# Supplementary material for: Overexpression of Lectin Receptor-Like Kinase 1 in Tomato Confers Resistance to Fusarium oxysporum f. sp. Radicis-Lycopersici
Source: Front Plant Sci. 2022 Feb 3;13:836269. doi: 10.3389/fpls.2022.836269 (PMC8850989; doi:10.3389/fpls.2022.836269)
Supplement: Supplementary file 2 [file Table_2.XLSX]

## Sheet: RNAseq-read-mapping-statisitcs
Library	Total number	High-quanlity reads		mapped reads		uniquely mapped reads
		Number	Percent	Number	Percent	Number	Percent
WT-0dpi-rep1	44045970	43672606	0.991523	39356222	0.893526	38473248	0.873479
WT-0dpi-rep2	42152078	41749160	0.990441	37063227	0.879274	36064025	0.855569
WT-0dpi-rep3	43733866	43323380	0.990614	38560478	0.881708	37587102	0.859451
WT-treat-rep1	50632560	50175382	0.990971	26974039	0.532741	26256855	0.518576
WT-treat-rep2	42062628	41714570	0.991725	22281334	0.529718	21697163	0.51583
WT-treat-rep3	45082876	44491618	0.986885	25135724	0.557545	24390935	0.541024
OE-0dpi-rep1	42444006	42049752	0.990711	36879845	0.868906	36049676	0.849347
OE-0dpi-rep2	46887182	46461168	0.990914	40200617	0.85739	39312499	0.838449
OE-0dpi-rep3	44147552	43781658	0.991712	38576645	0.873812	37687517	0.853672
OE-treat-rep1	47036566	46555064	0.989763	21166755	0.450006	20599301	0.437942
OE-treat-rep2	41754326	41414908	0.991871	18204898	0.436	17727618	0.42457
OE-treat-rep3	44215732	43802272	0.990649	26982283	0.610242	26289383	0.594571
