# Supplementary material for: Overexpression of Lectin Receptor-Like Kinase 1 in Tomato Confers Resistance to Fusarium oxysporum f. sp. Radicis-Lycopersici
Source: Front Plant Sci. 2022 Feb 3;13:836269. doi: 10.3389/fpls.2022.836269 (PMC8850989; doi:10.3389/fpls.2022.836269)
Supplement: Supplementary file 3 [file Table_3.XLSX]

## Sheet: DEG analysis
Gene ID	Read count												Differential expression analysis																Function description
	WT-0dpi			WT-1dpi			OE-0dpi			OE-1dpi			0dpi:OE/WT				1dpi:OE/WT				WT:1dpi/0dpi				OE:1dpi/0dpi
	replicate1	replicate2	replicate3	replicate1	replicate2	replicate3	replicate1	replicate2	replicate3	replicate1	replicate2	replicate3	log2 (fold change)	Pvalue	FDR	Regulation	log2 (fold change)	Pvalue	FDR	Regulation	log2 (fold change)	Pvalue	FDR	Regulation	log2 (fold change)	Pvalue	FDR	Regulation
Solyc09g065200.4	1971	1929	1895	352	334	210	1935	2164	1492	179	160	249	-0.0894719	0.582175	1	No	-0.368645	0.0405759	0.233215	No	-1.14975	0.000180145	0.00177598	Down	-1.42893	1.57148e-06	2.29299e-05	Down	cyclinU3_1
Solyc01g067070.3	1327	1392	1307	2364	1723	2878	1160	1150	1527	1882	1646	2688	-0.0814668	0.628031	1	No	0.155682	0.355378	0.701332	No	1.05389	0.000166493	0.00166046	Up	1.29104	4.06791e-06	5.37649e-05	Up	Mitochondrial carrier protein (AHRD V3.3 *** A0A200QX10_9MAGN)
Solyc03g118330.3	18	12	20	1	4	4	5	13	11	0	1	1	-0.80018	0.0407255	0.660855	No	-2.17456	0.044589	0.246294	No	-2.06783	0.0437992	0.136915	No	-3.44221	0.0115051	0.0433286	Down	Receptor-like protein kinase (AHRD V3.3 *-* A0A2R6P698_ACTCH)
Solyc06g053520.4	246	137	151	5	7	9	255	139	111	0	6	1	-0.132493	0.636136	1	No	-3.08965	0.00109517	0.0225398	Down	-4.30466	3.11362e-08	6.97438e-07	Down	-7.26182	1.34978e-11	4.35799e-10	Down	Spermidine synthase (AHRD V3.3 *** A0A2G3B8N0_CAPCH),Pfam:PF01564
Solyc09g011200.2	32	29	35	10	6	4	39	20	30	0	1	5	-0.14342	0.639081	1	No	-1.4207	0.03067	0.199315	No	-1.08973	0.167233	0.346325	No	-2.36701	0.0102949	0.039951	Down	Wall-associated receptor kinase-like 20 (AHRD V3.3 *** A0A2G2YR09_CAPAN)
Solyc03g083900.4	1189	1685	752	147	177	190	1278	1232	792	128	86	198	-0.0877528	0.712726	1	No	-0.0744215	0.77275	0.931794	No	-1.46554	0.00151292	0.0105013	Down	-1.45221	0.00075642	0.00501134	Down	monocopper oxidase-like protein SKU5 (AHRD V3.3 *** A0A2I4GW38_9ROSI)
Solyc04g081470.4	712	599	636	205	178	266	678	695	741	135	97	178	0.124943	0.439245	1	No	-0.355982	0.0505914	0.263887	No	-1.05828	0.000506259	0.00422546	Down	-1.5392	1.04518e-07	1.93189e-06	Down	hypothetical protein (AHRD V3.3 *-* AT5G11600.2)
Solyc01g088830.2	203	235	233	35	52	112	207	283	281	65	57	83	0.23608	0.254388	1	No	0.522053	0.0358213	0.218056	No	-1.86494	5.53646e-06	8.2236e-05	Down	-1.57896	3.18644e-05	0.00033391	Down	Ankyrin repeat-containing protein (AHRD V3.3 *** A0A2U1MGK0_ARTAN)
Solyc05g007240.1	1181	1066	1020	239	335	458	901	973	916	310	266	271	-0.21519	0.327033	1	No	0.071873	0.755555	0.924536	No	-1.14007	0.00331005	0.0196246	Down	-0.853005	0.0231898	0.0736471	No	zinc finger CCHC domain protein (AHRD V3.3 *** AT1G26920.1)
Solyc12g008560.1	5449	3106	3245	15524	18338	67248	3927	3784	3406	24018	26866	43814	-0.0313984	0.893148	1	No	0.543355	0.0216515	0.159035	No	2.53879	3.93191e-11	1.28623e-09	Up	3.11355	1.29689e-14	5.74078e-13	Up	Unknown protein
Solyc09g066250.1	128	101	114	5	22	12	86	79	137	1	4	12	-0.0955809	0.794456	1	No	-0.995903	0.0637604	0.300739	No	-1.89417	0.00835373	0.0402357	Down	-2.79449	0.00016459	0.00138149	Down	Transcriptional regulator TAC1 (AHRD V3.3 *** A0A2G3CVB5_CAPCH)
Solyc12g088010.2	33	13	11	5	15	0	24	39	28	3	0	2	0.598007	0.101152	0.966388	No	-0.886177	0.520099	0.814098	No	3.8895	0.000356723	0.00318213	Up	2.40532	0.190813	0.342895	No	HYPERSENSITIVE TO PI STARVATION 4 (AHRD V3.3 *** F4I9T6_ARATH)
Solyc05g026310.4	1565	1624	1689	10247	10343	8451	1380	1526	1626	12400	12230	13637	-0.137821	0.415222	1	No	0.637659	0.000163985	0.00578653	Up	3.56286	9.19358e-42	2.49523e-39	Up	4.33834	1.57491e-48	7.32007e-46	Up	Derlin (AHRD V3.3 *** A0A2G3CG93_CAPCH)
Solyc01g066060.4	530	537	591	232	187	110	492	347	509	99	47	121	-0.325685	0.120015	1	No	-0.710018	0.00224067	0.0371117	Down	-0.266221	0.477494	0.66776	No	-0.650554	0.0784751	0.182481	No	Multiple organellar RNA editing factor 3, mitochondrial (AHRD V3.3 *** A0A2G3AIV4_CAPAN)
Solyc08g007210.4	210	197	189	20	91	5	309	415	186	47	17	33	0.480057	0.0557596	0.771329	No	0.637971	0.0671973	0.31058	No	1.28673	0.00859762	0.0411201	Up	1.44464	0.0150291	0.0531378	No	Transferase domain-containing protein (AHRD V3.3 *** A0A1Q3AZY6_CEPFO)
Solyc12g006805.1	488	353	334	57	75	54	316	390	315	69	20	60	-0.18414	0.348742	1	No	-0.119478	0.631049	0.870663	No	-1.04161	0.00789774	0.0385555	Down	-0.97695	0.0106785	0.0410647	No	SOUL heme-binding family protein (AHRD V3.3 *** Q8VZ90_ARATH)
Solyc12g019060.2	3984	3475	3403	1369	1127	761	3668	4002	3318	1155	911	2131	-0.00245277	0.989668	1	No	0.586391	0.00266802	0.0421554	Up	-0.198609	0.560111	0.730508	No	0.390235	0.230029	0.390479	No	Ankyrin repeat-containing protein (AHRD V3.3 *** A0A1U8F3K5_CAPAN)
Solyc08g076860.3	5101	4136	5215	5911	6067	11087	4357	4089	5673	6779	8592	11645	-0.02871	0.882089	1	No	0.545348	0.00524163	0.0659936	No	0.747969	0.0186378	0.073598	No	1.32203	3.46546e-05	0.000358269	Up	PLATZ transcription factor family protein (AHRD V3.3 *** F4IEB6_ARATH)
Solyc06g075320.3	23	23	44	14	15	18	52	55	66	15	3	15	0.955735	0.000663642	0.0456971	Up	-0.309562	0.443333	0.767499	No	-0.2578	0.674238	0.812579	No	-1.5231	0.00713561	0.0301244	Down	vicilin-like seed storage protein isoform X1 (AHRD V3.3 *** A0A2I4GN49_9ROSI)
Solyc02g080955.1	42	50	67	28	29	49	30	32	71	10	8	20	-0.27943	0.363179	1	No	-1.10943	0.00307893	0.0467765	Down	-0.650557	0.244295	0.442294	No	-1.48055	0.00677978	0.0290203	Down	Unknown protein
Solyc03g005820.3	905	609	705	72	98	17	691	799	669	22	74	62	-0.110713	0.565478	1	No	-0.0380608	0.885378	0.967989	No	-1.27584	0.00116323	0.00843407	Down	-1.20319	0.00553278	0.0246445	Down	Purine permease (AHRD V3.3 *** A0A2U1LZ77_ARTAN),Pfam:PF16913
Solyc06g074620.3	384	288	304	360	379	1084	348	387	436	680	616	998	0.297224	0.122627	1	No	0.856986	7.72374e-06	0.00053849	Up	0.544606	0.0916877	0.229528	No	1.10437	0.000460561	0.00330389	Up	hypothetical protein (AHRD V3.3 *** AT2G27830.1)
Solyc11g020320.1	0	1	1	29	19	25	1	1	4	24	33	18	1.29455	0.178307	1	No	0.258943	0.430453	0.758669	No	4.8706	4.11494e-08	8.96526e-07	Up	3.835	9.51572e-08	1.76472e-06	Up	MADS-box transcription factor (AHRD V3.3 *-* A0A2K3LJI2_TRIPR)
Solyc01g066940.3	1132	1247	1205	3370	2401	3604	1066	960	1291	2635	2048	3192	-0.130216	0.424663	1	No	0.0630277	0.697815	0.901594	No	1.74339	4.74965e-11	1.54693e-09	Up	1.93664	1.34402e-12	4.84411e-11	Up	Vesicle-associated membrane protein (AHRD V3.3 *** A0A1U8E616_CAPAN)
Solyc04g074480.3	49779	49524	49144	110223	61458	73125	47446	48921	56619	67922	52340	68798	-0.00188076	0.990117	1	No	-0.0590654	0.700332	0.902366	No	1.28801	4.68321e-07	8.45327e-06	Up	1.23083	2.00201e-06	2.85581e-05	Up	DAHP synthase 2 precursor
Solyc02g068990.3	741	674	731	221	162	136	636	661	643	131	150	151	-0.18988	0.224584	1	No	-0.0302662	0.865732	0.961866	No	-1.08698	0.000289587	0.0026664	Down	-0.927362	0.00150378	0.00865468	No	Unknown protein
Solyc11g069590.2	2187	1769	1910	342	293	178	1935	2376	1511	281	125	426	-0.0327068	0.862249	1	No	0.237857	0.241944	0.593006	No	-1.0123	0.00469324	0.0259366	Down	-0.741736	0.0290651	0.0878529	No	Receptor-like serine/threonine-protein kinase NCRK (AHRD V3.3 *** A0A2G3BBL7_CAPCH)
Solyc07g065810.2	987	942	1082	275	76	20	999	1179	1055	114	25	47	-0.0134757	0.950711	1	No	-0.293742	0.276744	0.628795	No	-1.37228	0.00273146	0.0169275	Down	-1.65255	0.000530631	0.00371808	Down	RING/U-box superfamily protein (AHRD V3.3 *** A0A2U1QJE6_ARTAN)
Solyc10g008540.3	261	263	272	13	9	4	196	314	162	6	29	28	-0.348593	0.127929	1	No	1.28627	0.00185359	0.0327165	Up	-3.03628	1.35841e-06	2.26503e-05	Down	-1.40142	0.0494856	0.129946	No	multidrug resistance protein (AHRD V3.3 *** AT1G09812.1)
Solyc05g007460.3	1256	1225	1223	4132	4676	6028	1111	1099	1271	5160	4966	7959	-0.0774989	0.64333	1	No	0.562212	0.000731524	0.0170436	No	2.62369	2.60751e-23	2.32694e-21	Up	3.2634	1.37739e-30	2.07632e-28	Up	Sphinganine C(4)-monooxygenase 1 (AHRD V3.3 *** A0A2G3B7R8_CAPCH)
Solyc09g007140.4	259	308	221	146	140	55	302	303	217	125	72	152	0.0184575	0.927198	1	No	0.336044	0.129189	0.445403	No	0.837004	0.0230719	0.0858463	No	1.15459	0.00203642	0.0110006	Up	Protein RESTRICTED TEV MOVEMENT 2 (AHRD V3.3 *-* A0A1J3D687_NOCCA)
Solyc01g112150.3	636	471	504	287	208	25	569	690	517	176	64	164	0.0431716	0.798344	1	No	0.287083	0.151823	0.479697	No	1.14838	0.000344598	0.003087	Up	1.3923	6.45607e-05	0.000614746	Up	SEC1 family transport protein SLY1 (AHRD V3.3 *** A0A2G2W9B3_CAPBA)
Solyc06g054620.4	178	120	131	115	310	187	156	146	144	74	144	160	0.0888708	0.716893	1	No	-0.512156	0.0397173	0.231688	No	1.9211	4.99082e-07	8.96499e-06	Up	1.32007	0.000911591	0.00579584	Up	Zinc finger transcription factor 43
Solyc09g064610.3	388	342	434	378	249	205	352	357	410	324	307	444	-0.0996328	0.568779	1	No	0.644859	0.000329584	0.00979096	Up	0.479267	0.116019	0.26999	No	1.22376	4.62668e-05	0.000456125	Up	Disease resistance protein RGA2 (AHRD V3.3 *** A0A1U8GK21_CAPAN)
Solyc06r030000.1	9	16	12	22	29	5	1	1	15	15	27	15	-1.26335	0.0217629	0.470321	No	0.281905	0.559665	0.836875	No	2.12212	0.00547531	0.0292515	Up	3.66737	1.27567e-05	0.000148695	Up
Solyc09g010200.4	303	307	261	23	23	8	297	427	175	18	10	12	-0.0497815	0.828093	1	No	-0.076463	0.842082	0.953793	No	-1.58535	0.00393716	0.0225399	Down	-1.61203	0.0104469	0.0404429	Down	Casparian strip membrane protein 1 (AHRD V3.3 *** CASP1_TOBAC)
Solyc08g075830.4	287	258	111	2	0	1	91	223	48	1	2	0	-0.963544	0.000447276	0.0339413	Down	-0.0270652	0.9721	0.994371	No	-5.15454	5.96987e-05	0.000677801	Down	-4.21806	0.0210947	0.0687252	No	Peroxidase (AHRD V3.3 *** K4CMV0_SOLLC)
Solyc07g066050.4	312	356	224	45	84	66	398	357	250	33	20	33	0.206401	0.32722	1	No	-0.88295	0.0013523	0.0258303	Down	-0.691609	0.0911689	0.228894	No	-1.78096	1.65844e-05	0.000187912	Down	Unknown protein
Solyc03g005470.3	4958	5428	5765	9192	7505	11121	4992	5078	6176	7019	5447	8579	-0.000475626	0.997545	1	No	-0.0918291	0.556775	0.835028	No	1.17686	3.73663e-06	5.79321e-05	Up	1.08551	2.82859e-05	0.000301365	Up	HR-like lesion-inducing protein-related (AHRD V3.3 *** B6SJ11_MAIZE)
Solyc05g015150.3	516	485	516	82	158	42	454	458	343	43	24	66	-0.300927	0.114216	1	No	-0.758891	0.00164277	0.0297969	Down	-0.0462764	0.896343	0.946631	No	-0.50424	0.178208	0.32739	No	Receptor protein kinase-like protein (AHRD V3.3 *** A0A2R6QRC2_ACTCH)
Solyc01g104090.4	53	40	54	8	7	14	29	36	35	9	3	9	-0.530547	0.0461067	0.702623	No	-0.124437	0.790633	0.9384	No	-2.04239	0.00241018	0.0152933	Down	-1.63628	0.0103172	0.0400166	Down	Pentatricopeptide repeat (AHRD V3.3 *** A0A200QR01_9MAGN)
Solyc05g010010.1	2078	2028	1974	274	162	16	1849	2156	1653	184	97	75	-0.277988	0.240042	1	No	0.449275	0.0979896	0.383266	No	-1.31615	0.00457971	0.0254353	Down	-0.588882	0.234598	0.395966	No	Protein MIZU-KUSSEI 1 (AHRD V3.3 *** A0A2G2VKP6_CAPBA)
Solyc04g064545.1	418	231	435	417	532	113	325	374	481	398	442	606	0.0778621	0.768274	1	No	0.823002	0.00213844	0.0360883	Up	2.06101	7.83021e-07	1.35841e-05	Up	2.80615	2.62342e-10	7.14633e-09	Up	Unknown protein
Solyc09r044470.1	73	71	30	2	6	7	92	151	24	22	18	12	0.547811	0.206705	1	No	2.35128	0.000105701	0.0040311	Up	-1.79793	0.0778729	0.206469	No	0.00553365	0.993914	0.996997	No
Solyc01g090960.2	22	7	6	1	1	1	2	0	3	0	0	0	-2.73573	5.56309e-06	0.000969629	Down	-4.60254	0.0301503	0.197549	No	-2.41629	0.118635	0.273878	No	-4.2831	0.0935244	0.207347	No	Unknown protein
Solyc05g012660.3	32	24	22	1656	642	1034	22	12	48	1018	798	1047	-0.0739311	0.823894	1	No	0.187851	0.442958	0.767327	No	5.28335	4.39445e-36	8.67612e-34	Up	5.54513	3.09317e-33	5.5207e-31	Up	Glycosyltransferase (AHRD V3.3 *** F4ISB4_ARATH)
Solyc06g049090.3	104	84	74	19	21	15	80	77	93	15	29	12	-0.124612	0.595618	1	No	0.0728412	0.837879	0.952856	No	-1.37916	0.00791659	0.0386053	Down	-1.18171	0.0284049	0.0863721	No	tRNA (guanine(26)-N(2))-dimethyltransferase (AHRD V3.3 *** A0A2I4ER74_9ROSI)
Solyc10g054420.2	214	204	99	28	41	49	226	345	172	73	24	120	0.599552	0.00764147	0.247691	No	1.06861	9.57354e-05	0.00374386	Up	-0.52729	0.256324	0.455689	No	-0.0582294	0.891452	0.938304	No	PsbP-like protein 2 (AHRD V3.3 *** A0A2U1K9X2_ARTAN)
Solyc03g007890.3	8374	7573	11838	126263	114131	100916	10282	10625	12599	125128	141426	165379	0.238094	0.216703	1	No	0.56214	0.00390425	0.0543042	No	4.44018	1.47747e-49	6.2193e-47	Up	4.76423	2.16276e-43	7.09577e-41	Up	class 2 small heat shock protein Le-HSP17.6
Solyc05g018640.3	308	185	258	65	94	12	226	263	217	55	66	74	-0.166568	0.391243	1	No	0.688512	0.00596962	0.0719126	No	0.471603	0.219301	0.414188	No	1.32668	0.00199752	0.0108219	Up	Ultraviolet-B receptor UVR8 (AHRD V3.3 *-* A0A1U8F2B3_CAPAN)
Solyc05g015530.3	2082	2520	2455	3000	2744	4661	2185	2177	2594	3420	2548	4055	-0.0141519	0.931642	1	No	0.295266	0.0756006	0.332083	No	0.81447	0.00277582	0.0171547	No	1.12389	4.60776e-05	0.000454662	Up	Endoplasmic reticulum, stress-associated Ramp4 (AHRD V3.3 *** A0A2U1N8N8_ARTAN)
Solyc09g031750.4	1000	768	899	147	151	40	962	1087	851	60	72	96	0.0515485	0.748316	1	No	-0.226969	0.26848	0.619165	No	-0.855548	0.00722408	0.0360799	No	-1.13407	0.000735757	0.00488679	Down	Phosphate transporter (AHRD V3.3 *** A0A2H4H6T0_MALDO)
Solyc02g092370.1	855	941	951	192	169	84	831	879	638	108	79	92	-0.284063	0.141981	1	No	-0.373062	0.0918963	0.369274	No	-1.02613	0.00503701	0.0274147	Down	-1.11513	0.00235686	0.0123721	Down	Transcription factor GRAS (AHRD V3.3 *** A0A200QN05_9MAGN)
Solyc04g008570.4	570	355	448	51	80	55	455	540	434	65	55	140	0.0685259	0.749306	1	No	0.680575	0.00692834	0.0787023	No	-1.32854	0.00147473	0.0102688	Down	-0.716489	0.0715999	0.170716	No	Pentatricopeptide repeat-containing protein, chloroplastic (AHRD V3.3 *** A0A2G3CF28_CAPCH)
Solyc08g067200.2	142	57	156	60	36	0	131	139	144	18	11	15	0.0429037	0.86495	1	No	0.648774	0.225397	0.575843	No	1.90544	0.00623385	0.0323127	Up	2.51131	0.017416	0.0594116	No	Dicer-like protein 3 (AHRD V3.3 *-* X4Y6L7_SOLLC)
Solyc02g083850.3	463	525	513	1031	1003	789	496	466	820	1132	847	969	0.184821	0.440529	1	No	0.31595	0.186822	0.529674	No	1.74765	2.99472e-06	4.70509e-05	Up	1.87878	1.5438e-06	2.25421e-05	Up	Calcium-dependent kinase (AHRD V3.3 *** Q5D875_MEDTR)
Solyc01g005000.3	780	670	647	303	359	86	598	761	347	209	255	152	-0.417866	0.0968462	0.95722	No	0.0653756	0.804844	0.943837	No	0.764139	0.0810404	0.212258	No	1.24738	0.00653056	0.0280898	Up	Glutamate decarboxylase (AHRD V3.3 *** B1Q3F2_SOLLC)
Solyc09g150144.1	121	102	136	118	98	14	139	165	153	63	55	138	0.263927	0.317236	1	No	0.704534	0.0157887	0.131631	No	1.8889	5.42182e-05	0.000625444	Up	2.3295	3.11815e-06	4.26261e-05	Up	Unknown protein
Solyc09g025260.4	602	464	520	207	173	162	495	492	648	119	85	140	0.0177122	0.921898	1	No	-0.388372	0.0537372	0.272844	No	-0.664084	0.0447393	0.138995	No	-1.07017	0.000809529	0.00529481	Down	Rho termination factor (AHRD V3.3 *** A0A200PW00_9MAGN)
Solyc06g065300.4	4	17	40	12	12	26	23	25	39	31	28	35	0.516231	0.214394	1	No	1.35072	0.00208313	0.0355519	Up	-0.917794	0.233496	0.430413	No	-0.0833056	0.903541	0.945203	No	Helicase (AHRD V3.3 *-* A0A200PRA7_9MAGN)
Solyc04g071470.3	294	286	303	37	49	36	329	314	214	32	30	29	-0.0713561	0.728424	1	No	-0.18591	0.508367	0.805917	No	-1.53389	0.000330601	0.00298009	Down	-1.64844	0.000153063	0.00129694	Down	WD40/YVTN repeat-like-containing domain-containing protein (AHRD V3.3 *** A0A2U1MCG0_ARTAN)
Solyc12g088520.2	48	54	34	3	9	3	33	54	15	8	17	15	-0.50863	0.062646	0.805026	No	1.60448	0.000873248	0.0192702	Up	-0.73283	0.316673	0.520593	No	1.38028	0.0776002	0.181094	No	cyclin A3_3
Solyc06g060690.3	1376	1443	1213	1659	1069	1091	1282	1321	1100	1094	1045	1182	-0.158993	0.396263	1	No	0.0664848	0.726412	0.913491	No	0.801322	0.0141805	0.060318	No	1.0268	0.00163329	0.00921564	Up	Protein kinase superfamily protein (AHRD V3.3 *** Q9SVY4_ARATH)
Solyc10g049650.3	297	244	271	59	90	106	299	260	238	52	50	76	-0.00848431	0.965298	1	No	-0.233031	0.318132	0.66706	No	-0.868061	0.0188889	0.0742315	No	-1.09261	0.0024313	0.012694	Down	histone deacetylase 6 (AHRD V3.3 *** A0A2I4H7I2_9ROSI)
Solyc01g068360.4	382	396	458	84	93	27	396	421	412	28	50	33	-0.0984165	0.606178	1	No	-0.660655	0.0108092	0.10435	No	-0.89534	0.01682	0.0681812	No	-1.45758	0.000398051	0.00292026	Down	Leucine-rich repeat protein kinase family protein (AHRD V3.3 *-* A0A2U1Q3K2_ARTAN)
Solyc01g005280.3	33	35	14	1	21	13	24	52	21	7	0	3	0.582601	0.0733294	0.864226	No	-3.52558	0.000140039	0.00511335	Down	2.70968	0.00286729	0.017574	Up	-1.3985	0.0678354	0.164162	No	Sec14p-like phosphatidylinositol transfer family protein (AHRD V3.3 *** A0A1Y1I4L4_KLENI)
Solyc11g069630.1	57	24	36	0	0	0	21	42	2	0	0	1	-1.54233	2.27547e-05	0.00338438	Down	6.0969	0.02628	0.180069	No	-1.0252	0.44891	0.644851	No	6.61403	0.070466	0.168734	No	Peptidoglycan-binding lysin domain-containing protein (AHRD V3.3 *** A0A2U1NKN6_ARTAN)
Solyc10g008900.3	75	58	64	13	12	8	82	111	69	1	7	5	0.342406	0.130782	1	No	-1.45081	0.00622334	0.0736566	No	-1.19072	0.0386357	0.125249	No	-2.98394	5.68431e-05	0.000548279	Down	Dirigent protein (AHRD V3.3 *** K4CY66_SOLLC)
Solyc01g079270.1	60	22	54	3	5	18	27	35	23	1	8	6	-0.671087	0.0540214	0.764247	No	-0.576324	0.372009	0.715413	No	-3.16861	0.000137718	0.00140746	Down	-3.07384	0.000210677	0.00170483	Down	transcription factor UPBEAT1 (AHRD V3.3 *** XP_022860772.1)
Solyc07g020790.4	1300	1375	1358	195	168	46	1549	1762	1170	101	95	149	0.0626959	0.735982	1	No	0.129707	0.54941	0.830113	No	-1.1248	0.00197461	0.0130298	Down	-1.05779	0.00391148	0.0186544	Down	plastidic glucose translocator 3
Solyc12g049370.2	506	641	674	255	214	355	586	647	565	169	92	248	0.00383929	0.983409	1	No	-0.390348	0.0501501	0.262669	No	-0.607042	0.071049	0.193262	No	-1.00123	0.00203006	0.0109716	Down	Nucleoside diphosphate kinase (AHRD V3.3 *** A0A2G3AXF2_CAPCH)
Solyc12g011420.2	414	340	518	114	59	21	392	411	519	50	32	53	-0.0333613	0.849928	1	No	-0.038973	0.872437	0.964568	No	-1.25769	0.000818246	0.00631557	Down	-1.2633	0.00163787	0.00923917	Down	C2 domain-containing protein (AHRD V3.3 *** A0A2G2X5L7_CAPBA)
Solyc12g099130.2	13	8	19	1832	1731	8223	31	7	39	2075	1883	4188	0.952617	0.0283513	0.552958	No	0.209967	0.537124	0.823032	No	6.85199	4.96834e-33	7.97437e-31	Up	6.10934	1.85354e-21	1.37384e-19	Up	R2R3MYB transcription factor 108
Solyc03g013240.4	458	255	215	9	27	6	355	427	264	15	13	45	0.209162	0.382215	1	No	1.11361	0.00275148	0.0430775	Up	-1.6637	0.00349502	0.0205465	Down	-0.759255	0.219037	0.377644	No	lysine-tRNA ligase (AHRD V3.3 *** AT3G01060.1)
Solyc01g106953.1	43	36	38	8	4	4	2	1	3	0	0	1	-4.19718	3.2949e-19	2.94036e-16	Down	-3.50532	0.000501144	0.0130904	Down	-1.85331	0.116763	0.271071	No	-1.16145	0.432652	0.597055	No	BnaAnng27030D protein (AHRD V3.3 *-* A0A078DNT4_BRANA)
Solyc09g011830.4	791	713	730	153	141	96	801	898	641	113	92	148	0.036278	0.824454	1	No	0.100121	0.602169	0.857299	No	-1.03986	0.00116809	0.00846656	Down	-0.97602	0.00186536	0.0102264	No	Transcription termination/antitermination protein NusG (AHRD V3.3 *** A0A1J3CCF2_NOCCA)
Solyc04g079560.3	2210	2368	2833	228	386	87	2507	3018	1863	179	150	231	-0.0931508	0.644137	1	No	0.0597752	0.785794	0.936588	No	-1.04173	0.00398443	0.0227638	Down	-0.888803	0.0145155	0.0517483	No	Lysine histidine transporter-like 8 (AHRD V3.3 *** A0A1U8GKT6_CAPAN)
Solyc02g066930.3	819	775	998	155	174	68	962	990	814	84	88	100	0.0337847	0.851102	1	No	-0.270155	0.203313	0.549988	No	-0.979674	0.00373869	0.0216636	No	-1.28361	0.000192257	0.00157984	Down	RNA-binding protein (AHRD V3.3 *-* Q941H9_TOBAC)
Solyc12g009770.2	456	80	725	45	51	19	443	170	787	12	28	3	0.0478794	0.93166	1	No	-1.8217	0.0067192	0.0771118	No	-2.54902	0.00828635	0.0400062	Down	-4.4186	5.85855e-06	7.40115e-05	Down	Unknown protein
Solyc08g069140.4	1154	1046	1048	192	250	129	1119	1436	1019	164	90	117	0.104507	0.614664	1	No	-0.328338	0.15231	0.479919	No	-0.826143	0.0278078	0.0985219	No	-1.25899	0.000778201	0.00513203	Down	Cyclic nucleotide-gated ion channel-like protein (AHRD V3.3 *** A0A2K3MW13_TRIPR)
Solyc03g119970.3	1111	1206	1367	3348	1879	1015	1145	1163	1565	2278	1408	2137	-0.0140665	0.934543	1	No	0.282248	0.100244	0.388	No	1.94653	2.63354e-12	9.77607e-11	Up	2.24285	1.14216e-14	5.08612e-13	Up	ADP,ATP carrier protein (AHRD V3.3 *** A0A2G3D148_CAPCH)
Solyc10g079210.2	43	28	33	8	4	1	18	37	41	0	5	0	-0.331761	0.282338	1	No	-3.06887	0.0220702	0.161069	No	-2.19982	0.0276	0.0979413	No	-4.93693	0.0108159	0.0414723	Down	Glycosyltransferase-like KOBITO 1 (AHRD V3.3 *** A0A2G2VW71_CAPBA)
Solyc03g112410.2	5	2	11	8	25	16	4	7	9	22	10	15	0.148283	0.78446	1	No	0.219542	0.604671	0.858493	No	2.67528	0.000207807	0.0020131	Up	2.74653	0.000135659	0.001169	Up	Histone deacetylase (AHRD V3.3 *** A0A1U8EWM8_CAPAN)
Solyc01g005985.1	571	730	473	55	140	9	647	843	465	91	38	93	0.0465158	0.835204	1	No	0.859704	0.00207293	0.0354112	Up	0.329642	0.437082	0.634835	No	1.14283	0.0178354	0.0604907	No	Bifunctional inhibitor/lipid-transfer protein/seed storage 2S albumin superfamily protein, putative (AHRD V3.3 *** A0A061GSH0_THECC)
Solyc08g076980.4	11	0	9	0	0	0	17	13	5	1	0	0	0.364866	0.496894	1	No	7.84608	0.0209777	0.155788	No	3.26814	0.91518	0.957003	No	10.7494	0.0117214	0.0439472	Up	Acetylornithine deacetylase (AHRD V3.3 *** A0A2G3DCH5_CAPCH)
Solyc06g069570.3	2090	2184	2491	4013	3695	4495	2129	1997	2785	3748	3034	3863	0.00713786	0.968899	1	No	0.0862766	0.639614	0.875135	No	1.35229	4.05779e-06	6.25634e-05	Up	1.43143	2.38028e-06	3.34197e-05	Up	SNAP25-like proteinous protein SNAP33 (AHRD V3.3 *** A0A1U8F981_CAPAN)
Solyc08g014100.1	291	188	274	88	96	63	261	217	227	40	23	44	-0.104831	0.623099	1	No	-0.953895	0.00025504	0.00805001	Down	-0.213556	0.589902	0.754065	No	-1.06262	0.00841171	0.0341966	Down	Pentatricopeptide repeat-containing protein (AHRD V3.3 *** A0A1U8EU96_CAPAN)
Solyc10g006000.4	181	191	164	20	42	36	224	214	154	21	17	26	0.160475	0.415404	1	No	-0.336315	0.254093	0.60638	No	-1.19262	0.0046352	0.0256859	Down	-1.68941	7.21296e-05	0.000674439	Down	DEK (AHRD V3.3 *-* A0A200RBP9_9MAGN)
Solyc04g064670.3	386	295	272	51	57	49	311	398	342	55	20	67	0.161116	0.390104	1	No	0.0589908	0.810682	0.945442	No	-1.18115	0.00243123	0.0153918	Down	-1.28327	0.00060608	0.00416178	Down	Photosystem II reaction center PsbP family protein (AHRD V3.3 *** A0A0F7GXL4_9ROSI)
Solyc05g055510.3	103	121	128	579	282	163	153	160	155	289	101	246	0.355735	0.0852506	0.908858	No	-0.319319	0.106607	0.400606	No	2.90037	1.42597e-18	9.11559e-17	Up	2.22531	7.26121e-11	2.12039e-09	Up	Pectate lyase (AHRD V3.3 *** A0A2G2WUS5_CAPBA)
Solyc07g018240.1	215	396	220	18	62	39	291	549	125	87	48	76	0.124731	0.724762	1	No	1.33766	0.000843197	0.0188279	Up	-0.804945	0.221494	0.416265	No	0.40798	0.540892	0.690665	No	elongation of fatty acids protein 3-like (AHRD V3.3 *** A0A2I4E461_9ROSI)
Solyc01g088300.3	17	23	13	5	12	4	82	146	34	16	8	15	2.18145	9.02274e-12	4.13896e-09	Up	1.28451	0.00584174	0.0710628	No	1.5759	0.0325814	0.110436	No	0.678965	0.369936	0.538507	No	Germin-like protein subfamily 1 member 15 (AHRD V3.3 *** A0A2G3C5Q2_CAPCH)
Solyc01g073680.4	1190	1680	1309	156	162	96	1831	2015	1160	95	141	144	0.193763	0.373832	1	No	0.0503473	0.835694	0.951988	No	-1.76931	2.95966e-05	0.000367939	Down	-1.91273	2.80378e-06	3.87081e-05	Down	Bifunctional inhibitor/lipid-transfer protein/seed storage 2S albumin superfamily protein (AHRD V3.3 *** A0A061DVR0_THECC)
Solyc01g006790.3	269	283	249	15	20	14	256	352	173	11	35	49	-0.0842398	0.677706	1	No	1.00742	0.00178639	0.0317312	Up	-2.40624	1.03076e-06	1.75544e-05	Down	-1.31457	0.00838895	0.0341466	Down	hypothetical protein (AHRD V3.3 *-* AT2G27180.1)
Solyc01g081600.3	3997	3637	4826	735	417	149	4159	4258	3962	308	316	231	-0.106053	0.540431	1	No	-0.205174	0.273263	0.625219	No	-1.80458	3.52643e-08	7.78187e-07	Down	-1.9037	2.16201e-09	5.14227e-08	Down	Non-specific lipid-transfer protein (AHRD V3.3 *** K4AY52_SOLLC)
Solyc01g107650.3	650	504	519	36	42	13	568	541	335	12	14	38	-0.259623	0.208024	1	No	-0.242359	0.444906	0.768201	No	-1.80974	9.81789e-05	0.00105054	Down	-1.79248	0.000416197	0.00302948	Down	Ovary receptor kinase 1 (AHRD V3.3 *** S4WIP5_SOLCH)
Solyc09g010360.3	2524	2403	2787	170	389	69	2691	3158	1670	178	209	196	-0.149775	0.499038	1	No	0.328368	0.174463	0.511805	No	-1.10734	0.00506038	0.0275202	Down	-0.629194	0.116622	0.242235	No	WAT1-related protein (AHRD V3.3 *** K4CR63_SOLLC)
Solyc06r030800.1	381	414	318	149	109	220	283	272	301	138	153	161	-0.384314	0.040347	0.660267	No	0.263427	0.194561	0.539918	No	-1.17753	0.00090559	0.00683713	Down	-0.529789	0.112122	0.235986	No
Solyc06g073420.3	1468	1325	1281	1408	1086	582	1356	1554	1522	1028	960	1266	0.0659453	0.673917	1	No	0.368402	0.0209836	0.155788	No	1.03592	0.000101712	0.00108057	Up	1.33838	5.83212e-07	9.36751e-06	Up	Inositol transporter 1
Solyc10g081510.2	11930	8808	10093	5373	3643	537	11857	14235	10283	3691	2379	3798	0.130181	0.427704	1	No	0.685167	4.80762e-05	0.00223454	Up	0.815027	0.00443326	0.0248198	No	1.37001	1.76949e-06	2.54857e-05	Up	ethylene-responsive methionine synthase
Solyc11g066940.2	82	81	50	11	6	7	37	54	45	3	0	0	-0.448943	0.141813	1	No	-5.00225	1.56751e-05	0.000958113	Down	-0.198611	0.981019	0.991327	No	-4.75191	3.63233e-06	4.87003e-05	Down	hypothetical protein (AHRD V3.3 *** AT3G44716.2)
Solyc08r038810.1	147	129	102	31	35	38	114	96	120	20	39	16	-0.230209	0.332991	1	No	-0.400615	0.207317	0.555385	No	-1.36793	0.00427217	0.0241113	Down	-1.53834	0.00136588	0.00803184	Down
Solyc02g078620.1	60	56	21	210	126	289	73	69	24	122	415	248	0.253886	0.523959	1	No	0.324559	0.399908	0.735091	No	2.60299	0.00021795	0.00209621	Up	2.67366	0.000140818	0.00120601	Up	Dof zinc finger protein DOF5.3 (AHRD V3.3 *** A0A2G3D6D4_CAPCH)
Solyc06g054315.1	35	9	17	0	3	0	29	19	3	2	0	0	-0.675646	0.143925	1	No	3.20504	0.242936	0.593961	No	5.05376	0.0245275	0.0899717	No	8.93445	0.011773	0.0440846	Up	Mitogen-activated protein kinase kinase kinase 3 (AHRD V3.3 --* M3K3_ARATH)
Solyc07g063070.1	383	336	393	91	120	120	366	399	354	86	35	74	0.0213887	0.912287	1	No	-0.494562	0.0306644	0.199315	No	-0.693157	0.054348	0.159645	No	-1.20911	0.000672571	0.00452876	Down	VQ motif-containing protein 4 (AHRD V3.3 *** A0A2G2Z542_CAPAN)
Solyc06g075140.3	36	11	15	1	1	0	5	30	14	1	0	0	-0.657146	0.120559	1	No	-1.34394	0.073428	0.326656	No	7.03811	0.00409525	0.0232836	Up	6.35132	0.0164983	0.0570928	No	GATA transcription factor 8 (AHRD V3.3 *** A0A2G2WNP8_CAPBA)
Solyc01g104800.2	161	234	161	9	17	24	99	159	144	4	1	10	-0.361605	0.132488	1	No	-1.51459	0.00174277	0.031255	Down	-2.61356	3.24032e-05	0.000396771	Down	-3.76654	4.39667e-11	1.32869e-09	Down	Vacuolar iron transporter-like protein (AHRD V3.3 *** A0A2K3NGY4_TRIPR)
Solyc07g045180.4	916	739	970	241	141	56	1045	924	941	130	73	116	0.0856909	0.616568	1	No	-0.0401081	0.842822	0.953931	No	-0.964876	0.00401521	0.0228928	No	-1.09067	0.00123809	0.00741926	Down	Zinc finger protein CONSTANS-LIKE 9 (AHRD V3.3 *** A0A2G2WC44_CAPBA)
Solyc03g098480.1	42	21	57	1	19	4	39	30	46	0	1	0	-0.186486	0.422101	1	No	-10.0098	2.22844e-06	0.000202924	Down	-2.04942	0.0316318	0.107972	No	-11.8728	2.25914e-05	0.000247308	Down	chromosome alignment-maintaining phosphoprotein 1-like isoform X2 (AHRD V3.3 --* XP_017702391.1)
Solyc03g005000.4	978	814	918	225	254	128	958	978	969	126	140	144	0.0589191	0.721846	1	No	-0.329911	0.0791672	0.340919	No	-0.688202	0.0227918	0.0852019	No	-1.07703	0.000355892	0.00265336	Down	Peptidase M48 (AHRD V3.3 *-* A0A200R452_9MAGN)
Solyc08g077560.4	652	520	762	1179	1156	804	697	605	666	965	925	1015	-0.00619795	0.974187	1	No	0.126125	0.510945	0.807462	No	1.82211	2.57197e-09	6.64897e-08	Up	1.95444	1.14323e-09	2.80279e-08	Up	Protein kinase superfamily protein (AHRD V3.3 *** A0A2U1KAY9_ARTAN)
Solyc03g115665.1	152	38	121	65	44	0	154	131	135	28	27	37	0.321663	0.307365	1	No	1.54831	0.00439303	0.0585825	No	2.63181	0.000845645	0.00648997	Up	3.85846	0.000258131	0.0020235	Up	Unknown protein
Solyc10g009140.3	65	53	71	7	16	2	58	86	68	13	25	21	0.0690888	0.780922	1	No	1.56399	0.000185923	0.00635212	Up	-0.583497	0.376752	0.580506	No	0.911407	0.217687	0.376277	No	Hydroxyproline-rich glycoprotein family protein (AHRD V3.3 *-* A0A1P8AWR9_ARATH)
Solyc08g066970.2	297	243	263	311	355	383	301	275	305	328	245	398	0.140099	0.448793	1	No	0.162874	0.377782	0.718974	No	1.24106	4.29929e-05	0.000510741	Up	1.26384	3.46094e-05	0.000358049	Up	Nucleotide/sugar transporter family protein (AHRD V3.3 *-* A0A2U1NJJ9_ARTAN)
Solyc08g082090.1	1548	1134	1670	3548	2095	5159	1493	1226	1993	4476	4316	5585	0.0872323	0.635843	1	No	0.82044	9.83581e-06	0.000656997	Up	0.939802	0.00209956	0.0137283	No	1.67301	5.15413e-08	9.94711e-07	Up	Avr9/Cf-9 rapidly elicited protein 194 (AHRD V3.3 *** Q9FQZ4_TOBAC)
Solyc03g118720.3	530	570	473	905	638	1086	423	509	511	998	640	1125	-0.125164	0.464905	1	No	0.409038	0.0159862	0.132683	No	1.11985	9.99442e-05	0.00106534	Up	1.65406	9.52148e-09	2.03472e-07	Up	Calcium-dependent lipid-binding (CaLB domain) family protein (AHRD V3.3 *** A0A2U1LMA8_ARTAN)
Solyc04g018120.1	38	30	13	675	530	568	36	39	33	776	685	762	0.392111	0.210023	1	No	0.595229	0.013268	0.118261	No	5.33434	1.59075e-37	3.37997e-35	Up	5.53746	2.40805e-34	4.55285e-32	Up	ARF guanine-nucleotide exchange factor GNOM-like (AHRD V3.3 --* XP_021678898.1)
Solyc06g083680.3	1125	1020	620	103	201	172	828	1315	780	187	127	325	0.131789	0.501435	1	No	0.687981	0.00134857	0.0258033	Up	-0.978224	0.00753829	0.0372986	No	-0.422031	0.222019	0.3814	No	Photosystem I reaction center subunit IV (AHRD V3.3 *-* A0A2P6U4S6_CHLSO)
Solyc10g078780.2	4	2	1	18	33	62	0	1	5	43	116	150	-0.142784	0.846098	1	No	1.71559	1.23299e-09	3.39604e-07	Up	4.18487	3.60023e-10	1.04858e-08	Up	6.04324	1.35844e-22	1.11422e-20	Up	11 kDa late embryogenesis abundant protein (AHRD V3.3 *-* A0A2G2YPD1_CAPAN)
Solyc04g007800.4	222	192	219	283	185	156	210	223	211	117	102	107	-0.0209293	0.907454	1	No	-0.658285	0.000569786	0.0141244	Down	0.925995	0.00300411	0.0182223	No	0.288639	0.361759	0.53145	No	Calcium-dependent lipid-binding (CaLB domain) family protein (AHRD V3.3 *** A0A2U1LCF2_ARTAN)
Solyc06g065750.1	0	0	0	1	6	10	0	0	0	6	24	8	0.0361353	0.999993	1	No	1.13674	0.0358823	0.218333	No	4.93592	0.000928382	0.00696912	Up	6.03652	8.59578e-06	0.000104054	Up	Protein kinase-like protein (AHRD V3.3 *** Q8LCP0_ARATH)
Solyc10r049880.1	2	1	8	13	37	30	1	3	2	13	11	15	-0.819034	0.247743	1	No	-0.7329	0.0510598	0.264422	No	4.02101	9.43383e-10	2.61777e-08	Up	4.10715	2.49432e-08	5.03604e-07	Up
Solyc12g098170.1	1	3	1	0	0	0	10	20	12	1	0	0	3.347	3.62771e-07	8.51939e-05	Up	-1.51973	0.98421	0.99785	No	0.510732	0.977681	0.989802	No	-4.35601	0.379774	0.547548	No	F-box domain-containing protein (AHRD V3.3 *** A0A2U1LFK9_ARTAN)
Solyc07g052440.3	30	23	20	4	6	21	27	31	14	0	2	7	0.048706	0.876786	1	No	-1.19711	0.0474646	0.255288	No	-1.2734	0.0894729	0.225991	No	-2.51922	0.000711241	0.00474799	Down	transmembrane protein 97-like (AHRD V3.3 *** A0A2I4FME0_9ROSI),Pfam:PF10914
Solyc05g014250.3	1300	1051	1477	250	131	62	1190	1249	1422	94	71	151	-0.0507006	0.807367	1	No	-0.0776013	0.743257	0.919996	No	-1.65244	4.4593e-05	0.000527436	Down	-1.67934	1.48222e-05	0.000170105	Down	RING/U-box superfamily protein (AHRD V3.3 *** B6U862_MAIZE)
Solyc02g088580.1	1059	916	1143	1415	1020	1096	1066	1129	1139	1248	1228	1510	0.0684282	0.651879	1	No	0.433984	0.00457181	0.0602108	No	0.913439	0.000357378	0.00318415	No	1.27899	6.61232e-07	1.0436e-05	Up	Plant calmodulin-binding protein-like protein (AHRD V3.3 *-* AT5G39380.5)
Solyc06g082275.1	290	190	309	301	242	170	278	263	324	250	249	402	0.102536	0.636282	1	No	0.585935	0.00779166	0.0847134	No	1.01083	0.00562317	0.0298626	Up	1.49423	4.17698e-05	0.000419579	Up	Unknown protein
Solyc05g010450.1	244	244	163	20	21	8	235	302	173	20	12	14	0.0731672	0.735718	1	No	0.236783	0.514526	0.810382	No	-1.50656	0.00443408	0.0248198	Down	-1.34294	0.0232711	0.0737889	No	micronuclear linker histone polyprotein-like protein (AHRD V3.3 *-* AT3G25590.1)
Solyc01g087790.2	42	27	13	5	8	8	30	55	17	16	8	22	0.330536	0.303997	1	No	1.38186	0.00197763	0.0342034	Up	0.0619746	0.937211	0.968807	No	1.1133	0.111577	0.235215	No	Subtilisin-like protease (AHRD V3.3 *** O82006_SOLLC)
Solyc07g041940.3	850	785	910	3259	3386	5038	739	872	869	4406	2906	4477	-0.0309937	0.863264	1	No	0.349526	0.0507857	0.263986	No	2.66116	3.55045e-21	2.65807e-19	Up	3.04168	1.8556e-23	1.68286e-21	Up	Protein kinase superfamily protein (AHRD V3.3 *** A0A2U1QC97_ARTAN)
Solyc11g017470.2	4036	3217	3608	5173	4037	5190	3209	2218	3658	4406	5504	8628	-0.270918	0.244566	1	No	0.601276	0.0105554	0.103075	No	0.932224	0.016672	0.0677634	No	1.80442	3.36286e-06	4.54931e-05	Up	NAC domain-containing protein (AHRD V3.3 *** A0A2K3N804_TRIPR)
Solyc12g010170.2	577	577	536	189	84	133	489	795	481	112	53	64	0.0511171	0.852802	1	No	-0.478786	0.111469	0.410714	No	-1.53156	0.00496217	0.0270873	Down	-2.06146	8.55302e-05	0.000781595	Down	bHLH transcription factor 070
Solyc03g121420.4	130	116	183	299	712	2178	126	264	116	532	198	1373	0.245633	0.44627	1	No	-0.0336822	0.914972	0.977448	No	2.84062	1.13251e-08	2.71098e-07	Up	2.5613	1.78218e-06	2.56354e-05	Up	Inorganic pyrophosphatase 1 (AHRD V3.3 *** A0A2G2XXB4_CAPAN)
Solyc01g107180.3	1397	1296	1452	1605	1312	867	1528	1650	1316	889	1029	1030	0.0665664	0.676372	1	No	-0.128919	0.427457	0.75603	No	1.12599	2.98074e-05	0.000369857	Up	0.930504	0.000709572	0.00473968	No	Phototropic-responsive NPH3 family protein (AHRD V3.3 *** A0A2U1N5P4_ARTAN)
Solyc02g081360.4	662	606	1947	423	408	209	1118	691	1548	54	81	76	0.0164311	0.965402	1	No	-2.11965	2.8545e-07	3.90698e-05	Down	-0.642997	0.295738	0.499313	No	-2.77908	8.29168e-06	0.000101031	Down	AMP-dependent synthetase/ligase (AHRD V3.3 *** A0A200PYF6_9MAGN)
Solyc04g072280.3	15	9	41	1436	1543	1807	32	43	99	1348	1221	1640	1.358	0.00185633	0.0952062	No	0.0457115	0.90714	0.97487	No	6.47548	2.86821e-26	3.01839e-24	Up	5.16319	4.81371e-14	1.99831e-12	Up	Laccase (AHRD V3.3 *** K4BTL5_SOLLC)
Solyc02g078130.3	399	404	515	92	120	96	415	468	573	39	12	20	0.134851	0.57425	1	No	-1.8923	4.69294e-10	1.56268e-07	Down	-1.00697	0.020241	0.078134	No	-3.03412	7.90755e-12	2.62526e-10	Down	bHLH transcription factor 079
Solyc09g005660.4	856	715	891	176	113	37	769	939	774	101	69	120	-0.0637515	0.705509	1	No	0.256496	0.21477	0.56351	No	-1.02758	0.00255762	0.0160141	Down	-0.70733	0.0431501	0.117515	No	HAT transposon superfamily protein (AHRD V3.3 *** Q9LDK4_ARATH)
Solyc09g007520.3	5100	5356	5213	7188	5862	4436	4518	5290	4738	4427	2894	5712	-0.132991	0.387554	1	No	-0.165596	0.287839	0.638446	No	1.44072	2.06682e-08	4.73415e-07	Up	1.40812	7.89225e-08	1.48212e-06	Up	Peroxidase (AHRD V3.3 *** K4CQE1_SOLLC)
Solyc01g091190.3	7299	8562	8135	17749	10348	9677	7610	7892	8309	11779	7476	12828	-0.0519626	0.758252	1	No	0.0735241	0.666641	0.887401	No	1.56287	3.38631e-08	7.4949e-07	Up	1.68836	5.9178e-09	1.31894e-07	Up	5-enolpyruvylshikimate-3-phosphate synthase
Solyc07g062180.4	813	671	628	218	161	194	582	640	702	106	103	182	-0.146144	0.436722	1	No	-0.298448	0.151337	0.479047	No	-1.11474	0.00172491	0.0116756	Down	-1.26704	0.00014841	0.00126086	Down	protein VTE6, chloroplastic-like (AHRD V3.3 *** A0A2I4E1A1_9ROSI)
Solyc06g072310.3	16	24	20	42	39	82	32	40	37	103	19	76	0.911912	0.00212118	0.102432	No	0.563753	0.0285902	0.190573	No	1.75244	0.000250712	0.00235908	Up	1.40428	0.00107171	0.00662503	Up	Homeobox-leucine zipper protein ROC8 (AHRD V3.3 *** A0A2G2V7B9_CAPBA)
Solyc09g008670.3	321	107	26	1	74	1	198	368	17	17	22	4	0.0312936	0.966685	1	No	2.18338	0.0170373	0.137023	No	3.02484	0.0142986	0.0607044	No	5.17693	0.000958964	0.00603512	Up	threonine deaminase
Solyc02g081910.2	849	711	852	197	186	176	902	729	881	153	94	152	0.048244	0.791414	1	No	-0.218118	0.282931	0.634454	No	-1.18667	0.000443318	0.0037793	Down	-1.45303	8.14184e-06	9.94767e-05	Down	DNA topoisomerase 1 (AHRD V3.3 *** A0A1J3HC09_NOCCA)
Solyc10g009120.2	67	63	68	206	197	942	91	57	64	261	268	371	0.155731	0.522166	1	No	0.193689	0.362296	0.706802	No	1.64138	8.72551e-06	0.000123519	Up	1.67933	4.97094e-06	6.39203e-05	Up	Unknown protein
Solyc08g008600.3	0	0	0	34	13	11	0	0	2	23	15	24	2.17142	0.104764	0.979231	No	0.506704	0.141323	0.464016	No	7.44453	2.09212e-10	6.29895e-09	Up	5.77981	1.95805e-11	6.21396e-10	Up	bHLH transcription factor 055
Solyc02g030130.4	258	161	183	25	21	17	189	206	135	19	16	17	-0.212476	0.337685	1	No	-0.0388836	0.909224	0.975507	No	-1.81976	0.000383518	0.00336994	Down	-1.64617	0.00188219	0.0103022	Down	Subtilisin-like protease (AHRD V3.3 *** A0A1J3H877_NOCCA)
Solyc05g054010.4	151	58	133	99	74	2	121	150	175	34	36	60	0.278637	0.348502	1	No	0.709088	0.067637	0.311709	No	2.20892	0.000129001	0.00133365	Up	2.63937	0.000127281	0.00110949	Up	Plant resistance protein (AHRD V3.3 *** O81136_SOLLC)
Solyc01g109790.3	6872	8230	7587	440	767	127	6406	8344	5232	192	185	330	-0.272853	0.157579	1	No	-0.483524	0.0200566	0.151421	No	-1.4432	3.54994e-05	0.000431603	Down	-1.65387	1.23502e-06	1.83935e-05	Down	ADP-glucose pyrophosphorylase large subunit 1
Solyc01g067890.4	4620	4050	3229	436	745	439	4468	5501	3296	574	477	794	0.149138	0.360005	1	No	0.452414	0.00834453	0.0886507	No	-1.11025	0.000185585	0.00182184	Down	-0.806977	0.00455246	0.0211551	No	1-D-deoxyxylulose 5-phosphate synthase
Solyc08g023510.3	108	363	241	1948	1179	1834	81	134	430	1388	596	1629	-0.316101	0.496099	1	No	-0.122057	0.787839	0.937183	No	2.74133	7.95296e-05	0.000871039	Up	2.93537	0.000113079	0.000998335	Up	Unknown protein
Solyc05g008810.4	2494	2658	2700	2650	2525	1635	2281	2605	2492	2195	1784	2555	-0.126385	0.419806	1	No	0.199796	0.207362	0.555411	No	1.10343	2.06931e-05	0.000269034	Up	1.42961	6.87845e-08	1.3027e-06	Up	Lipid phosphate phosphatase (AHRD V3.3 *** A0A2R6PGX1_ACTCH)
Solyc05g041590.4	1	0	9	1	1	1	10	10	21	3	1	0	1.83539	0.000318727	0.0267323	Up	1.00254	0.352363	0.69859	No	-2.71645	0.0969064	0.238629	No	-3.5493	0.0500523	0.131082	No	Ankyrin repeat family protein (AHRD V3.3 *-* A0A2U1MMH5_ARTAN)
Solyc06g008620.1	2611	1927	2313	4839	5065	16420	2104	1904	1542	5841	5991	14519	-0.256934	0.246818	1	No	0.492967	0.028359	0.189743	No	1.68871	6.06602e-06	8.94467e-05	Up	2.43861	1.84446e-10	5.1309e-09	Up	TolB protein-related protein (AHRD V3.3 *** A0A2U1LVX5_ARTAN)
Solyc02g069470.4	95	45	107	50	76	14	112	139	114	48	40	42	0.494837	0.0649356	0.816636	No	0.325307	0.292508	0.643449	No	1.49878	0.00151743	0.0105169	Up	1.32925	0.0101179	0.0394221	Up	Zinc finger (C3HC4-type RING finger) family protein (AHRD V3.3 *** A0A2U1N0U6_ARTAN)
Solyc03g093450.3	263	227	210	70	57	27	174	264	220	28	18	23	-0.147169	0.463018	1	No	-0.838067	0.00267433	0.0421656	Down	-0.536971	0.189548	0.377304	No	-1.22787	0.00473557	0.0217836	Down	Protein kinase domain (AHRD V3.3 *** A0A200Q2H7_9MAGN)
Solyc03g031760.4	304	284	220	13	35	4	307	425	258	1	13	3	0.173758	0.416459	1	No	-2.00416	0.000359405	0.0103864	Down	-1.63062	0.00213332	0.013873	Down	-3.80854	9.27629e-06	0.000111626	Down	Homeobox-leucine zipper protein HDG2-like (AHRD V3.3 *** A0A2K3P3R2_TRIPR)
Solyc08g081350.2	129	111	107	179	75	47	84	120	115	83	47	89	-0.197557	0.389553	1	No	-0.0423708	0.861991	0.960761	No	1.05057	0.0115599	0.0514977	No	1.20576	0.00359172	0.0174198	Up	Zinc finger protein CONSTANS-LIKE 3 (AHRD V3.3 *** A0A2G3DAM4_CAPCH)
Solyc06g053950.3	204	296	164	22	34	30	318	268	196	28	44	37	0.24097	0.3179	1	No	0.531405	0.0933885	0.373119	No	-1.79853	0.000389716	0.00341499	Down	-1.5081	0.00221476	0.0117534	Down	Heat stress transcription factor A-2e (AHRD V3.3 *-* A0A2G2WJ43_CAPBA)
Solyc06g065550.2	4	10	14	8	18	5	22	29	23	4	1	10	1.38135	0.000273641	0.0235711	Up	-0.858095	0.0975007	0.382292	No	2.52814	0.000380511	0.00335169	Up	0.288691	0.701199	0.809843	No	Unknown protein
Solyc03g044725.1	45	53	50	31	22	7	42	66	38	25	20	33	-0.10583	0.683853	1	No	0.754844	0.0211683	0.156756	No	0.790561	0.140881	0.308549	No	1.65123	0.00367293	0.0177328	Up	Unknown protein
Solyc01g100410.3	685	705	635	731	613	788	623	590	718	675	747	1160	-0.0747775	0.67903	1	No	0.524853	0.00392345	0.0544694	No	0.686451	0.0251938	0.0917371	No	1.28608	2.07562e-05	0.000229698	Up	Iron-sulfur cluster insertion protein erpA (AHRD V3.3 *** G1XXB6_9PROT)
Solyc10g085800.2	258	249	328	212	261	1033	261	345	252	351	510	861	0.0830711	0.704472	1	No	0.830353	0.000159673	0.00568151	Up	0.0865323	0.816537	0.901873	No	0.833814	0.0223015	0.071538	No	PLATZ transcription factor family protein (AHRD V3.3 *** F4IHN4_ARATH)
Solyc05g018180.3	989	879	1040	1289	999	962	952	1017	1244	1199	870	1292	0.11058	0.483225	1	No	0.322611	0.0424055	0.239354	No	0.980521	0.000178124	0.00176072	No	1.19255	6.03214e-06	7.59465e-05	Up	DUF810 domain-containing protein (AHRD V3.3 *** A0A1Q3D5J6_CEPFO),Pfam:PF05664
Solyc09g082820.3	39	47	46	7	1	2	54	43	43	1	6	1	-0.0225975	0.931137	1	No	-0.688909	0.409154	0.742005	No	-3.27404	0.000292576	0.00269059	Down	-3.94035	0.000999378	0.00623842	Down	Unknown protein
Solyc03g121860.1	3999	4090	4461	5338	4161	5157	3832	3651	4507	4341	3903	5659	-0.0861104	0.578498	1	No	0.199844	0.201181	0.547559	No	0.791849	0.00219723	0.0141787	No	1.0778	3.31943e-05	0.000345573	Up	Mitochondrial import inner membrane translocase subunit TIM23-like protein (AHRD V3.3 *** A0A2K3MPU1_TRIPR),Pfam:PF02466
Solyc01g098730.2	817	633	881	3328	2747	8151	841	775	1053	3220	3127	5786	0.213644	0.291055	1	No	0.250581	0.213158	0.56157	No	2.1553	2.92561e-11	9.68404e-10	Up	2.19224	7.43183e-11	2.16454e-09	Up	Unknown protein
Solyc05g150145.1	44	27	56	11	25	11	40	46	44	6	0	2	0.0697226	0.825261	1	No	-2.86933	1.2067e-05	0.000769187	Down	0.875976	0.230164	0.42674	No	-2.06307	0.00833534	0.0340153	Down	Unknown protein
Solyc01g096120.3	429	464	443	220	215	198	445	401	401	107	106	107	-0.123141	0.50335	1	No	-0.739937	0.000281914	0.00867519	Down	-0.17018	0.603625	0.764209	No	-0.786976	0.0165797	0.0573073	No	Dof zinc finger protein1
Solyc01g097550.4	852	1013	565	350	568	730	1056	1485	595	476	1251	1091	0.348734	0.106159	0.981442	No	0.890832	6.08262e-05	0.00264529	Up	0.437461	0.257446	0.456836	No	0.979559	0.0100848	0.0393311	No	annexin 6
Solyc06g083880.2	146	142	80	14	18	7	140	175	74	4	6	5	0.0193416	0.933465	1	No	-1.17151	0.0153003	0.129053	No	-0.879852	0.120106	0.2763	No	-2.0707	0.00345451	0.0168828	Down	pollen Ole e I family allergen protein (AHRD V3.3 *** AT2G20515.1)
Solyc04g072000.4	1721	1834	1305	4000	3763	5392	1540	1342	1730	5148	3105	7003	-0.0498037	0.7933	1	No	0.512373	0.00702503	0.0791593	No	2.06017	2.59854e-11	8.65275e-10	Up	2.62235	3.42401e-16	1.7765e-14	Up	Chitinase (AHRD V3.3 *** A0A2U1LR12_ARTAN)
Solyc08g074970.1	282	381	321	1587	761	1268	304	271	483	1228	883	1293	0.0270504	0.897611	1	No	0.284076	0.165037	0.500084	No	1.91277	1.53527e-08	3.59411e-07	Up	2.1698	3.86864e-10	1.02505e-08	Up	UDP-Glycosyltransferase superfamily protein (AHRD V3.3 *** A0A2U1Q6T8_ARTAN)
Solyc07r035570.1	17	17	9	7	1	11	18	15	17	2	0	5	0.311078	0.393169	1	No	-1.17825	0.116378	0.420538	No	-1.21267	0.257505	0.456836	No	-2.702	0.00143835	0.00837627	Down
Solyc11g027810.3	161	199	203	87	51	109	171	159	204	47	43	65	-0.0883993	0.64418	1	No	-0.294864	0.20061	0.547173	No	-1.2659	0.000859084	0.00657051	Down	-1.47236	4.10411e-05	0.000414311	Down	E3 ubiquitin-protein ligase RNF170-like protein (DUF 1232) (AHRD V3.3 *** Q93WJ5_ARATH)
Solyc07g062100.4	96	142	54	1	32	32	85	108	58	0	13	29	0.00605748	0.980243	1	No	-0.271697	0.535876	0.822412	No	-1.22898	0.0399689	0.128525	No	-1.50673	0.010915	0.0416848	Down	Histone-lysine N-methyltransferase ATX1 (AHRD V3.3 *** A0A2I0W3M9_9ASPA)
Solyc01g005430.3	598	499	627	696	715	799	531	506	578	804	852	1101	-0.103538	0.552518	1	No	0.56515	0.00117916	0.0235979	No	1.05945	0.000205341	0.00199267	Up	1.72814	2.42003e-09	5.68924e-08	Up	Plant ubx domain-containing protein 2 (AHRD V3.3 *** A0A1J6HWL3_NICAT)
Solyc08g023440.3	1565	1660	1723	231	223	67	1847	2269	1703	130	137	181	0.151911	0.373638	1	No	0.11882	0.544767	0.827334	No	-1.25244	0.000123926	0.00128895	Down	-1.28553	8.34277e-05	0.000765727	Down	Early-responsive to dehydration stress protein (ERD4) (AHRD V3.3 *** A0A2U1KBS2_ARTAN)
Solyc04g009900.4	467	359	536	515	852	4109	272	313	705	1354	1656	5025	-0.0131721	0.972774	1	No	1.35678	0.000524682	0.0134703	Up	0.564393	0.355938	0.560487	No	1.93435	0.00175073	0.00974033	Up	phosphoenolpyruvate carboxylase kinase
Solyc04g078680.4	3422	3155	3573	5045	3704	4206	3349	3750	3802	3908	3834	5424	0.0793159	0.59776	1	No	0.281578	0.0637901	0.300815	No	1.07897	1.95266e-05	0.00025656	Up	1.28123	4.89244e-07	7.95557e-06	Up	RING/U-box superfamily protein (AHRD V3.3 *-* A0A2U1PN10_ARTAN)
Solyc01r000900.1	116	103	89	9	13	19	84	108	117	16	14	22	0.0257855	0.90724	1	No	0.677453	0.0614279	0.294342	No	-2.51472	5.36584e-06	7.99679e-05	Down	-1.86305	0.000298907	0.00229873	Down
Solyc08g083190.3	838	1239	1002	110	227	215	1107	1131	1737	175	39	291	0.477895	0.100229	0.9647	No	0.00364969	0.990675	0.999891	No	-1.28218	0.00987499	0.0456698	Down	-1.75643	0.000182413	0.00150976	Down	Alpha/beta-Hydrolases superfamily protein (AHRD V3.3 *** A0A2U1LI82_ARTAN)
Solyc06g068520.3	1348	1805	1186	487	304	872	1059	899	585	428	219	459	-0.716342	0.00652456	0.223052	No	-0.134363	0.619114	0.865156	No	-1.32339	0.00922093	0.0433275	Down	-0.741408	0.120205	0.247353	No	Hydroxyproline-rich systemin (AHRD V3.3 *** HSY1_SOLLC)
Solyc09g090910.3	1984	1745	1831	257	249	119	1673	2083	1473	198	143	266	-0.131581	0.394994	1	No	0.230499	0.188166	0.531997	No	-1.3429	6.5417e-06	9.57646e-05	Down	-0.980823	0.000703496	0.00470051	No	auxin-regulated IAA13
Solyc02g071870.4	540	502	669	1521	1015	669	576	621	729	989	633	766	0.110491	0.514146	1	No	-0.11654	0.490685	0.795134	No	1.96644	4.38564e-13	1.79201e-11	Up	1.73941	9.10765e-10	2.27793e-08	Up	Protein kinase domain (AHRD V3.3 *** A0A200QV78_9MAGN)
Solyc09g010810.3	378	326	215	31	68	60	362	414	222	35	24	76	0.167861	0.356873	1	No	0.00892076	0.970467	0.994057	No	-0.875792	0.0202087	0.0780975	No	-1.03473	0.00449023	0.02094	Down	Kinesin-like protein (AHRD V3.3 *** A0A2G2YR28_CAPAN)
Solyc12g055700.3	564	310	451	13	15	7	307	371	345	9	6	11	-0.405666	0.0576049	0.780796	No	-0.136787	0.749975	0.922074	No	-3.52257	1.02657e-09	2.82751e-08	Down	-3.25369	1.72144e-06	2.489e-05	Down	LL-diaminopimelate aminotransferase (AHRD V3.3 *-* AT3G14280.1)
Solyc10g007890.4	635	606	694	162	106	117	486	389	639	98	79	62	-0.428043	0.032212	0.590025	No	-0.406513	0.0767137	0.335125	No	-1.96233	2.5678e-07	4.87778e-06	Down	-1.9408	1.1248e-07	2.06708e-06	Down	Cytochrome P450 (AHRD V3.3 *** A0A2U1MAN7_ARTAN)
Solyc05g009610.1	512	617	527	1253	637	1497	673	368	735	1017	1221	2175	0.0784406	0.781691	1	No	0.74638	0.00927414	0.0950418	No	0.843042	0.0832782	0.215964	No	1.51098	0.00148437	0.00857395	Up	Alpha/beta-Hydrolases superfamily protein (AHRD V3.3 *** A0A2U1PVQ0_ARTAN)
Solyc04g080890.4	11	16	7	25	36	31	17	4	10	8	25	44	-0.0821741	0.855709	1	No	-0.196743	0.602502	0.857477	No	2.715	2.52052e-05	0.000320963	Up	2.60043	5.54238e-05	0.000536165	Up	2-oxoglutarate (2OG) and Fe(II)-dependent oxygenase superfamily protein (AHRD V3.3 *** Q9LV19_ARATH)
Solyc01g088620.3	83	117	75	16	23	30	78	120	91	29	10	11	0.104039	0.71405	1	No	-0.120787	0.750106	0.922183	No	-1.21478	0.0376991	0.123021	No	-1.4396	0.0111015	0.0421803	Down	Ferredoxin-like protein (AHRD V3.3 *** Q8GYG8_ARATH)
Solyc10g081880.3	369	168	330	111	99	8	383	410	337	81	35	75	0.299557	0.157246	1	No	0.587288	0.0326409	0.206384	No	1.00709	0.0176573	0.0707983	No	1.29482	0.00819827	0.0335664	Up	Pentatricopeptide repeat (AHRD V3.3 *** A0A200PNG9_9MAGN)
Solyc04g007810.1	3195	3343	3679	968	367	69	2768	3012	3400	492	148	244	-0.30486	0.105673	0.979817	No	0.060224	0.766888	0.929172	No	-1.05405	0.00287583	0.0176167	Down	-0.688966	0.0495892	0.130184	No	protein PELPK1 (AHRD V3.3 *-* XP_004242916.1)
Solyc01g095330.2	57	51	75	169	166	569	84	90	94	225	220	175	0.571654	0.0381631	0.643619	No	0.0641975	0.803457	0.943358	No	1.44358	0.000688747	0.00545959	Up	0.936118	0.0303934	0.0907588	No	Unknown protein
Solyc12g042910.2	1615	1400	1319	251	220	106	1557	1593	1303	171	82	137	0.00154785	0.992945	1	No	-0.261067	0.188071	0.531861	No	-1.17135	0.000439517	0.00375406	Down	-1.43397	1.17472e-05	0.000137791	Down	DNA photolyase (AHRD V3.3 *** A0A200PQM0_9MAGN)
Solyc02g068415.1	37	8	34	1	0	0	33	25	16	1	1	6	-0.237106	0.504279	1	No	4.2836	0.00234256	0.0382875	Up	-1.70009	0.46447	0.657508	No	2.82061	0.259383	0.424721	No	RING/U-box superfamily protein (AHRD V3.3 *-* A0A2U1KVX7_ARTAN)
Solyc02g092290.4	368	285	400	325	1019	610	329	364	310	217	397	402	-0.0711533	0.78889	1	No	-0.71083	0.00869386	0.0908903	No	2.20223	5.65471e-08	1.20609e-06	Up	1.56255	0.00030929	0.00236353	Up	F-box/RNI-like superfamily protein (AHRD V3.3 *** F4KDV0_ARATH)
Solyc03g031830.1	135	152	172	379	315	891	135	95	189	432	314	628	-0.122782	0.590526	1	No	0.288257	0.181731	0.522275	No	1.29452	0.000293831	0.00269879	Up	1.70556	2.03527e-06	2.9014e-05	Up	RING/U-box superfamily protein (AHRD V3.3 *** Q8GXD8_ARATH)
Solyc01g106560.4	729	643	698	896	688	1005	628	658	703	771	840	1093	-0.0703244	0.650677	1	No	0.337033	0.0304732	0.198672	No	0.764332	0.00367501	0.0213737	No	1.17169	6.98685e-06	8.6791e-05	Up	G patch domain protein (AHRD V3.3 *** AT4G33690.1)
Solyc07g064130.2	105567	103704	115715	151791	136061	262793	95431	100977	113083	165995	161606	219758	-0.0651463	0.661796	1	No	0.350737	0.0198636	0.15058	No	0.840687	0.000663246	0.0053093	No	1.25657	5.17348e-07	8.38202e-06	Up	Polyubiquitin (AHRD V3.3 *** F1SY21_MESCR)
Solyc12g044330.2	5886	5366	2898	575	1000	235	5962	6418	2919	798	547	1273	0.0746465	0.723428	1	No	0.876679	6.41569e-05	0.0027632	Up	-0.0955058	0.804569	0.895214	No	0.706527	0.0585352	0.147262	No	tonoplast intrinsic protein 2.1
Solyc11g069190.2	4235	3508	2275	251	460	200	2528	4194	1797	178	185	303	-0.269352	0.170527	1	No	-0.205927	0.331894	0.679441	No	-1.21586	0.00102723	0.00759718	Down	-1.15243	0.00111434	0.00682431	Down	auxin response factor 4
Solyc11g017360.3	61	22	44	1	4	18	41	46	51	8	6	10	0.163749	0.627423	1	No	0.96423	0.0945487	0.375918	No	-3.80383	2.28953e-05	0.000293897	Down	-3.00334	6.8666e-05	0.000646115	Down	Transcription factor DIVARICATA-like (AHRD V3.3 *-* A0A2P6VGL2_9CHLO)
Solyc04r023210.1	24	37	17	9	14	23	20	44	35	2	14	1	0.316886	0.352114	1	No	-2.08488	0.000554078	0.0138893	Down	-0.906195	0.180938	0.365349	No	-3.30796	4.16478e-05	0.000418919	Down
Solyc07g064490.4	196	203	174	39	37	38	184	173	168	37	23	26	-0.136398	0.502846	1	No	-0.123439	0.656296	0.88295	No	-1.43256	0.00090105	0.00681207	Down	-1.4196	0.000853698	0.00552613	Down	CRS2-associated factor 2, mitochondrial (AHRD V3.3 *** A0A2G2Z5G3_CAPAN)
Solyc08g078790.1	168	206	231	416	400	809	226	174	248	535	573	690	0.104481	0.614598	1	No	0.520988	0.00920346	0.0945781	No	1.32307	5.58913e-05	0.000641098	Up	1.73958	1.97458e-07	3.48245e-06	Up	hypothetical protein (AHRD V3.3 *** AT2G35736.2)
Solyc09g075190.3	688	685	615	149	167	93	621	679	526	47	51	116	-0.139861	0.456704	1	No	-0.740371	0.000855643	0.0189944	Down	-0.544127	0.124558	0.283155	No	-1.14464	0.00109344	0.00671707	Down	Gamma-tubulin complex component (AHRD V3.3 *** A0A1U8GAP0_CAPAN),Pfam:PF17681
Solyc12g009380.2	820	844	965	329	253	356	882	893	811	225	135	275	-0.0192337	0.907693	1	No	-0.267879	0.135786	0.456264	No	-0.842716	0.00590322	0.0310099	No	-1.09136	0.000212794	0.00171511	Down	30S ribosomal protein S17 (AHRD V3.3 *** A0A2G3BP35_CAPCH)
Solyc00g316530.1	2	3	4	4	2	25	2	2	14	10	18	6	0.702314	0.250618	1	No	1.59094	0.0048656	0.0627103	No	-3.35719	0.0107679	0.0488077	Down	-2.46856	0.00782536	0.0323963	Down	ATP synthase subunit beta, mitochondrial (AHRD V3.3 *-* A0A2G2V6Z5_CAPBA)
Solyc01g009070.3	661	466	671	159	135	77	605	584	620	79	71	113	-0.0264335	0.885077	1	No	-0.228052	0.286103	0.636462	No	-0.882425	0.0109848	0.0495593	No	-1.08404	0.00157087	0.00894209	Down	gamyb-like 1
Solyc05g044470.3	106	99	112	32	25	67	92	118	105	14	25	14	-0.0142858	0.946046	1	No	-0.92834	0.00306321	0.0466167	Down	-1.77758	7.85007e-05	0.000861097	Down	-2.69163	1.90088e-09	4.55029e-08	Down	B-cell receptor-associated 31-like protein (AHRD V3.3 *-* A0A2U1PUK6_ARTAN)
Solyc03r017760.1	37	47	34	68	158	33	36	41	57	43	25	42	0.18092	0.586811	1	No	-0.817352	0.0130907	0.117366	No	3.42103	1.72249e-12	6.56902e-11	Up	2.42275	5.12287e-06	6.54964e-05	Up
Solyc01g086730.4	117	131	159	1301	1094	3349	129	145	151	1649	1417	2723	0.0969747	0.629986	1	No	0.517508	0.00395181	0.0545913	No	3.40287	9.06801e-31	1.28043e-28	Up	3.8234	3.29485e-33	5.83397e-31	Up	magnesium transporter%2C putative (DUF803) (AHRD V3.3 *** AT3G26670.4)
Solyc03g112660.3	2427	954	2265	1103	839	64	2261	2463	2615	576	443	537	0.294966	0.194858	1	No	0.460887	0.0528826	0.26998	No	1.20883	0.00156573	0.0108013	Up	1.37475	0.000558694	0.00388422	Up	protein MODIFIER OF SNC1 1-like isoform X1 (AHRD V3.3 *** A0A2I4G1G1_9ROSI)
Solyc10g008280.3	1874	1608	1801	3770	2210	1880	1782	1875	2146	2093	1946	2694	0.0838191	0.605877	1	No	0.0718467	0.661201	0.885332	No	1.49512	4.12424e-08	8.97676e-07	Up	1.48315	7.29606e-08	1.37595e-06	Up	Protein kinase domain (AHRD V3.3 *** A0A200QBC6_9MAGN)
Solyc08g048240.4	836	855	769	155	236	140	818	884	822	103	77	168	0.0458433	0.792403	1	No	-0.373944	0.0590621	0.287576	No	-0.632275	0.0457738	0.140901	No	-1.05206	0.000727669	0.00484028	Down	FolD bifunctional protein (AHRD V3.3 *** B6TJF9_MAIZE)
Solyc02g065118.1	2	7	8	5	1	8	12	5	18	3	0	4	0.992339	0.033778	0.607731	No	-0.508486	0.548667	0.830051	No	-1.90666	0.149707	0.321182	No	-3.40749	0.000429093	0.00311016	Down	Unknown protein
Solyc10g079860.2	420	1332	1408	1049	2763	2780	1554	3963	1144	1353	656	2143	0.96645	0.0251925	0.513283	No	-0.31011	0.472727	0.784592	No	2.3611	0.000399297	0.0034839	Up	1.08454	0.14213	0.279066	No	LEQB L.esculentum TomQ'b beta(1,3)glucanase
Solyc12g027770.3	184	159	204	54	38	47	212	226	221	60	45	66	0.251118	0.169776	1	No	0.585309	0.0122307	0.112614	No	-1.31452	0.000742576	0.00581498	Down	-0.980332	0.00839823	0.0341657	No	Rhodanese-like domain-containing protein chloroplastic-like (AHRD V3.3 *-* A0A2K3PIX2_TRIPR)
Solyc10r046650.1	1158	764	759	92	75	95	993	1003	563	45	77	118	-0.0815811	0.74197	1	No	-0.00537043	0.984905	0.99789	No	-2.226	1.53277e-05	0.000205753	Down	-2.14979	4.84197e-06	6.25503e-05	Down
Solyc02r010790.1	251	197	218	424	458	1155	235	274	202	512	443	751	0.128945	0.504251	1	No	0.217717	0.242567	0.59358	No	1.59607	3.46403e-07	6.42415e-06	Up	1.68485	1.10376e-07	2.03175e-06	Up
Solyc10g080460.2	626	744	623	512	547	271	486	732	503	632	310	284	-0.2719	0.357791	1	No	0.189516	0.533519	0.821507	No	1.00455	0.0399144	0.128387	No	1.46596	0.00439703	0.0205872	Up	Myb family transcription factor APL (AHRD V3.3 *** A0A2G2VWG6_CAPBA)
Solyc08g068150.4	2080	1294	2092	166	204	63	1838	1996	1752	241	180	493	0.00284123	0.990507	1	No	1.36132	1.32942e-07	2.07408e-05	Up	-1.486	0.000743547	0.00581849	Down	-0.127514	0.761799	0.852387	No	BURP domain-containing protein (AHRD V3.3 *-* A0A2U1QID7_ARTAN)
Solyc02g080830.1	15	10	3	288	309	548	7	6	5	496	209	319	-0.588413	0.248573	1	No	0.25024	0.415374	0.746762	No	5.74336	3.31304e-26	3.45392e-24	Up	6.58201	1.68415e-26	1.87867e-24	Up	F-box plant-like protein, putative (AHRD V3.3 *** A0A072V4I2_MEDTR)
Solyc06g074710.1	204	183	222	31	8	2	209	206	197	8	11	27	-0.097041	0.71902	1	No	0.790098	0.0725086	0.324021	No	-2.01186	0.00457268	0.0254088	Down	-1.12472	0.177168	0.326096	No	Transferase (AHRD V3.3 *** A0A200R9R6_9MAGN)
Solyc04g074920.2	32	33	27	1	2	3	27	85	14	1	0	1	0.381931	0.29366	1	No	-1.42026	0.228529	0.579309	No	-1.57553	0.304815	0.508239	No	-3.37773	0.0101864	0.0396475	Down	Glycosyltransferase AER61 (AHRD V3.3 *** A0A200QXY3_9MAGN)
Solyc01g105290.3	1256	1214	1389	2672	2970	10385	1305	1129	1789	3986	4132	9221	0.178931	0.434771	1	No	0.697455	0.00242388	0.0393	Up	1.3263	0.00032525	0.00293897	Up	1.84483	9.75589e-07	1.48671e-05	Up	BTB/POZ domain protein (AHRD V3.3 *** AT3G19920.2)
Solyc07g008520.3	86	112	51	19	84	84	50	86	10	25	61	141	-0.839968	0.00165964	0.0879489	No	0.534194	0.0577545	0.284468	No	1.31594	0.00356774	0.020875	Up	2.6901	4.2075e-09	9.59809e-08	Up	Protein NRT1/ PTR FAMILY 8.1 (AHRD V3.3 *** A0A2G2WCL3_CAPBA)
Solyc09g150101.1	664	399	678	511	338	63	655	779	832	263	260	292	0.284081	0.117144	1	No	0.397868	0.0409808	0.234311	No	1.09419	0.000533329	0.00442162	Up	1.20798	0.000239822	0.00190204	Up	Unknown protein
Solyc12g088800.3	203	171	140	444	316	341	206	203	183	314	285	311	0.176448	0.399499	1	No	-0.00704647	0.972396	0.994371	No	1.92662	2.32947e-08	5.29232e-07	Up	1.74312	6.30839e-07	1.00314e-05	Up	Lipase (AHRD V3.3 *** A0A1J3EVR4_NOCCA)
Solyc01g094790.3	648	598	476	135	91	85	376	532	415	53	29	107	-0.381185	0.0949859	0.95146	No	-0.519736	0.0488638	0.259198	No	-1.05975	0.0183753	0.0729668	No	-1.1983	0.00454428	0.021127	Down	Cysteine synthase (AHRD V3.3 *** A0A2G3BSX6_CAPCH)
Solyc02g063440.3	299	233	372	90	82	122	248	272	363	112	48	116	-0.0360956	0.86456	1	No	0.212953	0.370044	0.71394	No	-1.23169	0.00181484	0.0121443	Down	-0.982641	0.00850076	0.0344383	No	Unknown protein
Solyc11g031970.2	479	283	235	44	25	29	240	334	221	28	39	46	-0.352203	0.182907	1	No	0.388423	0.239351	0.590899	No	-2.20041	0.000136052	0.00139332	Down	-1.45978	0.00671435	0.0287684	Down	transmembrane protein (AHRD V3.3 *** AT4G09970.1)
Solyc07g007670.3	4489	3882	4579	1100	876	568	3818	4169	4256	623	448	774	-0.11701	0.435354	1	No	-0.187982	0.231275	0.582139	No	-1.03278	0.000136777	0.00139912	Down	-1.10375	1.94281e-05	0.000216938	Down	Purple acid phosphatase (AHRD V3.3 *** Q6J5M8_SOLTU)
Solyc09g065300.4	189	139	157	17	20	34	141	187	151	23	13	38	0.0154607	0.941067	1	No	0.380598	0.223229	0.573924	No	-2.15133	9.86443e-06	0.000138065	Down	-1.7862	7.39685e-05	0.000688747	Down	spindle pole body-associated protein (AHRD V3.3 *** AT4G02725.1)
Solyc09g074310.3	137	150	160	39	39	28	180	183	143	32	14	15	0.155919	0.491764	1	No	-0.524026	0.0916008	0.368357	No	-0.765077	0.100463	0.244581	No	-1.44502	0.00260093	0.0134094	Down	Aldo-keto reductase (AHRD V3.3 *** A0A2U1PVJ5_ARTAN)
Solyc04g056713.1	23	20	60	10	4	3	61	332	109	15	3	17	2.21997	3.31541e-05	0.00468145	Up	1.26049	0.0594968	0.288499	No	-0.681128	0.547083	0.721351	No	-1.64061	0.169329	0.315047	No	Aldehyde dehydrogenase family 2 member mitochondrial-like (AHRD V3.3 *-* A0A2K3PGY0_TRIPR)
Solyc05g056060.4	4166	3769	2401	533	730	773	3063	4279	2709	503	394	881	-0.00485694	0.979197	1	No	0.0445011	0.817871	0.947094	No	-1.04798	0.00233291	0.0148537	Down	-0.99862	0.00193937	0.0105607	No	Chlorophyll a-b binding protein, chloroplastic (AHRD V3.3 *-* A0A2G3CJ50_CAPCH)
Solyc11g011780.3	4914	3876	4785	27545	33095	78272	3878	3932	5530	47567	56474	85983	-0.000340726	0.998688	1	No	0.884992	3.77577e-05	0.00186779	Up	3.10376	7.95207e-21	5.83587e-19	Up	3.98909	1.39224e-27	1.67897e-25	Up	60S ribosomal export protein NMD3 (AHRD V3.3 *** A0A2G2VDP4_CAPBA)
Solyc02g089940.4	566	592	702	88	76	29	489	541	474	46	36	37	-0.379582	0.0388841	0.647391	No	-0.359471	0.146968	0.472467	No	-1.62267	1.70642e-05	0.000226205	Down	-1.60255	6.33797e-05	0.000604533	Down	BEL1-like homeodomain protein 4 (AHRD V3.3 *** A0A2G2XIM2_CAPBA)
Solyc06g076300.3	306	343	250	3248	4053	5033	332	349	354	5484	6244	7353	0.217395	0.251521	1	No	0.908704	5.50285e-07	6.56517e-05	Up	4.44756	2.10401e-54	1.06683e-51	Up	5.13886	5.69421e-56	4.09799e-53	Up	Haloacid dehalogenase-like hydrolase (HAD) superfamily protein (AHRD V3.3 *** A0A2U1Q3B7_ARTAN)
Solyc10g074470.3	129	122	100	35	66	8	144	209	93	32	16	49	0.25286	0.200495	1	No	0.341194	0.228178	0.578952	No	1.54031	0.000163152	0.00163445	Up	1.62864	0.0005163	0.00363479	Up	DUF630 family protein, putative (DUF630 and DUF632) (AHRD V3.3 *** Q9XI02_ARATH)
Solyc06r029890.1	1	0	0	25	55	61	0	2	0	64	88	100	0.74633	0.557066	1	No	1.13164	3.80612e-05	0.00187449	Up	7.47802	2.87412e-22	2.3926e-20	Up	7.86334	4.62653e-30	6.74627e-28	Up
Solyc11g010900.2	27	35	24	1	1	1	44	22	33	9	5	5	0.198689	0.5358	1	No	2.89997	0.000138356	0.00507686	Up	-4.33486	0.000791758	0.00614404	Down	-1.63358	0.189167	0.340677	No	tRNA/rRNA methyltransferase (AHRD V3.3 *** A0A200PNH1_9MAGN)
Solyc12g005720.1	491	573	756	3350	2074	3035	348	366	588	2177	1573	2103	-0.536576	0.0057765	0.206596	No	-0.207507	0.2756	0.627795	No	2.38327	2.12016e-15	1.07502e-13	Up	2.71233	3.57708e-17	1.98519e-15	Up	Cysteine-rich receptor-like protein kinase (AHRD V3.3 *** A0A2K3JS14_TRIPR)
Solyc12g096880.3	9	8	16	3	7	6	41	18	39	6	24	11	1.51204	4.93807e-05	0.00625956	Up	1.24093	0.0168705	0.136667	No	-0.971405	0.262617	0.462394	No	-1.24251	0.112276	0.236109	No	Disease resistance protein (TIR-NBS-LRR class) family (AHRD V3.3 *-* F4J361_ARATH)
Solyc09g005560.4	108	104	83	799	916	1786	142	65	87	1328	1300	1821	0.0374889	0.89196	1	No	0.742315	0.00358359	0.051514	No	3.75936	8.97585e-20	6.12389e-18	Up	4.46419	9.86496e-23	8.18168e-21	Up	Trihelix transcription factor GT-3b (AHRD V3.3 *-* A0A1U8EDU3_CAPAN)
Solyc01g067090.4	548	426	603	414	269	150	949	1038	1873	2017	2015	2541	1.19155	2.57528e-07	6.17791e-05	Up	3.30489	8.6494e-40	2.75669e-36	Up	0.104783	0.788204	0.885173	No	2.21812	9.08105e-09	1.94993e-07	Up	Arginine-glutamic acid dipeptide repeat protein (AHRD V3.3 *-* Q8GZA1_ARATH)
Solyc04g056580.3	514	375	285	22	62	67	396	668	382	78	38	92	0.357061	0.146427	1	No	0.857267	0.00346711	0.0503633	No	-1.71513	0.000380983	0.00335169	Down	-1.21492	0.00712451	0.0301185	Down	Transmembrane protein, putative (DUF2358) (AHRD V3.3 *** Q8L604_ARATH)
Solyc05g015320.3	461	458	279	80	86	87	324	430	225	31	21	45	-0.281005	0.18853	1	No	-1.15568	1.79332e-05	0.00106125	Down	-0.77311	0.0691607	0.189625	No	-1.64778	8.61764e-05	0.000786016	Down	65-kDa microtubule-associated protein 8 (AHRD V3.3 *** A0A2G2YEW9_CAPAN),Pfam:PF03999
Solyc01g099260.3	577	472	506	60	106	39	515	648	596	53	46	79	0.162975	0.40598	1	No	0.0733776	0.76247	0.92739	No	-1.02727	0.00629956	0.0325031	Down	-1.11686	0.00341185	0.0167183	Down	Chaperone protein DnaJ (AHRD V3.3 *** A0A1J3IQ23_NOCCA)
Solyc09g009620.1	29	31	11	23	22	17	9	26	3	6	2	9	-0.90941	0.0279428	0.547326	No	-1.76399	0.000345959	0.0101158	Down	2.16919	0.00283937	0.0174652	Up	1.3146	0.0925017	0.205651	No	protein LITTLE ZIPPER 3 (AHRD V3.3 *** XP_010325915.1)
Solyc11g071860.2	2448	1870	2099	652	523	505	1963	1924	2044	506	369	395	-0.143389	0.442812	1	No	-0.129792	0.505918	0.804952	No	-1.09404	0.00116312	0.00843407	Down	-1.08044	0.000846007	0.00548675	Down	RING-H2 finger protein ATL48 (AHRD V3.3 *-* A0A2G3BAN8_CAPCH)
Solyc04g080540.2	1470	1166	1011	1261	4984	4384	970	901	1002	1624	1823	3511	-0.219935	0.432085	1	No	-0.218305	0.437885	0.763807	No	2.60786	9.26775e-10	2.58132e-08	Up	2.60949	1.06352e-08	2.24902e-07	Up	DNA polymerase epsilon catalytic subunit A (AHRD V3.3 *** AT1G19530.2)
Solyc10g084050.2	10965	10141	10795	11048	10418	9250	10418	10545	11234	9638	9256	12101	-0.00861831	0.953431	1	No	0.254772	0.0875136	0.358668	No	0.917252	0.000182317	0.00179209	No	1.18064	1.90771e-06	2.73002e-05	Up	Cell division cycle protein 48-like protein (AHRD V3.3 *** A0A2G3BG70_CAPCH)
Solyc04g007160.1	182	170	180	61	45	53	145	186	217	41	25	27	0.00272613	0.989263	1	No	-0.470652	0.0730906	0.325805	No	-1.20206	0.00331253	0.019634	Down	-1.67544	3.05748e-05	0.000322518	Down	alpha-xylosidase 1-like (AHRD V3.3 *-* A0A2I4HUF9_9ROSI)
Solyc04g082170.3	4	5	16	26	30	13	3	11	1	30	36	27	-0.800322	0.130163	1	No	0.662795	0.0715164	0.320968	No	3.0838	2.87603e-06	4.54099e-05	Up	4.54692	1.87446e-10	5.20786e-09	Up	Alcohol dehydrogenase ADH (AHRD V3.3 *** Q41241_SOLLC)
Solyc09g092690.3	320	206	481	4699	3967	3040	597	686	573	4521	6157	5923	0.850592	0.000505528	0.0370998	Up	0.695194	0.00391797	0.0544391	No	4.54717	9.90087e-34	1.64842e-31	Up	4.39178	4.72268e-25	4.64154e-23	Up	Peptidylprolyl isomerase (AHRD V3.3 *** A0A2G2W2H8_CAPBA)
Solyc07g042490.1	299	307	237	94	277	125	327	281	174	55	92	139	-0.11099	0.577931	1	No	-0.571399	0.00955228	0.0966492	No	1.18706	0.000408876	0.00354942	Up	0.726654	0.0382623	0.10785	No	Auxin responsive SAUR protein (AHRD V3.3 *** A0A2U1PXP1_ARTAN)
Solyc01g097570.2	165	122	140	841	867	2625	136	118	206	820	1324	1923	0.130985	0.608216	1	No	0.370609	0.123607	0.43365	No	2.73598	1.96763e-12	7.41518e-11	Up	2.9756	2.6571e-13	1.02738e-11	Up	Protein SUPPRESSOR OF K(+) TRANSPORT GROWTH DEFECT 1 (AHRD V3.3 *-* A0A2G2W7B7_CAPBA)
Solyc01g010390.3	750	1019	789	143	113	70	857	999	465	73	58	102	-0.20425	0.415931	1	No	-0.243544	0.38624	0.724423	No	-1.20485	0.0150264	0.0630409	No	-1.24414	0.00963948	0.0379557	Down	Beta-glucosidase 34 (AHRD V3.3 *** A0A2G3DFM9_CAPCH)
Solyc06g007790.1	224	182	163	0	15	12	126	161	43	4	7	27	-0.863363	0.00135034	0.0764621	No	0.882025	0.0561912	0.279943	No	-2.83522	1.96628e-05	0.000258198	Down	-1.08983	0.08787	0.197838	No	acidic leucine-rich nuclear phosphoprotein 32 family B protein (AHRD V3.3 *-* AT3G25130.1)
Solyc10g017490.3	35	27	34	6	10	5	37	30	22	0	2	1	-0.18531	0.512686	1	No	-3.25268	0.00020857	0.00686311	Down	-0.89852	0.211262	0.404051	No	-3.96589	0.000814472	0.0053209	Down	MAP kinase kinase kinase 74
Solyc02g068615.1	20	9	22	0	1	0	25	42	13	4	1	0	0.197857	0.626684	1	No	5.46361	0.000625327	0.0151018	Up	1.79575	0.415875	0.616039	No	7.0615	0.00838548	0.0341387	Up	Ankyrin repeat (AHRD V3.3 *-* A0A200RCA6_9MAGN)
Solyc04g009380.3	525	576	690	636	485	354	518	585	652	541	326	538	-0.0714444	0.680259	1	No	0.214387	0.224934	0.575618	No	0.818706	0.00483352	0.0265728	No	1.10454	0.000172486	0.00144234	Up	S-acyltransferase (AHRD V3.3 *** A0A2G3CEE4_CAPCH)
Solyc01g005410.4	1906	1718	1752	381	293	315	1689	1898	1550	323	217	334	-0.0801241	0.622213	1	No	0.0981183	0.576198	0.846112	No	-1.5063	1.10458e-06	1.87115e-05	Down	-1.32806	5.8352e-06	7.37582e-05	Down	Caleosin (AHRD V3.3 *** A0A200QL80_9MAGN)
Solyc08g008030.3	1393	1328	1567	321	287	179	1297	1368	1337	216	139	299	-0.125892	0.447619	1	No	-0.00886569	0.961056	0.991205	No	-1.01641	0.000885604	0.00673179	Down	-0.899383	0.00232941	0.0122627	No	AT-hook motif nuclear-localized protein 10 (AHRD V3.3 *** A0A2G3AP54_CAPAN)
Solyc11g017400.2	126	109	103	43	20	27	129	114	95	11	25	20	-0.0445897	0.847639	1	No	-0.559765	0.0915708	0.368357	No	-1.24373	0.0140495	0.0598862	No	-1.7589	0.000586721	0.00404879	Down	N-acetylglucosaminylphosphatidylinositol de-N-acetylase family protein (AHRD V3.3 *** A0A2U1L212_ARTAN)
Solyc07g041070.3	579	589	588	111	72	34	623	646	446	84	38	62	-0.0898551	0.662014	1	No	0.10925	0.662817	0.885898	No	-1.27389	0.00242921	0.0153834	Down	-1.07479	0.0112643	0.0426667	Down	Hydroxyproline-rich glycoprotein family protein (AHRD V3.3 *-* F4KAI4_ARATH)
Solyc10g086470.2	112	79	78	10	7	17	68	77	98	4	2	14	-0.111516	0.663404	1	No	-0.408518	0.391101	0.729105	No	-2.77578	2.96163e-05	0.000367939	Down	-3.07278	5.01605e-07	8.1447e-06	Down	hypothetical protein (AHRD V3.3 *-* AT1G78995.1)
Solyc05g021090.4	90	97	80	6	3	21	73	62	179	8	10	4	0.0588315	0.826461	1	No	0.480033	0.37229	0.715535	No	-5.96623	9.7343e-15	4.7007e-13	Down	-5.54503	6.25696e-17	3.42139e-15	Down	NAC domain (AHRD V3.3 *-* A0A200QWV2_9MAGN)
Solyc04g014370.4	2283	2626	2488	834	530	414	2205	2522	2347	455	307	504	-0.109148	0.520935	1	No	-0.190819	0.285499	0.636301	No	-0.927806	0.00297871	0.0181027	No	-1.00948	0.000735522	0.00488679	Down	Very-long-chain (3R)-3-hydroxyacyl-CoA dehydratase (AHRD V3.3 *** A0A2G2V069_CAPBA)
Solyc03g007570.2	4947	4478	5688	626	229	68	4814	5413	5066	248	142	182	-0.0947217	0.603986	1	No	-0.0355278	0.86211	0.960771	No	-2.47715	1.58622e-11	5.43602e-10	Down	-2.41795	8.53554e-12	2.82116e-10	Down	DUF21 domain-containing protein (AHRD V3.3 *** A0A2G3CWN9_CAPCH)
Solyc09g018220.3	190	134	153	145	175	109	207	187	144	93	60	121	0.164695	0.413175	1	No	-0.405023	0.0580321	0.285112	No	1.48321	1.54186e-05	0.000206724	Up	0.913492	0.00909501	0.0362662	No	Tobacco mosaic virus resistance-2
Solyc02g089450.1	99	76	69	59	34	37	53	33	52	15	0	12	-0.771891	0.00446156	0.174934	No	-2.57547	1.1396e-09	3.21541e-07	Down	0.551656	0.329059	0.534053	No	-1.25193	0.0212678	0.0691065	No	protein GLUTAMINE DUMPER 6-like (AHRD V3.3 *** A0A2I4EB38_9ROSI)
Solyc06g084510.4	1374	1172	1411	500	365	379	1145	1197	1302	306	160	279	-0.139483	0.365402	1	No	-0.457263	0.00606077	0.0725106	No	-0.831496	0.00301792	0.0182875	No	-1.14928	2.28772e-05	0.000250191	Down	E3 ubiquitin-protein ligase MIEL1 (AHRD V3.3 *** A0A2G2ZF12_CAPAN)
Solyc02g036310.4	108	96	116	51	91	19	94	124	153	63	11	41	0.192285	0.482936	1	No	-0.237206	0.459798	0.777345	No	1.42688	0.0023487	0.0149499	Up	0.997387	0.0457055	0.12253	No	Malonyl-CoA decarboxylase family protein (AHRD V3.3 *-* A0A2U1QFC7_ARTAN)
Solyc09g009940.3	1422	1262	1118	144	300	167	1238	1740	1166	236	186	380	0.131139	0.444413	1	No	0.655843	0.000482571	0.0127561	Up	-0.871164	0.00513064	0.0278029	No	-0.34646	0.250827	0.414975	No	Signal recognition particle protein (AHRD V3.3 *** A0A1U8EGH6_CAPAN)
Solyc05g015780.1	67	54	64	22	9	21	93	95	172	57	24	113	0.93526	0.00162387	0.0875041	No	2.23885	2.80432e-10	1.04274e-07	Up	-1.74526	0.00768695	0.0378913	Down	-0.441672	0.42963	0.594458	No	Unknown protein
Solyc12r055000.1	10	0	10	0	0	2	36	26	66	3	0	2	2.59676	3.22212e-11	1.3193e-08	Up	2.09434	0.130381	0.447782	No	-5.73203	0.00167735	0.0114021	Down	-6.23445	4.4626e-05	0.000443172	Down
Solyc04g074740.4	1773	1952	1263	295	334	480	1357	1538	955	396	1403	1840	-0.360086	0.159581	1	No	1.68008	7.57554e-10	2.23065e-07	Up	-1.27191	0.00976501	0.0452455	Down	0.768254	0.0845438	0.192293	No	Blue copper protein (AHRD V3.3 *** A0A2G2ZQN6_CAPAN)
Solyc01g112070.4	406	278	413	393	363	163	387	425	439	218	357	179	0.115272	0.568087	1	No	-0.135973	0.517321	0.81249	No	1.04772	0.00176527	0.011891	Up	0.796475	0.0216712	0.0700907	No	O-fucosyltransferase family protein (AHRD V3.3 *** A0A061DZG6_THECC)
Solyc06g062990.3	750	655	631	940	635	773	748	747	672	694	640	956	0.0744875	0.669686	1	No	0.22836	0.195976	0.541921	No	0.985136	0.00113209	0.00825122	No	1.13901	0.000143915	0.00122829	Up	Exocyst subunit Exo70 family protein (AHRD V3.3 *** A0A1U8H4Y9_CAPAN)
Solyc05g014230.3	810	558	568	2637	3414	7400	545	549	739	4568	6725	8504	-0.0446135	0.842875	1	No	0.942474	2.5767e-05	0.00142292	Up	2.68999	2.35027e-14	1.08336e-12	Up	3.67708	3.17011e-22	2.5259e-20	Up	RING/U-box superfamily protein (AHRD V3.3 *** A0A2U1NQ36_ARTAN)
Solyc10g083520.2	3339	3460	3491	1053	649	599	3112	3611	3064	622	352	644	-0.101253	0.542096	1	No	-0.214973	0.215685	0.564282	No	-1.1115	0.000310891	0.00282409	Down	-1.22522	2.97357e-05	0.000314559	Down	Transcriptional activator (DUF662) (AHRD V3.3 *** Q3EBM1_ARATH)
Solyc02g063520.3	789	663	1188	935	611	2320	929	807	1311	475	559	871	0.20943	0.36699	1	No	-0.466794	0.0483932	0.25785	No	-0.404238	0.308754	0.512597	No	-1.08046	0.00475738	0.0218591	Down	Homeobox-leucine zipper protein HAT22 (AHRD V3.3 *** A0A2G2XBJ3_CAPBA)
Solyc02g076900.4	123	141	117	57	29	49	114	97	136	55	21	31	-0.171022	0.440788	1	No	0.00897395	0.973832	0.994682	No	-1.30105	0.00472024	0.0260665	Down	-1.12105	0.009779	0.0383696	Down	Dual specificity phosphatase (AHRD V3.3 *** A0A200QWG9_9MAGN)
Solyc02g093670.3	386	411	403	48	33	33	380	462	420	43	9	10	0.0597568	0.799312	1	No	-0.686851	0.0377125	0.225265	No	-2.40596	2.13837e-06	3.44206e-05	Down	-3.15257	2.78924e-10	7.57031e-09	Down	RPM1-interacting protein 4-like (AHRD V3.3 *** A0A2I4E4J5_9ROSI)
Solyc10g024410.2	1154	1122	1352	342	336	298	1115	963	1258	225	168	311	-0.13332	0.476676	1	No	-0.221042	0.267045	0.617314	No	-0.933374	0.00501737	0.0273293	No	-1.0211	0.00141088	0.00825511	Down	Ribose-phosphate pyrophosphokinase (AHRD V3.3 *** A0A0U9HNH5_KLENI)
Solyc05g054380.2	60	87	102	6460	3441	9725	101	33	76	4716	3644	5567	-0.240879	0.445805	1	No	-0.0280697	0.92287	0.979366	No	5.77535	4.72119e-35	8.77748e-33	Up	5.98816	1.03274e-27	1.26596e-25	Up	major allergen Pru ar 1-like (AHRD V3.3 *** A0A2I4DZK6_9ROSI)
Solyc06g071670.1	251	234	291	97	57	64	256	301	264	79	44	67	0.0582614	0.754256	1	No	0.103958	0.645074	0.877668	No	-1.04042	0.0057299	0.0303212	Down	-0.994729	0.00665737	0.0285572	No	S-adenosyl-L-methionine-dependent methyltransferases superfamily protein (AHRD V3.3 *** Q9FML3_ARATH)
Solyc03g114230.2	0	0	0	41	25	37	1	0	6	89	2	20	3.8135	0.00234819	0.11218	No	-0.462217	0.26558	0.616072	No	8.2545	4.50845e-14	2.00366e-12	Up	3.97878	1.44163e-08	3.00587e-07	Up	bHLH transcription factor 082
Solyc02g067120.4	1909	1583	1563	203	267	134	1564	2025	1416	160	101	277	-0.0264717	0.870466	1	No	0.0539266	0.768747	0.930056	No	-1.13597	0.000214403	0.00206802	Down	-1.05557	0.000364113	0.00270418	Down	hypothetical protein (DUF1997) (AHRD V3.3 *** AT5G39530.1)
Solyc10r048970.1	10	11	14	1	2	3	11	12	9	1	1	0	-0.130988	0.743447	1	No	-1.30468	0.248275	0.600566	No	-2.32962	0.0518102	0.15437	No	-3.50331	0.0107257	0.0412025	Down
Solyc04g080870.1	216	195	176	24	37	21	183	186	164	14	9	31	-0.120675	0.538905	1	No	-0.388902	0.207382	0.555411	No	-1.1049	0.0110812	0.0498733	Down	-1.37312	0.00225856	0.0119377	Down	Lon protease 2 (AHRD V3.3 *-* A0A2U1KJ29_ARTAN)
Solyc11g066920.1	146	121	133	37	29	19	111	90	145	41	24	28	-0.276044	0.204543	1	No	0.433115	0.134793	0.4547	No	-1.26904	0.00663043	0.0337343	Down	-0.559878	0.228915	0.389231	No	Pentatricopeptide repeat-containing protein (AHRD V3.3 *** A0A2I0VP48_9ASPA)
Solyc06g084320.1	299	391	340	113	61	165	352	468	333	63	245	200	0.148194	0.566894	1	No	0.669747	0.0182879	0.143104	No	-1.74178	0.000771504	0.00599939	Down	-1.22023	0.00948223	0.0374621	Down	EID1-like F-box protein 3 (AHRD V3.3 *** A0A2G2ZF18_CAPAN)
Solyc01r002290.1	18	4	7	1	2	0	18	14	6	5	4	0	-0.0292147	0.901106	1	No	5.40994	0.000266421	0.00832472	Up	4.65926	0.0231326	0.0860148	No	10.0984	0.00117276	0.00710599	Up
Solyc09g091840.4	19310	21754	21571	41538	26891	29722	21144	19327	20844	27996	18971	26450	-0.0598925	0.717094	1	No	-0.119323	0.475245	0.78565	No	1.35491	9.0416e-07	1.55168e-05	Up	1.29548	4.70966e-06	6.11241e-05	Up	Glutathione reductase (AHRD V3.3 *** A0A2H4ZA20_LYCCN)
Solyc08g005050.4	573	540	541	1708	1198	1185	557	581	714	1258	1550	1774	0.1173	0.490001	1	No	0.398575	0.0173324	0.138567	No	2.0464	1.03623e-13	4.49774e-12	Up	2.32767	2.27147e-16	1.20946e-14	Up	transcription factor MYC2 (AHRD V3.3 *-* R4S7B4_NICAT)
Solyc09g064920.3	252	322	307	79	87	62	312	284	323	37	39	58	0.0393734	0.847383	1	No	-0.537652	0.0317569	0.203373	No	-0.80045	0.0388259	0.125677	No	-1.37748	0.00038271	0.0028207	Down	transcription factor UNE12-like (AHRD V3.3 *** A0A2I4DEZ5_9ROSI)
Solyc03g006760.4	122	65	86	14	16	10	108	128	214	41	36	9	0.591717	0.0964093	0.955527	No	1.25093	0.00509694	0.0649416	No	-2.06122	0.00514043	0.0278289	Down	-1.40202	0.0509252	0.132897	No	NBS-LRR resistance protein (AHRD V3.3 *** A0A2K3PMF0_TRIPR)
Solyc12g009160.2	174	110	125	139	162	162	145	124	91	119	76	176	-0.170446	0.452861	1	No	-0.0828227	0.717048	0.909296	No	1.43633	0.000166853	0.00166331	Up	1.52396	6.9331e-05	0.000650726	Up	Inter-alpha-trypsin inhibitor heavy chain-like protein (AHRD V3.3 *** Q8L798_ARATH)
Solyc01r006810.1	125	99	102	55	44	5	112	138	213	10	6	12	0.381882	0.13854	1	No	-1.24417	0.00217574	0.036491	Down	0.581163	0.268758	0.46884	No	-1.04489	0.108819	0.231143	No
Solyc04g078300.3	26	26	20	28	21	7	9	12	26	5	0	3	-0.60545	0.0942545	0.947215	No	-3.33538	5.60009e-07	6.64158e-05	Down	1.98639	0.00882002	0.0419651	Up	-0.743537	0.35051	0.520425	No	MADS-box transcription factor (AHRD V3.3 *** A0A2K3PNN3_TRIPR)
Solyc11g013810.3	26452	22974	30838	51189	31943	27360	27738	28001	33510	29363	23572	36707	0.110764	0.492815	1	No	-0.00574429	0.971954	0.994348	No	1.36899	3.20058e-07	5.97531e-06	Up	1.25248	4.27863e-06	5.62499e-05	Up	Nitrate reductase (AHRD V3.3 *** Q8LT13_SOLTU)
Solyc11g020290.3	508	350	380	86	86	53	395	413	452	78	92	134	0.00445169	0.981822	1	No	0.649552	0.0043755	0.0584219	No	-1.08558	0.00440606	0.0247176	Down	-0.440478	0.230359	0.390763	No	WD-40 repeat-containing protein MSI1 (AHRD V3.3 *-* A0A2G3AWF5_CAPCH)
Solyc11g072627.1	67	59	76	23	23	55	47	56	97	23	18	19	-0.0463513	0.854264	1	No	-0.267932	0.410633	0.743183	No	-1.62474	0.00152494	0.0105631	Down	-1.84632	0.0001084	0.000962839	Down	Early nodulin-like protein 3 (AHRD V3.3 *-* A0A2G3AND2_CAPAN)
Solyc12g088850.1	1	1	7	303	301	776	1	1	1	260	348	377	-1.41088	0.0886647	0.925197	No	-0.0544494	0.80196	0.942705	No	6.83545	1.39002e-47	5.16856e-45	Up	8.19188	3.11548e-47	1.21941e-44	Up	EF-hand domain (AHRD V3.3 *** A0A200QZ93_9MAGN)
Solyc04g014550.3	199	374	201	23	48	60	175	308	148	13	33	84	-0.24499	0.376647	1	No	0.132254	0.691484	0.897909	No	-1.42958	0.00858829	0.0410993	Down	-1.05233	0.039134	0.109477	No	TPX2 (Targeting protein for Xklp2) protein family (AHRD V3.3 *** F4K773_ARATH)
Solyc12g010700.2	42	26	19	1	3	10	21	24	39	1	1	0	-0.0351254	0.916553	1	No	-2.06259	0.0482522	0.257403	No	-3.90714	0.000197255	0.00192089	Down	-5.9346	3.0253e-08	6.01019e-07	Down	Regulator of Vps4 activity in the MVB pathway protein (AHRD V3.3 *-* A0A2U1Q5E5_ARTAN)
Solyc03g112710.1	0	0	0	19	18	37	0	0	0	23	29	38	0.0414344	0.999995	1	No	0.627001	0.0463177	0.251826	No	7.23552	5.12751e-11	1.66271e-09	Up	7.82109	3.2424e-15	1.5229e-13	Up	SKP1-like protein (AHRD V3.3 *** C3V9V9_CITMA)
Solyc05g014190.4	48	49	31	15	4	18	16	53	31	12	0	7	-0.217017	0.561405	1	No	-1.64422	0.0260495	0.179206	No	-0.681183	0.550729	0.724029	No	-2.10839	0.00721202	0.0303786	Down	CAAX amino terminal protease family protein (AHRD V3.3 *** AT3G26085.2)
Solyc04r018830.1	24	18	25	11	11	10	14	25	32	3	1	3	0.0614064	0.847732	1	No	-1.90917	0.000948127	0.0202806	Down	-0.212052	0.771549	0.874346	No	-2.18263	0.00465147	0.0214764	Down
Solyc02g083730.4	163	127	154	35	823	492	150	124	142	25	269	81	0.0545143	0.913271	1	No	-1.83608	0.000896149	0.0196011	Down	2.1931	0.00221403	0.0142511	Up	0.30251	0.696405	0.806185	No	Rhodanese-like domain (AHRD V3.3 *** A0A200RA82_9MAGN)
Solyc02g090110.3	1029	911	1421	4017	2697	2475	1277	1160	1813	2603	1964	3087	0.290877	0.138089	1	No	0.0262003	0.89381	0.9704	No	2.17972	2.39036e-12	8.903e-11	Up	1.91504	4.12583e-09	9.42141e-08	Up	WAK-like kinase
Solyc05g008220.4	415	478	471	4925	2957	5862	478	372	463	3712	3545	4760	-0.0650086	0.721353	1	No	0.157999	0.370952	0.714433	No	3.36503	8.50396e-32	1.28191e-29	Up	3.58804	7.71469e-31	1.19524e-28	Up	Plastid movement impaired protein (AHRD V3.3 *** A0A072VEV4_MEDTR)
Solyc01g006090.3	384	333	511	90	122	172	375	311	351	125	41	84	-0.218892	0.400875	1	No	-0.301786	0.29165	0.642941	No	-1.14183	0.0132894	0.057364	No	-1.22473	0.0068011	0.0290898	Down	Eukaryotic rRNA processing (AHRD V3.3 *** A0A2U1PZE8_ARTAN)
Solyc06g073400.3	767	768	701	231	179	196	705	731	716	186	86	178	-0.060235	0.70767	1	No	-0.157292	0.383771	0.723106	No	-0.952883	0.00177955	0.0119728	No	-1.04994	0.000335197	0.00252302	Down	Endonuclease III homolog (AHRD V3.3 *** A0A2G3CAJ1_CAPCH)
Solyc05r025030.1	89	79	93	63	51	42	134	139	181	34	24	55	0.772008	0.000357393	0.0287792	Up	-0.20162	0.434853	0.761825	No	0.284023	0.490807	0.677594	No	-0.689606	0.0856906	0.194104	No
Solyc09g074910.1	150	196	136	56	29	27	183	231	186	10	19	37	0.273953	0.316393	1	No	-0.563533	0.107241	0.401506	No	-0.904536	0.109385	0.259686	No	-1.74202	0.00153184	0.00877414	Down	Peripheral-type benzodiazepine receptor (AHRD V3.3 *** Q6A151_SOLTU)
Solyc09g082230.1	1203	924	1021	4381	2907	6224	798	713	1454	4566	4849	7185	-0.138488	0.55541	1	No	0.662459	0.00469117	0.0613842	No	1.88112	6.14546e-07	1.09013e-05	Up	2.68206	6.09485e-12	2.04475e-10	Up	N-acetyltransferase (AHRD V3.3 *** A0A2N9Z4V7_PAEPO)
Solyc12g056040.1	6	18	23	4	0	3	6	26	24	4	2	2	0.229388	0.599109	1	No	0.742755	0.367887	0.711659	No	-3.65701	0.0039718	0.0227033	Down	-3.14364	0.00889742	0.0356574	Down	endochitinase A-like (AHRD V3.3 *** XP_010314523.1)
Solyc12g044940.2	1597	1924	1965	4555	3191	3465	1735	1439	2349	2620	1646	3058	-0.0302292	0.87678	1	No	-0.32277	0.0996275	0.386555	No	1.67228	1.06551e-07	2.14933e-06	Up	1.37974	1.99081e-05	0.000222075	Up	NAD(P)-binding Rossmann-fold superfamily protein (AHRD V3.3 *** Q94AL3_ARATH)
Solyc02g083360.1	463	399	445	2286	3081	6850	414	479	401	4534	4699	6974	0.0196292	0.91295	1	No	0.867159	6.74816e-07	7.80059e-05	Up	3.24522	5.68505e-32	8.68722e-30	Up	4.09275	3.17253e-41	8.52761e-39	Up	Protein methionine S-oxide reductase (AHRD V3.3 *** A0A2K3M6B6_TRIPR)
Solyc04g077000.3	269	251	232	102	75	69	184	240	327	61	27	63	-0.0412221	0.843305	1	No	-0.432546	0.079752	0.342289	No	-0.692879	0.0807959	0.211816	No	-1.0842	0.00467369	0.0215523	Down	RBR-type E3 ubiquitin transferase (AHRD V3.3 *** A0A2G3CPC1_CAPCH)
Solyc12g019740.2	5108	3969	3100	1050	877	882	4253	4565	4103	784	853	1004	0.0695673	0.718752	1	No	0.142477	0.472648	0.784581	No	-1.13274	0.00153596	0.0106321	Down	-1.05983	0.00149272	0.00860757	Down	Thioredoxin-like 1-1, chloroplastic (AHRD V3.3 *** A0A1U8F9B4_CAPAN)
Solyc04g079760.4	60	49	49	237	111	42	36	42	83	86	153	86	-0.152647	0.572483	1	No	0.0864707	0.728673	0.91488	No	2.28212	5.19622e-08	1.11469e-06	Up	2.52124	4.79924e-09	1.08372e-07	Up	UPF0114 domain-containing protein (AHRD V3.3 *** A0A1Q3D8A0_CEPFO)
Solyc07g006765.1	109	35	68	18	14	1	80	85	78	21	14	37	0.135743	0.647027	1	No	1.92496	2.40689e-05	0.00135259	Up	0.435147	0.557361	0.728412	No	2.22437	0.0108193	0.0414723	Up	Unknown protein
Solyc01g091380.4	244	190	168	38	34	36	231	312	166	21	11	44	0.242211	0.26645	1	No	-0.339285	0.258903	0.610081	No	-0.897669	0.0558377	0.162842	No	-1.47917	0.00114038	0.00695702	Down	65-kDa microtubule-associated protein 9 (AHRD V3.3 *** A0A2G2XNT4_CAPBA),Pfam:PF03999
Solyc07g045400.1	80	36	53	27	24	0	52	49	26	13	5	24	-0.564079	0.0524886	0.752585	No	1.06634	0.0567676	0.281504	No	2.71899	0.00032486	0.00293783	Up	4.34941	9.19097e-06	0.000110659	Up	pentatricopeptide repeat-containing protein At5g61990, mitochondrial (AHRD V3.3 *-* A0A2I4EZP8_9ROSI)
Solyc01g091770.4	261	203	182	38	31	28	180	230	207	21	22	33	-0.0854396	0.668318	1	No	-0.122766	0.67024	0.889191	No	-1.59023	0.000296201	0.00271721	Down	-1.62756	0.000202932	0.00164764	Down	RING/U-box superfamily protein (AHRD V3.3 *-* A0A2U1LC40_ARTAN)
Solyc08g075550.4	380	268	438	2295	1865	2758	445	284	991	1977	2146	2979	0.565146	0.0867853	0.916264	No	0.319672	0.325507	0.67391	No	2.66373	1.04347e-07	2.10676e-06	Up	2.41826	4.71239e-06	6.11241e-05	Up	alternative oxidase 1b
Solyc12g099020.2	101	19	71	41	34	0	73	90	94	26	22	28	0.312876	0.339249	1	No	1.93493	0.00125242	0.0245102	Up	3.06627	0.000418769	0.0036086	Up	4.68832	6.12558e-05	0.00058628	Up	protein serine/threonine kinase (AHRD V3.3 *-* AT5G18525.1)
Solyc04g074470.1	619	765	737	1110	1006	1049	721	934	763	1129	1244	1359	0.160896	0.375256	1	No	0.477035	0.00877374	0.0913829	No	1.39759	3.01117e-06	4.72627e-05	Up	1.71373	2.84458e-08	5.68152e-07	Up	Protein EXORDIUM-like 2 (AHRD V3.3 *** A0A2G3CNT3_CAPCH)
Solyc09g011140.4	1001	989	831	111	161	150	915	1278	553	128	95	261	-0.0580091	0.760139	1	No	0.393118	0.0654007	0.304994	No	-1.15484	0.00172846	0.0116953	Down	-0.703716	0.0448199	0.120871	No	NAD(P)-binding Rossmann-fold superfamily protein (AHRD V3.3 *** A0A1P8AYM6_ARATH),Pfam:PF13561
Solyc09g011450.4	2394	2265	2241	2556	2574	2705	2209	2026	2361	2674	3168	4145	-0.0730593	0.654915	1	No	0.574149	0.000494883	0.0129587	No	0.980339	0.00029882	0.00273785	No	1.62755	2.76082e-09	6.44962e-08	Up	Proteasome inhibitor-related protein (AHRD V3.3 *** A0A2U1KX98_ARTAN)
Solyc04g006930.3	154	109	116	152	115	94	171	195	119	85	57	161	0.340103	0.156803	1	No	-0.0567738	0.82086	0.947898	No	1.50678	0.000419361	0.00361094	Up	1.1099	0.0085301	0.0345447	Up	Protein kinase family protein (AHRD V3.3 *-* E5GBJ3_CUCME)
Solyc07g063730.3	181	93	200	754	573	339	133	122	231	538	287	550	-0.0204882	0.939224	1	No	0.0157041	0.951856	0.988864	No	2.97724	3.04671e-13	1.27527e-11	Up	3.01343	4.43384e-12	1.50791e-10	Up	G-type lectin S-receptor-like serine/threonine-protein kinase (AHRD V3.3 *** A0A2G3C305_CAPCH)
Solyc06g076860.4	166	224	150	34	48	36	221	312	127	29	17	20	0.254257	0.33496	1	No	-0.540411	0.108724	0.404255	No	-0.535235	0.303993	0.507491	No	-1.3299	0.0126841	0.0467278	Down	Cell division control protein (AHRD V3.3 *** A0A1U8HBB9_CAPAN)
Solyc01g080020.2	1136	729	422	358	919	959	893	706	545	536	636	834	-0.00164725	0.995394	1	No	0.223932	0.437887	0.763807	No	1.12844	0.017539	0.070491	No	1.35402	0.00457847	0.0212449	Up	Eukaryotic aspartyl protease family protein (AHRD V3.3 *** A0A2U1ML86_ARTAN)
Solyc07r034430.1	180	147	175	48	48	79	423	681	535	181	109	107	1.70517	7.61022e-10	2.65287e-07	Up	1.54972	2.97348e-07	4.0205e-05	Up	-1.20321	0.0203534	0.0784037	No	-1.35867	0.00585192	0.0257254	Down
Solyc03g112680.3	756	657	539	88	85	42	573	628	435	74	54	51	-0.304289	0.158439	1	No	0.034327	0.894402	0.970466	No	-1.47402	0.000614585	0.00498777	Down	-1.13541	0.00813265	0.0333528	Down	LRR receptor-like serine/threonine-protein kinase GSO1 (AHRD V3.3 *** A0A1U8G4M4_CAPAN)
Solyc01r002760.1	6	9	12	26	13	23	5	6	8	18	8	46	-0.477932	0.332094	1	No	0.463523	0.219009	0.56815	No	1.78249	0.0139328	0.0595251	No	2.72395	5.19313e-05	0.000506819	Up
Solyc11g071510.3	720	653	504	116	164	129	565	631	459	63	100	109	-0.186165	0.26287	1	No	-0.424678	0.0328186	0.207195	No	-0.889704	0.00501692	0.0273293	No	-1.12822	0.000309259	0.00236353	Down	Glycosyl hydrolase (AHRD V3.3 *-* D9ZCE7_9CARY)
Solyc05g012940.4	244	205	224	40	75	50	221	229	255	29	40	58	0.0776211	0.722514	1	No	-0.17977	0.504265	0.804174	No	-0.788879	0.0550968	0.161292	No	-1.04627	0.0105191	0.0406165	Down	ribonuclease H2 subunit B (AHRD V3.3 *** A0A2I4GNZ0_9ROSI)
Solyc10g012370.3	4704	6276	5347	17698	13592	16678	4881	4908	4279	13161	8659	17875	-0.214908	0.238568	1	No	-0.00274115	0.98811	0.999269	No	2.3976	1.51473e-15	7.71546e-14	Up	2.60977	2.32544e-16	1.23525e-14	Up	Cysteine synthase (AHRD V3.3 *** A0A2I4HU78_9ROSI)
Solyc04g015590.4	309	263	243	43	44	23	208	298	226	35	14	23	-0.184401	0.349569	1	No	-0.337515	0.239783	0.59098	No	-1.12789	0.0079707	0.0388097	Down	-1.281	0.0038303	0.0183535	Down	Bifunctional polymyxin resistance protein, ArnA (AHRD V3.3 *** A0A2U1QHU7_ARTAN)
Solyc08r040600.1	0	0	0	0	1	0	21	26	23	1	3	6	7.05212	7.92589e-18	6.31524e-15	Up	3.22138	0.00275655	0.0431267	Up	2.58924	0.189638	0.377449	No	-1.24151	0.54154	0.69109	No
Solyc06g008368.1	29	30	25	13	5	8	52	52	60	5	2	17	0.97444	0.000535927	0.0386059	Up	0.0976851	0.836	0.952173	No	-0.751136	0.290754	0.493963	No	-1.62789	0.0137625	0.049675	Down	Plant resistance protein (AHRD V3.3 *-* O81136_SOLLC)
Solyc05g007430.4	145	151	119	24	36	30	143	201	125	20	3	18	0.226043	0.249936	1	No	-1.08294	0.00132045	0.0254605	Down	-0.400239	0.376313	0.580119	No	-1.70922	0.000114268	0.00100764	Down	Transmembrane protein (DUF616) (AHRD V3.3 *-* Q9SST1_ARATH)
Solyc06g051740.1	106	153	142	53	65	94	163	160	207	40	38	72	0.423935	0.062673	0.805026	No	-0.186403	0.475925	0.786102	No	-0.524572	0.210515	0.403071	No	-1.13491	0.00466911	0.0215356	Down	Unknown protein
Solyc10g007790.3	30	1	8	8	0	1	15	21	8	0	0	0	-0.111298	0.411403	1	No	-15.8641	0.000665321	0.0157702	Down	-2.26213	0.0316026	0.107931	No	-18.0149	0.00277695	0.0141382	Down	Unknown protein
Solyc12g036500.2	386	351	298	72	87	58	388	436	412	51	37	69	0.254177	0.148832	1	No	-0.223259	0.32065	0.669383	No	-0.812522	0.020079	0.0777308	No	-1.28996	0.000197637	0.00161571	Down	DUF1666 domain-containing protein (AHRD V3.3 *** A0A1Q3CZB6_CEPFO)
Solyc12g088400.1	32	17	23	72	26	11	61	28	40	33	32	53	0.771313	0.0332547	0.60116	No	0.639595	0.0833716	0.349694	No	2.08792	0.00143799	0.0100569	Up	1.9562	0.00250079	0.0129841	Up	Zinc-finger protein (AHRD V3.3 *-* Q40899_PETHY)
Solyc04g009800.3	3468	3845	2963	3921	3296	2904	3261	3567	3499	3653	3009	3962	-0.0214326	0.901937	1	No	0.33434	0.056947	0.282268	No	1.00701	0.000588561	0.00480392	Up	1.36279	4.10817e-06	5.42407e-05	Up	Calcium dependent protein kinase (AHRD V3.3 *** E1CFU1_SOLLC)
Solyc07g054690.1	265	293	254	18	62	15	484	337	158	12	7	17	0.203983	0.454769	1	No	-0.995983	0.0114918	0.108618	No	-0.401539	0.455823	0.650676	No	-1.6015	0.00707073	0.0299509	Down	hypothetical protein (AHRD V3.3 *** AT4G28230.1)
Solyc12g036450.3	112	94	119	24	29	34	106	129	153	39	21	23	0.237974	0.306314	1	No	0.236357	0.439055	0.7649	No	-1.39882	0.00387134	0.0222537	Down	-1.40044	0.00254593	0.0131786	Down	40S ribosomal protein S7 (AHRD V3.3 *-* A0A2G3D0S9_CAPCH)
Solyc09g064600.3	108	96	128	121	109	164	88	112	88	95	79	150	-0.199806	0.351439	1	No	0.00768164	0.97123	0.994057	No	0.831513	0.0215266	0.081686	No	1.039	0.00356865	0.0173292	Up	NBS-LRR disease resistance protein-like (AHRD V3.3 *-* Q5JLD4_ORYSJ)
Solyc12g039170.1	96	93	120	19	30	10	54	54	61	5	1	2	-0.886632	0.000392598	0.0309501	Down	-2.63868	2.79294e-07	3.84633e-05	Down	-0.401735	0.494491	0.680405	No	-2.15378	0.00184121	0.0101233	Down	Unknown protein
Solyc08g042140.3	306	205	201	15	34	19	254	230	203	30	7	37	0.00241169	0.990742	1	No	0.273305	0.409214	0.742005	No	-1.42573	0.00379974	0.0218823	Down	-1.15484	0.016801	0.0578888	No	translation initiation factor 3 subunit I (AHRD V3.3 *** AT1G54680.4)
Solyc10g079380.2	0	4	1	7	28	14	0	1	7	6	33	18	0.629739	0.422463	1	No	0.0735392	0.857938	0.959053	No	4.50814	4.85629e-09	1.22009e-07	Up	3.95194	1.55993e-07	2.80435e-06	Up	Heat stress transcription factor B-3 (AHRD V3.3 *-* A0A2G2VW77_CAPBA)
Solyc09g011480.3	641	677	493	122	167	65	500	678	501	75	33	77	-0.124729	0.492995	1	No	-0.65277	0.0031685	0.0476342	Down	-0.254679	0.455103	0.650022	No	-0.78272	0.0243733	0.0765223	No	Rop guanine nucleotide exchange factor 5 (AHRD V3.3 *** A0A2G2YRE0_CAPAN)
Solyc05g048860.3	166	88	118	77	52	7	127	200	159	59	67	62	0.266696	0.21499	1	No	1.1047	6.07244e-05	0.00264529	Up	0.966131	0.0311665	0.106893	No	1.80414	0.000309346	0.00236353	Up	DEAD-box ATP-dependent RNA helicase 8 (AHRD V3.3 *-* A0A2G3BT19_CAPCH)
Solyc03g013160.4	12	16	26	2	78	24	26	35	6	6	77	12	-0.0420682	0.927903	1	No	-0.507717	0.368185	0.711964	No	2.4326	0.000527455	0.00437617	Up	1.96695	0.021004	0.0685286	No	Amino acid transporter (AHRD V3.3 *** A0A200QES2_9MAGN)
Solyc03g007560.2	229	177	217	32	6	8	202	267	245	3	4	12	0.13234	0.575119	1	No	-0.84559	0.0612346	0.293758	No	-2.7631	7.27992e-06	0.000105123	Down	-3.74103	6.57407e-08	1.24823e-06	Down	Crooked neck-like protein 1 (AHRD V3.3 *** A0A2G2Y8B4_CAPAN)
Solyc05g018700.4	1320	1254	1210	230	313	293	1144	1351	1151	225	152	211	-0.0520679	0.78285	1	No	-0.214944	0.292804	0.643712	No	-1.12898	0.000898082	0.00679654	Down	-1.29186	9.26454e-05	0.000839528	Down	Protein disulfide-isomerase (AHRD V3.3 *** A0A2G2WTW8_CAPBA)
Solyc01g110340.4	407	414	275	29	12	11	280	499	183	13	9	18	-0.256374	0.400684	1	No	-0.13684	0.751608	0.923054	No	-2.5166	0.000472153	0.00399157	Down	-2.39707	0.000796023	0.00522025	Down	Endoglucanase (AHRD V3.3 *** A0A218XGM2_PUNGR)
Solyc03g098270.1	407	437	417	89	34	22	315	398	370	41	22	27	-0.306965	0.142679	1	No	-0.256639	0.366956	0.710774	No	-1.97822	1.64587e-05	0.000219089	Down	-1.92789	4.01633e-05	0.000406923	Down	MYB transcription factor (AHRD V3.3 *-* A0A1Z1N318_PRUPE)
Solyc04g011540.4	193	231	234	758	405	619	194	203	281	522	317	552	0.00278961	0.987948	1	No	-0.0126129	0.942885	0.985882	No	1.71536	6.33864e-09	1.56432e-07	Up	1.69996	1.15737e-08	2.43594e-07	Up	Calcium-dependent lipid-binding (CaLB domain) family protein (AHRD V3.3 *** A8MRW6_ARATH)
Solyc04g080750.4	360	443	412	126	58	68	303	492	382	60	42	60	-0.090299	0.694433	1	No	-0.309153	0.250288	0.602301	No	-1.51718	0.00100455	0.00744567	Down	-1.73603	9.09096e-05	0.000826148	Down	TRAM, LAG1 and CLN8 (TLC) lipid-sensing domain containing protein (AHRD V3.3 *** F4HWQ7_ARATH)
Solyc08g081230.1	682	642	803	9037	7892	14554	634	578	874	12344	12255	17000	-0.0378268	0.839402	1	No	0.743308	5.38777e-05	0.0024581	Up	3.9109	1.78343e-42	4.97353e-40	Up	4.69203	2.42853e-47	9.85102e-45	Up	BTB/POZ domain-containing protein (AHRD V3.3 *** A0A2G2XJN4_CAPBA)
Solyc08g082250.3	9379	10972	8143	193	612	374	8681	11834	5933	384	147	723	-0.0786138	0.637977	1	No	0.336136	0.0622232	0.296624	No	-2.60501	1.05062e-16	5.75907e-15	Down	-2.19026	4.81889e-14	1.99831e-12	Down	endo-beta-1,4-D-glucanase (Cel8)
Solyc04g082740.4	102	152	137	31	31	20	127	127	168	7	15	13	0.0472797	0.847403	1	No	-1.08553	0.00345762	0.0502865	No	-1.34713	0.00761093	0.0375996	Down	-2.47994	5.11459e-06	6.54281e-05	Down	Alpha-crystallin domain-containing protein 22.3 (AHRD V3.3 *** A0A2G3CFM7_CAPCH)
Solyc06g065410.3	37	73	30	18	23	27	43	57	23	17	0	6	0.162204	0.541118	1	No	-3.91199	1.30265e-07	2.04663e-05	Down	2.46632	0.00118946	0.00857772	Up	-1.60788	0.0124104	0.0460157	Down	NAC domain-containing protein 37 (AHRD V3.3 *** A0A2G2WKG4_CAPBA)
Solyc06g076310.1	13	11	21	51	40	35	39	36	21	30	101	38	1.02155	0.00196307	0.0988626	No	0.290535	0.313498	0.662134	No	2.24802	1.14864e-05	0.000158186	Up	1.51701	0.00240138	0.0125674	Up	Cyclin-dependent protein kinase inhibitor SMR5 (AHRD V3.3 -** SMR5_ARATH)
Solyc01g107120.3	26	14	16	8	8	9	17	17	16	2	3	1	-0.191559	0.574542	1	No	-1.96902	0.00250207	0.0402459	Down	-0.46094	0.532793	0.710157	No	-2.2384	0.0133673	0.0486049	Down	BnaC03g41030D protein (AHRD V3.3 *-* A0A078GC68_BRANA)
Solyc07g017220.3	2673	2408	2375	283	273	136	2011	2703	1741	162	151	298	-0.253523	0.15339	1	No	0.0513539	0.793577	0.939192	No	-1.57576	4.13684e-06	6.36942e-05	Down	-1.27088	9.14918e-05	0.000830424	Down	DUF581 domain-containing protein (AHRD V3.3 *** A0A1Q3AVJ7_CEPFO)
Solyc10g052490.2	24	26	47	0	6	0	4	26	4	0	0	0	-2.11304	0.000160366	0.0156919	Down	-3.26701	0.22916	0.579787	No	0.869933	0.870615	0.932294	No	-0.284045	0.568778	0.71305	No	Isoflavone reductase homolog (AHRD V3.3 *** IFRH_SOLTU)
Solyc11g011440.1	3776	2987	2682	875	485	248	2975	2918	2659	610	358	470	-0.209471	0.296408	1	No	0.218728	0.295107	0.645958	No	-1.08694	0.00399904	0.0228239	Down	-0.658742	0.0655	0.160167	No	aspartic proteinase PCS1-like (AHRD V3.3 *** A0A1U8GN15_CAPAN)
Solyc07g063750.3	16	11	10	18	15	1	23	22	30	6	2	12	0.936303	0.00840352	0.263689	No	-0.154891	0.778493	0.934336	No	2.63662	0.000324499	0.00293576	Up	1.54543	0.0699969	0.167881	No	S receptor kinase (AHRD V3.3 *** A4UWL8_BRANA)
Solyc03g150152.1	20	17	21	112	57	57	36	27	31	89	148	145	0.638446	0.040657	0.660855	No	0.976854	5.7943e-05	0.00255857	Up	2.65598	9.26364e-09	2.23429e-07	Up	2.99438	8.34407e-12	2.76196e-10	Up	Unknown protein
Solyc01g102260.3	14	8	8	1	2	0	6	0	0	0	0	1	-2.35691	7.51305e-05	0.00868477	Down	-0.482944	0.849409	0.955975	No	0.83782	0.593384	0.756834	No	2.71179	0.337283	0.507985	No	Agamous-like MADS-box protein AGL80 (AHRD V3.3 *** A0A2G2UYN0_CAPBA)
Solyc06g074350.3	58	26	35	1	0	0	11	0	4	0	0	0	-3.08726	5.65735e-12	2.80479e-09	Down	-2.23423	0.288524	0.639461	No	-4.12479	0.221426	0.416177	No	-3.27176	0.295359	0.465127	No	self-pruning
Solyc10g084140.2	3230	3241	3432	4382	3887	3525	3093	3233	3334	3846	3654	4832	-0.0615319	0.677179	1	No	0.309945	0.0376383	0.225063	No	1.19818	9.39105e-07	1.60794e-05	Up	1.56966	3.27232e-10	8.81709e-09	Up	Ferrochelatase (AHRD V3.3 *** A0A2G3BRU7_CAPCH)
Solyc01g095600.4	119	80	90	10	24	18	96	103	89	7	5	12	0.0208578	0.928172	1	No	-0.86241	0.0317594	0.203373	No	-1.10165	0.0355321	0.117837	No	-1.98491	0.000313134	0.00238594	Down	Pentatricopeptide repeat-containing protein (AHRD V3.3 *** A0A1U8GFQ6_CAPAN)
Solyc11g011300.2	663	642	550	77	75	30	575	720	620	92	41	63	-0.00400813	0.982953	1	No	0.429621	0.0723961	0.323717	No	-1.51319	9.70259e-05	0.0010387	Down	-1.07956	0.00613298	0.0267292	Down	Rhamnogalacturonate lyase (AHRD V3.3 *** A0A200QXQ6_9MAGN)
Solyc08g080680.4	1728	1973	1352	1861	1542	2197	1361	1656	1294	1429	1293	1857	-0.227142	0.227006	1	No	-0.00346475	0.985457	0.997937	No	0.833666	0.0104079	0.0476404	No	1.05734	0.0011	0.00675131	Up	Calcium-dependent lipid-binding (CaLB domain) family protein (AHRD V3.3 *** A0A2U1LWF9_ARTAN)
Solyc09g074630.3	615	545	512	47	92	36	502	531	281	13	26	43	-0.399315	0.0292829	0.562705	No	-0.920467	0.000547214	0.0137481	Down	-1.13226	0.0024169	0.0153233	Down	-1.65341	3.87538e-05	0.000394793	Down	BTB domain-containing protein/NPH3 domain-containing protein (AHRD V3.3 *** A0A1Q3CT76_CEPFO)
Solyc09g092180.3	362	311	310	70	69	49	300	336	249	40	65	81	-0.183608	0.295333	1	No	0.140456	0.531824	0.820988	No	-1.00232	0.00512434	0.0277755	Down	-0.678255	0.0572383	0.14475	No	RNA-directed DNA polymerase (Reverse transcriptase)-related family protein (AHRD V3.3 *** F4J6J4_ARATH)
Solyc04g011600.4	3143	3122	3269	865	373	75	2750	3259	3113	460	188	209	-0.209646	0.309681	1	No	0.0558225	0.799618	0.94209	No	-1.04574	0.00665927	0.0338347	Down	-0.780271	0.0409347	0.113181	No	Glycerol-3-phosphate acyltransferase 5 (AHRD V3.3 *** A0A1U8H0F1_CAPAN)
Solyc04g011440.4	14011	13446	18454	81881	63448	59510	14988	16555	20529	71881	68620	76910	0.137077	0.421967	1	No	0.339418	0.0489961	0.259645	No	2.87778	9.14594e-27	1.00023e-24	Up	3.08012	7.43446e-26	7.82372e-24	Up	ethylene-responsive heat shock protein cognate 70
Solyc12g087840.1	151	89	100	16	10	13	132	182	152	21	15	29	0.444188	0.0569022	0.777764	No	0.988123	0.00567695	0.0698581	No	-2.08373	0.000329322	0.00296976	Down	-1.53979	0.00571599	0.0252672	Down	RING/U-box superfamily protein (AHRD V3.3 *-* A0A2U1LC40_ARTAN)
Solyc07g048120.3	1185	1208	1252	14539	16861	19279	1214	1295	1393	20474	24128	33708	0.100022	0.551615	1	No	0.865509	2.32424e-07	3.30279e-05	Up	4.52129	1.6099e-67	1.19723e-64	Up	5.28678	6.34889e-69	7.8691e-66	Up	ubiquitin fusion degradation protein 1 (AHRD V3.3 *** A0A2I4DSF8_9ROSI)
Solyc07g052620.1	309	194	203	39	21	20	214	254	389	22	12	50	0.245106	0.401447	1	No	0.342286	0.35072	0.697648	No	-2.10699	0.000640502	0.00515684	Down	-2.00981	0.000399941	0.0029322	Down	B-box zinc finger protein 32 (AHRD V3.3 *** A0A2G2WDE5_CAPBA)
Solyc03g123680.1	67	67	61	1245	841	985	74	42	96	739	801	1057	0.0696657	0.794801	1	No	0.0271736	0.906473	0.9747	No	4.45208	1.36757e-31	2.00726e-29	Up	4.40958	2.26329e-26	2.51214e-24	Up	RING/U-box superfamily protein (AHRD V3.3 *** A0A2U1LDD8_ARTAN)
Solyc01g102420.1	14	23	14	29	24	16	18	24	27	36	25	31	0.381988	0.248749	1	No	0.698363	0.0227395	0.1645	No	1.56787	0.00520584	0.0281398	Up	1.88425	0.000421433	0.0030606	Up	Unknown protein
Solyc03g113380.4	3187	2718	3491	7360	5998	6212	2807	2879	3829	7359	7921	9684	-0.0172386	0.919291	1	No	0.593619	0.000532264	0.0135379	Up	1.72422	3.1624e-10	9.32844e-09	Up	2.33508	3.18294e-16	1.67086e-14	Up	Pentatricopeptide repeat-containing protein (AHRD V3.3 *** A0A1U8FWS7_CAPAN)
Solyc08g080960.4	508	588	536	286	298	203	581	471	610	166	101	132	-0.00339434	0.987404	1	No	-0.708067	0.0020976	0.0356688	Down	0.120498	0.743196	0.856397	No	-0.584175	0.114112	0.23842	No	AT-hook motif nuclear-localized protein 10 (AHRD V3.3 *** A0A2G3AP54_CAPAN)
Solyc05g008940.3	70	39	79	13	17	14	93	95	143	6	7	18	0.80022	0.00617021	0.21509	No	-0.269898	0.527336	0.818413	No	-1.25976	0.043615	0.136568	No	-2.32988	0.000160353	0.00135152	Down	Protein kinase family protein (AHRD V3.3 *-* A0A2U1MH78_ARTAN)
Solyc02g076850.2	103	90	118	82	54	43	98	67	96	37	15	28	-0.286335	0.197981	1	No	-0.86944	0.00127451	0.0248551	Down	0.191642	0.645456	0.793741	No	-0.391464	0.355012	0.524733	No	Dof zinc finger protein4
Solyc01g106290.3	384	481	377	451	285	163	365	411	292	283	288	287	-0.295867	0.185114	1	No	0.231017	0.312695	0.661316	No	0.923593	0.0186959	0.0737348	No	1.45048	0.000260141	0.00203783	Up	Unknown protein
Solyc06g075390.4	2336	2219	2532	829	515	693	2079	2296	2541	570	377	580	-0.0602853	0.679992	1	No	-0.102657	0.50489	0.804227	No	-1.29705	1.44656e-06	2.39412e-05	Down	-1.33942	1.48164e-07	2.67222e-06	Down	Exosome complex component RRP43 (AHRD V3.3 *** A0A2U1QHR4_ARTAN)
Solyc10g011920.3	1	1	0	166	112	266	0	0	0	102	96	78	-2.25477	0.0952712	0.95146	No	-0.576965	0.0241039	0.170771	No	7.36504	3.08849e-29	3.91501e-27	Up	9.04285	6.13303e-27	7.01682e-25	Up	Phenylalanine ammonia-lyase (AHRD V3.3 *-* A0A2G2VZP0_CAPBA)
Solyc03g119600.1	1873	1329	2136	686	731	909	1673	1167	2939	636	361	519	0.059037	0.840736	1	No	-0.349286	0.245886	0.598224	No	-0.863047	0.0750276	0.201017	No	-1.27137	0.00663121	0.0284559	Down	NIMIN2b protein (AHRD V3.3 *** Q0MR95_TOBAC)
Solyc12g056920.3	341	282	327	56	60	17	125	189	177	16	10	10	-1.02392	7.25251e-07	0.00015558	Down	-1.50241	3.7806e-06	0.00030671	Down	-0.905575	0.0323489	0.109882	No	-1.38406	0.00501771	0.0228249	Down	Sulfate transporter-like protein (AHRD V3.3 *** A0A2K3NYV6_TRIPR)
Solyc02g078180.3	695	469	666	1031	926	1470	590	685	700	1000	1126	1861	0.113219	0.580237	1	No	0.490862	0.0167158	0.136155	No	1.32848	8.69398e-05	0.000942481	Up	1.70612	5.88262e-07	9.43252e-06	Up	DUF616 domain-containing protein (AHRD V3.3 *** A0A1Q3BIE2_CEPFO)
Solyc06g074540.4	728	298	698	66	26	34	652	662	658	32	14	25	0.189515	0.488015	1	No	-0.474615	0.173877	0.511035	No	-3.15149	9.32127e-08	1.89397e-06	Down	-3.81562	8.80644e-12	2.90639e-10	Down	PHYTOSULFOKINE 3 PRECURSOR (AHRD V3.3 *-* AT3G44735.2)
Solyc01g101180.4	0	0	0	5250	2152	672	0	1	4	2163	1798	1962	3.25788	0.0115222	0.322535	No	0.158163	0.459376	0.77721	No	15.2565	4.25533e-147	4.74682e-143	Up	12.1568	8.0712e-106	9.00342e-102	Up	Terpene synthase (AHRD V3.3 *** G5CV44_SOLLC)
Solyc06g066050.3	442	617	494	808	561	726	476	533	512	679	443	636	-0.0493103	0.802628	1	No	0.0561824	0.776607	0.933518	No	1.03853	0.00178573	0.0120035	Up	1.14402	0.000673454	0.00453099	Up	DUF4050 domain-containing protein (AHRD V3.3 *** A0A1Q3CKJ2_CEPFO)
Solyc07g062530.3	168	147	76	8	23	4	214	329	153	3	5	6	0.80091	0.000355017	0.0287792	Up	-0.948399	0.0651878	0.304446	No	-0.635011	0.271918	0.472174	No	-2.38432	0.00252878	0.0131081	Down	phosphoenolpyruvate carboxylase 2
Solyc03g112390.3	485	346	456	31	43	10	470	495	307	27	25	45	-0.0885472	0.645125	1	No	0.571918	0.0514981	0.265862	No	-1.48506	0.00083931	0.00645245	Down	-0.824591	0.100625	0.218528	No	R2R3MYB transcription factor 86
Solyc04g063240.3	487	370	193	27	70	13	402	516	205	56	30	88	0.0787772	0.710513	1	No	1.09608	9.59877e-05	0.00374386	Up	-0.0254656	0.955719	0.978525	No	0.991839	0.0333577	0.0972736	No	Protein STAY-GREEN, chloroplastic (AHRD V3.3 *** A0A2G2WYV6_CAPBA)
Solyc03g118180.3	149	109	169	188	128	106	131	162	209	148	149	222	0.185164	0.403227	1	No	0.569169	0.0111625	0.106826	No	0.872477	0.0208318	0.0797813	No	1.25648	0.000719876	0.00479273	Up	E3 ubiquitin-protein ligase ORTHRUS 2 (AHRD V3.3 *-* A0A2G2WQ73_CAPBA)
Solyc09g018170.4	4709	4491	5048	1370	950	643	4458	4876	4837	1016	676	1082	-0.0523889	0.71918	1	No	0.203288	0.179133	0.518262	No	-1.03359	9.26508e-05	0.000997606	Down	-0.77791	0.00205207	0.0110606	No	MAP kinase kinase kinase 70
Solyc05g051610.3	268	348	414	191	120	346	154	210	262	119	182	252	-0.723028	0.00246444	0.116487	No	0.155219	0.529454	0.819674	No	-1.16722	0.006479	0.0331681	Down	-0.288975	0.472806	0.632126	No	Protein kinase domain (AHRD V3.3 *** A0A200Q2H7_9MAGN)
Solyc12g088230.3	2732	2416	2807	728	647	991	2750	3251	2783	706	616	983	0.146283	0.350189	1	No	0.262819	0.106413	0.400215	No	-1.23105	1.66539e-05	0.000221292	Down	-1.11451	3.81682e-05	0.000389896	Down	mitochondrial malate dehydrogenase
Solyc07g032490.3	42	78	23	1	10	0	107	149	111	7	0	2	1.7966	4.72199e-09	1.46316e-06	Up	-3.61747	0.00838271	0.0889293	No	2.32916	0.0441172	0.137658	No	-3.0849	0.0249776	0.0780791	No	Major facilitator superfamily protein (AHRD V3.3 *** A0A1P8AZ04_ARATH)
Solyc09g009190.4	2577	2595	2312	299	329	85	2449	2880	1999	173	155	290	-0.0976673	0.566171	1	No	0.142011	0.455116	0.774334	No	-1.06998	0.000896227	0.00679416	Down	-0.830298	0.00877946	0.0353237	No	1,4-alpha-glucan-branching enzyme 1, chloroplastic/amyloplastic (AHRD V3.3 *** A0A2G2VX17_CAPBA)
Solyc02g032930.3	1484	1683	1636	3956	2601	4231	1459	1632	1747	2693	1933	2889	-0.00372509	0.980884	1	No	-0.188086	0.22831	0.579053	No	1.48197	8.66215e-09	2.10109e-07	Up	1.29761	8.35575e-07	1.29316e-05	Up	B-cell receptor-associated 31-like (AHRD V3.3 *** A0A200QH03_9MAGN)
Solyc10g076940.3	357	195	442	1	1	0	364	350	296	0	0	0	-0.208324	0.254888	1	No	-5.4505	0.102165	0.392039	No	-7.0065	0.00825799	0.0398951	Down	-12.2487	0.00364253	0.0176279	Down	Protein ZINC INDUCED FACILITATOR 1 (AHRD V3.3 *** A0A2G2VW12_CAPBA)
Solyc12g007030.3	2455	2398	2602	4983	3162	2019	2156	2081	2642	3780	2274	3113	-0.183392	0.243716	1	No	0.176654	0.26452	0.615118	No	1.56096	1.37988e-09	3.70906e-08	Up	1.92101	5.77823e-13	2.16659e-11	Up	Aldehyde dehydrogenase (AHRD V3.3 *** Q70T30_BIXOR)
Solyc12g008990.2	62	39	50	17	2	19	65	76	49	4	10	15	0.335828	0.280441	1	No	-0.0553012	0.907866	0.974992	No	-2.22166	0.00340297	0.0201113	Down	-2.61279	0.000187615	0.00154682	Down	Protein kinase domain (AHRD V3.3 *** A0A200Q1Z0_9MAGN)
Solyc12g087870.2	793	418	644	52	57	23	443	610	349	13	15	40	-0.454287	0.0668317	0.827885	No	-0.733416	0.0260796	0.179357	No	-1.64741	0.00118264	0.00854836	Down	-1.92654	0.000196078	0.00160532	Down	purine permease 3-like (AHRD V3.3 *** A0A1U8F0C1_CAPAN),Pfam:PF16913
Solyc06g076120.2	686	531	487	67	78	43	599	642	372	73	38	85	-0.0995025	0.598663	1	No	0.305965	0.196704	0.543087	No	-1.2137	0.00180759	0.0121227	Down	-0.808231	0.035823	0.102634	No	Fasciclin-like arabinogalactan protein 4 (AHRD V3.3 *** A0A2G2ZDY4_CAPAN)
Solyc09g075510.4	659	747	673	979	807	1188	558	712	869	922	833	1253	0.0257719	0.889784	1	No	0.31632	0.0890078	0.362732	No	0.90546	0.0032842	0.0195024	No	1.19601	0.000102965	0.000921439	Up	Protein DEHYDRATION-INDUCED 19 (AHRD V3.3 *** A0A2U1KHD5_ARTAN)
Solyc12g087950.1	353	437	386	951	345	448	394	376	436	546	260	548	-0.0115019	0.957471	1	No	0.0269783	0.901359	0.972357	No	1.08746	0.00395372	0.0226115	Up	1.12594	0.00249886	0.0129831	Up	AT-hook motif nuclear-localized protein (AHRD V3.3 *** A0A1U8GD78_CAPAN)
Solyc09r044980.1	517	829	734	306	376	370	1366	2918	657	579	401	930	1.13796	0.0010812	0.064843	No	1.06875	0.00253499	0.0405707	Up	0.632318	0.304244	0.507768	No	0.563108	0.370379	0.538913	No
Solyc04g079730.1	50	89	93	690	968	1720	80	51	77	902	1706	1985	-0.130431	0.653507	1	No	0.724869	0.00570996	0.0701253	No	3.90571	5.40853e-21	4.02215e-19	Up	4.76101	7.40421e-24	6.88283e-22	Up	allene oxide synthase
Solyc09g059390.2	9	8	27	2	0	0	11	23	32	1	8	6	0.444399	0.251526	1	No	3.09805	0.00156357	0.028671	Up	-4.22522	0.0139757	0.0596744	No	-1.57157	0.474585	0.633562	No	Ethylene-responsive transcription factor (AHRD V3.3 *-* A0A2G3A8F6_CAPAN)
Solyc01g105960.2	143	86	80	4	0	6	173	245	71	2	4	20	0.636041	0.0340737	0.611177	No	1.59835	0.00887067	0.0920915	No	-3.80177	6.37216e-05	0.000717919	Down	-2.83947	0.000946019	0.00597218	Down	Cineol synthase (AHRD V3.3 *** G1JUH5_SOLLC)
Solyc09g098080.4	24	15	48	252	382	152	8	17	45	172	163	167	-0.399549	0.410062	1	No	-0.461354	0.301272	0.651865	No	4.44355	1.73857e-11	5.92177e-10	Up	4.38175	5.26921e-09	1.18385e-07	Up	Glycosyltransferase (AHRD V3.3 *** Q94IF2_TOBAC)
Solyc07g006860.3	578	624	590	186	103	162	613	643	582	79	110	117	0.00946577	0.959117	1	No	-0.307794	0.147352	0.472957	No	-1.60245	1.24006e-05	0.00016952	Down	-1.91971	3.10251e-08	6.14715e-07	Down	Xyloglucan endotransglucosylase/hydrolase (AHRD V3.3 *** A0A2G2WAA0_CAPBA)
Solyc06g054130.1	73	78	88	2	19	30	59	54	79	17	9	24	-0.231602	0.437843	1	No	0.508811	0.214066	0.562383	No	-2.21279	0.000397065	0.00346578	Down	-1.47237	0.00969529	0.0381094	Down	DUF1677 domain-containing protein (AHRD V3.3 *** A0A1Q3CNW8_CEPFO)
Solyc09g074610.3	44	24	37	1	3	13	25	71	47	8	10	14	0.489947	0.166345	1	No	1.67501	0.0042231	0.0572797	No	-3.57897	0.000182341	0.00179209	Down	-2.39391	0.00272456	0.0139223	Down	Chaperone protein DnaJ (AHRD V3.3 *** A0A2G3CTT7_CAPCH)
Solyc10g054400.1	55	35	63	13	11	8	52	55	90	25	12	18	0.29344	0.238203	1	No	1.10131	0.00312842	0.0472347	Up	-1.58696	0.0104817	0.0478606	Down	-0.779087	0.19803	0.351615	No	Transcription initiation factor IIF, beta subunit (AHRD V3.3 *** A0A2U1P1S9_ARTAN)
Solyc05g010330.4	2988	2396	2662	749	356	118	2083	2826	3194	531	211	326	-0.104571	0.554349	1	No	0.312888	0.0982966	0.383659	No	-1.14456	0.000515988	0.00429701	Down	-0.727097	0.0225191	0.0720391	No	Peroxidase (AHRD V3.3 *** K4BXK6_SOLLC)
Solyc05g013370.1	42	24	11	49	31	72	20	22	18	27	38	77	-0.319918	0.412946	1	No	0.152101	0.674273	0.89128	No	1.44554	0.0285345	0.100411	No	1.91756	0.00194482	0.0105837	Up	MADS-box protein (AHRD V3.3 *-* F6M3U9_BETPL)
Solyc11g072080.1	107	115	63	1	19	16	63	102	33	0	0	8	-0.445447	0.0713998	0.85644	No	-1.84586	0.00142922	0.0267949	Down	-1.09008	0.116421	0.270472	No	-2.49049	0.000219527	0.00176048	Down	F-box/kelch-repeat protein (AHRD V3.3 *-* A0A2G3BAF6_CAPCH)
Solyc08g082800.3	39	42	32	24	3	27	38	41	37	6	11	13	0.0220715	0.942253	1	No	-0.390265	0.364231	0.70841	No	-1.81754	0.00913886	0.0430803	Down	-2.22987	0.00053414	0.00373915	Down	Unknown protein
Solyc11g011470.2	1980	1056	1504	951	698	107	1485	1698	1482	526	481	643	-0.0446188	0.81029	1	No	0.502062	0.0100949	0.10023	No	1.04041	0.00133743	0.00946937	Up	1.58709	1.57622e-06	2.2984e-05	Up	NADH-quinone oxidoreductase (AHRD V3.3 *** A0A248JWT1_9PROT)
Solyc12g055770.1	113	110	117	18	10	4	67	156	143	23	10	5	-0.0214203	0.941285	1	No	0.692105	0.131393	0.449874	No	-1.99255	0.00644378	0.0330713	Down	-1.27902	0.118463	0.244986	No	Exocyst subunit Exo70 family protein (AHRD V3.3 *** A0A1U8ERM7_CAPAN)
Solyc01g096190.3	8077	3737	6777	1755	1043	365	4822	4091	9459	755	700	591	-0.158302	0.548344	1	No	-0.229703	0.39225	0.729481	No	-1.32512	0.00371002	0.0215427	Down	-1.39652	0.00108059	0.006656	Down	Ca2+-ATPase
Solyc12g056090.2	297	326	383	1239	1915	2782	279	356	293	1513	2287	3213	-0.104336	0.609275	1	No	0.512391	0.00953232	0.0965348	No	3.04901	1.37537e-22	1.17116e-20	Up	3.66574	1.05757e-26	1.18565e-24	Up	Cox19-like CHCH family protein (AHRD V3.3 *-* F4JPC0_ARATH)
Solyc08g066850.3	106	102	78	10	11	14	94	88	61	14	4	19	-0.179089	0.417731	1	No	0.266015	0.504392	0.804174	No	-1.67472	0.00361725	0.0211038	Down	-1.22961	0.0246945	0.0773351	No	Lactoylglutathione lyase (AHRD V3.3 *** A0A1U8DS55_CAPAN)
Solyc07g018010.3	592	462	476	121	108	111	427	396	339	92	161	129	-0.423282	0.0178639	0.41952	No	0.306405	0.135021	0.454828	No	-1.31637	0.000158012	0.00158938	Down	-0.586687	0.0796546	0.18448	No	bHLH transcription factor139
Solyc01g021600.4	419	568	286	41	28	68	439	367	344	57	38	75	-0.0949977	0.695689	1	No	0.7073	0.0164078	0.134928	No	-2.96374	2.0737e-08	4.74504e-07	Down	-2.16145	4.57587e-06	5.97353e-05	Down	Dirigent protein (AHRD V3.3 *** K4AV41_SOLLC)
Solyc03g079880.4	10326	11925	11291	1366	826	302	10979	11194	10144	746	602	432	-0.165047	0.467412	1	No	-0.087149	0.710157	0.906618	No	-2.27366	1.07256e-07	2.16139e-06	Down	-2.19577	5.68997e-08	1.09245e-06	Down	Bifunctional inhibitor/plant lipid transfer protein/seed storage helical domain-containing protein (AHRD V3.3 *** A0A103YIU0_CYNCS)
Solyc05g014750.2	130	52	117	19	21	1	88	122	65	16	21	10	-0.330094	0.147714	1	No	1.56084	0.0041358	0.0566072	No	1.07891	0.163701	0.341579	No	2.96984	0.00713174	0.0301244	Up	DNA topoisomerase (AHRD V3.3 *** A0A2G3B8Z8_CAPCH)
Solyc12g098100.3	92	132	129	7	7	5	114	148	71	5	7	5	-0.157393	0.543366	1	No	-0.0113434	0.982702	0.997497	No	-2.72459	0.000113737	0.00119051	Down	-2.57854	0.00156498	0.00892046	Down	Leucine-rich repeat receptor-like protein kinase (AHRD V3.3 *** A0A2R6PXD2_ACTCH)
Solyc06g062380.3	5178	3600	3551	256	171	134	3140	3308	2022	135	130	91	-0.586243	0.0258082	0.518254	No	-0.399738	0.158687	0.490552	No	-3.26721	1.28528e-09	3.48839e-08	Down	-3.0807	6.70591e-10	1.71767e-08	Down	acid phosphatase 1-like (AHRD V3.3 *** A0A1U7W9D3_NICSY)
Solyc04g063350.3	262	357	257	520	331	793	374	468	190	605	471	811	0.254251	0.387674	1	No	0.565167	0.0572513	0.283085	No	1.29654	0.014149	0.0602192	No	1.60746	0.00253349	0.0131294	Up	2-oxoisovalerate dehydrogenase subunit alpha 2, mitochondrial (AHRD V3.3 *** A0A2G3CL46_CAPCH)
Solyc05g007760.2	70	76	57	8	9	25	98	108	43	9	12	25	0.327299	0.172828	1	No	0.560113	0.151074	0.478664	No	-1.80533	0.00249854	0.0157287	Down	-1.57252	0.00372776	0.0179431	Down	SET domain (AHRD V3.3 *** A0A200QP09_9MAGN)
Solyc01g108050.3	215	270	237	58	61	71	206	224	256	22	32	44	-0.0795277	0.694296	1	No	-0.727557	0.00554707	0.0686765	No	-1.30389	0.00103325	0.00763049	Down	-1.95192	6.4581e-07	1.02112e-05	Down	Dynamin-related protein 3B (AHRD V3.3 *-* A0A2G2Y090_CAPAN)
Solyc06g076220.3	2003	2418	1966	213	433	198	2082	2157	1504	192	130	281	-0.157884	0.381014	1	No	-0.20225	0.303786	0.653425	No	-0.977193	0.00249481	0.0157171	No	-1.02156	0.00127633	0.00759941	Down	expansin18
Solyc07g042150.3	1420	1411	1657	268	259	196	1393	1527	1315	225	153	240	-0.108212	0.511133	1	No	0.0335892	0.853359	0.957283	No	-1.41223	4.30312e-06	6.60265e-05	Down	-1.27043	1.9303e-05	0.000215649	Down	Ubiquinone biosynthesis COQ9-like protein (AHRD V3.3 *** F4IE14_ARATH)
Solyc01g106410.3	100	51	65	20	10	8	73	42	106	14	10	10	-0.0943428	0.746496	1	No	0.20922	0.628522	0.86967	No	-1.98377	0.00390584	0.0224124	Down	-1.68021	0.0144243	0.0514971	No	NBS-LRR resistance protein (AHRD V3.3 *** A0A2K3NXD2_TRIPR)
Solyc07g005440.1	2756	2851	2948	7232	4830	5884	2669	3462	3132	5603	5980	6770	0.0814307	0.616366	1	No	0.295632	0.0711552	0.320184	No	1.68078	5.05914e-10	1.44704e-08	Up	1.89498	1.13611e-11	3.70023e-10	Up	Non-specific serine/threonine protein kinase (AHRD V3.3 *** A0A2G2WAR5_CAPBA)
Solyc03g063390.1	114	87	116	31	43	11	84	58	82	11	6	14	-0.530296	0.0367709	0.632487	No	-1.09927	0.00328011	0.0487212	Down	0.159053	0.74933	0.86045	No	-0.40992	0.470676	0.630602	No	Mitochondrial transcription termination factor family protein (AHRD V3.3 *** A0A178V165_ARATH)
Solyc07g043120.1	303	370	288	50	59	16	272	324	222	15	6	24	-0.268071	0.169995	1	No	-1.17898	0.000168584	0.00587672	Down	-0.482012	0.252496	0.451304	No	-1.39292	0.00305717	0.0152859	Down	Glycosyltransferase (AHRD V3.3 *** A0A288W8G4_GARJA)
Solyc03g121890.1	769	610	513	884	693	443	653	645	496	819	827	773	-0.123502	0.557602	1	No	0.515815	0.0153295	0.129106	No	1.46441	4.61236e-05	0.000541589	Up	2.10372	1.00576e-08	2.13497e-07	Up	Hydroxyproline-rich glycoprotein family protein (AHRD V3.3 *-* Q9CAJ1_ARATH)
Solyc12g056678.1	14	3	15	442	340	611	10	6	16	233	201	306	-0.0132675	0.974027	1	No	-0.573656	0.0153116	0.129053	No	5.5112	1.52665e-37	3.27496e-35	Up	4.95081	3.59965e-27	4.18271e-25	Up	Alpha/beta-hydrolases superfamily protein (AHRD V3.3 *** A0A2U1LX98_ARTAN)
Solyc09g066300.3	33	34	12	5	1	0	28	32	19	0	0	0	0.214035	0.39993	1	No	-8.63109	0.000996938	0.0210054	Down	3.49713	0.0496566	0.149769	No	-5.348	0.122347	0.250464	No	RING/U-box superfamily protein (AHRD V3.3 *** A0A2U1Q188_ARTAN)
Solyc06g060570.3	79	106	44	1	8	0	79	209	110	0	0	0	1.09511	0.000205714	0.0193649	Up	-9.57847	8.28392e-05	0.00339732	Down	2.79974	0.0823652	0.214394	No	-7.87384	0.00346409	0.0169111	Down	dihydrofolate reductase-like (AHRD V3.3 *** A0A2I4ECQ2_9ROSI)
Solyc01g109440.2	41	47	49	18	9	21	37	47	43	11	10	15	-0.113747	0.655619	1	No	-0.0548294	0.88475	0.967989	No	-1.42877	0.0141351	0.0601819	No	-1.36985	0.0134817	0.0488908	Down	Unknown protein
Solyc05g009560.4	217	200	111	29	48	71	217	196	140	24	20	62	0.158794	0.46796	1	No	-0.187065	0.504878	0.804227	No	-0.812282	0.0673331	0.185801	No	-1.15814	0.00546104	0.0243915	Down	Homologous-pairing protein 2-like protein (AHRD V3.3 *** A0A1J3FHR4_NOCCA)
Solyc08g068640.4	8	3	2	178	50	49	14	3	15	82	41	39	1.11673	0.0246524	0.508784	No	-0.283826	0.29724	0.647863	No	4.50134	5.11506e-15	2.54158e-13	Up	3.10078	1.94211e-09	4.644e-08	Up	Serine decarboxylase (AHRD V3.3 *** A0A2G2W5V8_CAPBA)
Solyc09g072700.4	66	65	29	0	22	17	22	39	7	1	1	10	-1.22201	4.18185e-05	0.00565436	Down	-1.19458	0.0234166	0.167497	No	-0.0328309	0.95407	0.977736	No	-0.00540164	0.989238	0.994857	No	Peroxidase (AHRD V3.3 *** K4CUU6_SOLLC)
Solyc06r031710.1	0	0	5	12	13	30	1	0	0	27	13	33	-1.80388	0.0992019	0.962194	No	0.852024	0.0139542	0.122229	No	3.28117	0.000132407	0.00136129	Up	5.93707	7.72347e-11	2.24363e-09	Up
Solyc04g012050.3	44	61	37	15	41	20	33	53	24	46	2	95	-0.274413	0.30964	1	No	0.661103	0.0522244	0.267738	No	1.94719	8.78701e-05	0.000949867	Up	2.8827	1.01246e-09	2.51257e-08	Up	Ethylene-responsive transcription factor (AHRD V3.3 *** A0A2G2XAK1_CAPBA)
Solyc03g115060.3	157	111	702	2532	2123	1152	358	92	857	1604	1274	1181	0.294044	0.605357	1	No	-0.396442	0.496043	0.798154	No	3.29581	6.60429e-05	0.000741156	Up	2.60532	0.00433455	0.0203416	Up	suppressor SRP40-like protein (AHRD V3.3 *-* AT2G03630.2)
Solyc08g078970.1	72	52	37	85	94	27	63	85	42	96	80	107	0.170414	0.499827	1	No	0.813379	0.000939281	0.02013	Up	2.72194	8.07877e-11	2.55294e-09	Up	3.3649	1.38686e-14	6.11479e-13	Up	Unknown protein
Solyc10g007510.2	19	18	22	1	12	2	15	22	11	0	0	0	-0.419066	0.19682	1	No	-6.51197	7.59902e-05	0.00315706	Down	0.281639	0.761844	0.868176	No	-5.81126	0.0114346	0.0431212	Down	Carbohydrate-binding X8 domain superfamily protein (AHRD V3.3 *** F4IA92_ARATH)
Solyc06g052020.2	8	5	12	60	19	96	6	5	15	133	46	204	0.0267884	0.957314	1	No	1.72817	1.074e-07	1.7363e-05	Up	1.74598	0.00918435	0.0432285	Up	3.44736	7.90778e-09	1.71952e-07	Up	protein PSY2 isoform X2 (AHRD V3.3 -** XP_020413373.1)
Solyc11g032090.3	65	54	69	16	17	6	60	69	165	3	16	5	0.461562	0.143697	1	No	-0.917859	0.081076	0.344863	No	-1.60551	0.0167456	0.0679788	No	-2.98493	0.00013972	0.00119937	Down	calcium/calcium/calmodulin-dependent Serine/Threonine-kinase (AHRD V3.3 *** AT2G47010.2)
Solyc04g008310.3	2528	2013	2874	635	597	428	2324	2369	2936	551	388	591	0.00997636	0.956183	1	No	0.140942	0.455889	0.774815	No	-1.05004	0.000987173	0.00733394	Down	-0.919072	0.00269871	0.013806	No	Glycosyltransferase (AHRD V3.3 *** A0A0A1WCD6_NICAT)
Solyc04g072490.4	148	194	165	66	50	69	191	232	170	47	23	33	0.227195	0.307224	1	No	-0.534871	0.0501802	0.262669	No	-0.732255	0.0957969	0.236547	No	-1.49432	0.000545566	0.003806	Down	Mitochondrial transcription termination factor family protein (AHRD V3.3 *-* Q9SD94_ARATH)
Solyc04g007680.4	29	21	41	8	1	7	6	31	15	1	7	8	-0.819404	0.053004	0.755459	No	0.153444	0.816239	0.946528	No	-2.5782	0.0102569	0.0470944	Down	-1.60535	0.10388	0.223746	No	Sn-2 protein (AHRD V3.3 *** Q39467_CAPAN)
Solyc01g099860.3	1241	1027	1055	1287	1050	1036	1024	1125	981	994	780	1153	-0.103471	0.510739	1	No	0.0571452	0.71977	0.910433	No	1.01614	0.00014582	0.00147857	Up	1.17676	1.19709e-05	0.000139974	Up	Serine/threonine-protein phosphatase (AHRD V3.3 *** A0A1U8DUK9_CAPAN)
Solyc03g118310.4	16	34	16	1	1	5	142	229	234	7	8	43	3.40705	2.54469e-22	2.70343e-19	Up	4.15972	4.11295e-10	1.45651e-07	Up	-4.95065	0.000135615	0.00138978	Down	-4.19798	5.01026e-06	6.43146e-05	Down	bHLH transcription factor 083
Solyc01g106510.2	1279	1084	1267	14680	12583	34504	1047	988	1782	17967	21537	29965	0.0596761	0.782246	1	No	0.616828	0.00415272	0.0567691	No	3.55183	3.09659e-26	3.24343e-24	Up	4.10898	1.73842e-28	2.26807e-26	Up	F-box domain-containing protein/DUF295 domain-containing protein (AHRD V3.3 *** A0A1Q3CTB5_CEPFO)
Solyc04g080390.4	177	177	219	44	34	14	178	267	250	23	16	26	0.208116	0.310212	1	No	-0.153387	0.615291	0.863885	No	-1.06044	0.01844	0.0731241	No	-1.42195	0.00354984	0.0172542	Down	plasma membrane fusion protein (AHRD V3.3 *** AT5G42765.1)
Solyc04g005653.1	339	230	403	222	182	16	354	376	387	148	86	124	0.091497	0.627447	1	No	0.528217	0.0175149	0.139159	No	1.40027	5.03022e-05	0.000585416	Up	1.83699	2.26307e-06	3.18744e-05	Up	Unknown protein
Solyc09g098380.3	0	0	0	5	44	23	2	1	0	19	5	11	2.78709	0.0421083	0.669114	No	-0.501554	0.306083	0.65532	No	9.24549	4.10759e-18	2.5315e-16	Up	5.95684	1.10462e-10	3.16355e-09	Up	Amino acid transporter (AHRD V3.3 *** A0A200PYC4_9MAGN)
Solyc12g009070.1	287	171	87	8	12	1	216	275	44	16	16	18	-0.272614	0.392422	1	No	2.26314	0.000105012	0.00401168	Up	-0.116533	0.944829	0.973003	No	2.41922	0.0408287	0.112971	No	Unknown protein
Solyc03g044470.4	503	398	351	61	63	52	378	480	299	35	38	87	-0.119692	0.543272	1	No	0.0311042	0.900444	0.971914	No	-1.26594	0.00180987	0.0121292	Down	-1.11514	0.00436356	0.0204562	Down	red chlorophyll catabolite reductase
Solyc02g089160.3	203	140	139	23	26	15	206	226	207	43	28	32	0.377129	0.0743862	0.8645	No	0.960583	0.00131108	0.0253467	Up	-1.40316	0.00367852	0.0213885	Down	-0.819702	0.0924626	0.205626	No	dwarf
Solyc02g014840.3	34	91	71	150	87	81	70	77	76	98	92	101	0.121843	0.68909	1	No	0.167827	0.57319	0.844697	No	1.43345	0.00451789	0.0251671	Up	1.47943	0.00390576	0.018631	Up	Unknown protein
Solyc03g117260.2	0	2	0	24	105	68	3	0	0	36	127	87	0.468844	0.667596	1	No	0.455785	0.108137	0.403229	No	7.77429	6.30296e-32	9.56592e-30	Up	7.76123	1.17571e-31	1.95747e-29	Up	DUF247 domain-containing protein (AHRD V3.3 *** A0A1Q3CSX8_CEPFO)
Solyc09r042010.1	3003	1452	2400	2385	2402	1427	2058	2604	2873	1663	1861	2865	0.117067	0.637256	1	No	0.257606	0.304684	0.654297	No	1.25409	0.00213644	0.0138744	Up	1.39463	0.000679685	0.00456602	Up
Solyc02g093430.3	509	326	448	674	542	730	411	362	476	529	481	661	-0.0537751	0.784509	1	No	0.061899	0.75255	0.923188	No	1.0822	0.000871404	0.00665333	Up	1.19787	0.000228847	0.00182864	Up	Beta-1,4-N-acetylglucosaminyltransferase family protein (AHRD V3.3 *** Q9LT58_ARATH)
Solyc07g056330.3	277	281	354	66	116	149	300	277	392	55	46	88	0.116131	0.63976	1	No	-0.484744	0.0799161	0.342607	No	-0.980258	0.0244412	0.0897289	No	-1.58113	0.000182152	0.00150903	Down	Ribose-phosphate pyrophosphokinase (AHRD V3.3 *** A0A2U1NXC0_ARTAN)
Solyc05g006160.4	67	78	61	32	88	17	75	90	69	15	32	14	0.112864	0.669514	1	No	-0.958634	0.00449839	0.0595957	No	1.62232	0.000304969	0.00278277	Up	0.550818	0.299929	0.469639	No	Gibberellin regulated protein (AHRD V3.3 *** A0A200QLE0_9MAGN)
Solyc06g008540.1	0	1	0	26	17	93	2	4	0	18	19	53	2.17399	0.0439032	0.682884	No	0.0625687	0.851084	0.956559	No	5.74524	2.07868e-09	5.44952e-08	Up	3.63382	3.10923e-07	5.27906e-06	Up	Unknown protein
Solyc05g050730.1	77	64	94	15	2	19	72	190	34	16	16	4	0.473894	0.41066	1	No	0.530512	0.431392	0.759678	No	-3.73856	0.00677234	0.0342999	Down	-3.68195	0.0061012	0.0266115	Down	Stigma-specific Stig1 family protein (AHRD V3.3 *** A0A2U1LAF4_ARTAN)
Solyc03g114940.3	359	162	288	18	14	3	135	210	91	4	3	0	-1.02129	7.34657e-05	0.00862642	Down	-1.73917	0.0102628	0.101176	No	-1.81079	0.015622	0.0648182	No	-2.52866	0.0258856	0.0802614	No	Cytochrome P450 (AHRD V3.3 *** A0A200PRH8_9MAGN)
Solyc07g056480.3	7233	8951	7499	8490	10815	31375	8776	8892	6824	10239	13448	20904	0.10209	0.51114	1	No	0.329144	0.0361249	0.219126	No	0.842716	0.00132821	0.00941026	No	1.06977	5.39546e-05	0.00052336	Up	glutathione S-transferase/peroxidase
Solyc10g086410.3	18533	19244	21487	39617	29090	31614	18382	19105	23544	36303	33083	41365	0.00413661	0.978376	1	No	0.413468	0.00729124	0.0809291	No	1.39289	2.43065e-08	5.50535e-07	Up	1.80223	2.66525e-12	9.24755e-11	Up	LEHSC270 hsc-2heat shock protein cognate 70
Solyc05g007500.4	531	450	410	98	113	73	436	551	475	51	64	103	0.0592591	0.742682	1	No	-0.187386	0.39048	0.728473	No	-0.828511	0.0174772	0.0703311	No	-1.07516	0.00170448	0.00953004	Down	CAAX amino terminal protease family protein (AHRD V3.3 *** A0A2U1P5P7_ARTAN)
Solyc06r031310.1	6	17	18	31	34	76	7	10	15	20	17	24	-0.332834	0.405288	1	No	-0.751334	0.0193547	0.14803	No	1.51441	0.00591455	0.0310398	Up	1.09591	0.0439927	0.119184	No
Solyc06g007150.4	570	431	462	125	109	122	464	470	461	93	75	109	-0.0771994	0.655496	1	No	-0.0958946	0.636607	0.873938	No	-1.19779	0.000380761	0.00335169	Down	-1.21648	0.000168246	0.00140953	Down	P-loop containing nucleoside triphosphate hydrolases superfamily protein (AHRD V3.3 *** Q94C58_ARATH)
Solyc06g076800.3	4607	2562	3974	938	320	60	3090	4832	4709	760	199	478	0.0692633	0.738683	1	No	0.899362	5.60023e-05	0.00250886	Up	-1.08649	0.00610956	0.0318131	Down	-0.256396	0.504352	0.658941	No	Cytochrome P450 (AHRD V3.3 *** A0A200R4M3_9MAGN)
Solyc09g007040.1	47	7	25	13	19	0	33	24	36	10	11	16	0.195635	0.633592	1	No	1.69855	0.015843	0.131891	No	2.86399	0.00486615	0.0266938	Up	4.3669	0.000847763	0.00549353	Up	Pentatricopeptide repeat-containing protein, mitochondrial (AHRD V3.3 *** A0A2G2VZH6_CAPBA)
Solyc01g098140.4	194	172	262	362	567	499	181	211	316	359	361	388	0.153471	0.591205	1	No	-0.129963	0.649094	0.879873	No	1.93458	7.91896e-06	0.000113179	Up	1.65115	0.000303206	0.00232566	Up	Alpha/beta-hydrolases superfamily protein (AHRD V3.3 *** A0A2U1LX98_ARTAN)
Solyc02g085810.3	2530	1131	2660	1212	934	46	2730	3053	2937	614	573	707	0.359818	0.112095	1	No	0.769648	0.0012972	0.0251876	Up	1.45214	0.000142021	0.00144285	Up	1.86197	4.34563e-06	5.69965e-05	Up	HEAT repeat-containing protein 5B (AHRD V3.3 *** A0A1J3HBB6_NOCCA)
Solyc05g056190.2	21	5	13	48	52	10	7	20	21	22	37	60	0.250317	0.562343	1	No	0.483493	0.199836	0.546845	No	3.83423	1.14489e-09	3.13789e-08	Up	4.0674	8.23138e-10	2.07271e-08	Up	Unknown protein
Solyc01g086975.1	131	73	148	131	113	75	117	104	164	81	193	150	0.0765913	0.766404	1	No	0.497616	0.0585679	0.286232	No	0.759907	0.0785941	0.20795	No	1.18093	0.00604392	0.0264029	Up	Unknown protein
Solyc08g008020.1	159	183	181	21	95	3	154	214	119	2	19	10	-0.280164	0.318752	1	No	-1.52202	0.00197641	0.0342034	Down	1.0301	0.0552709	0.161678	No	-0.211758	0.786731	0.870836	No	C2 calcium/lipid-binding plant phosphoribosyltransferase family protein (AHRD V3.3 *** A0A061G6B5_THECC)
Solyc10g080380.1	177	151	93	19	52	41	134	132	64	4	11	32	-0.309341	0.169318	1	No	-1.07858	0.000932058	0.0200496	Down	-0.160655	0.719214	0.8411	No	-0.929898	0.0463577	0.123713	No	Unknown protein
Solyc04r022920.1	84	82	73	28	15	13	99	73	106	14	3	20	0.208407	0.382019	1	No	-0.40625	0.283038	0.634504	No	-0.865256	0.122931	0.280688	No	-1.47991	0.00696436	0.0296234	Down
Solyc01g087090.3	674	650	532	710	1141	2148	773	625	568	755	912	1182	0.132984	0.485094	1	No	-0.0645977	0.734983	0.917409	No	1.35327	1.34709e-05	0.000183253	Up	1.15569	0.00027338	0.00212809	Up	Unknown protein
Solyc11g008010.2	2499	2078	2087	4481	8214	21693	1966	2106	3017	9479	12567	19957	0.162166	0.515754	1	No	0.845434	0.000767931	0.0176024	Up	1.92295	7.88259e-07	1.36432e-05	Up	2.60622	2.1112e-10	5.8221e-09	Up	NAC domain-containing protein (AHRD V3.3 *** A0A2U1M7X2_ARTAN)
Solyc05g025955.1	12	15	22	5	4	11	14	21	39	7	2	7	0.557807	0.0973558	0.959792	No	0.238203	0.673268	0.890584	No	-2.31029	0.00877848	0.0417902	Down	-2.62989	0.000395108	0.00290249	Down	ABC transporter B family member 11 (AHRD V3.3 *-* A0A2G2XDY2_CAPBA)
Solyc11g072660.2	1500	1198	1349	2106	1468	1263	1250	1500	1863	1397	1331	1620	0.134068	0.430636	1	No	0.11344	0.508241	0.805917	No	1.11948	7.55628e-05	0.000833778	Up	1.09885	0.000108288	0.000962704	Up	Protein kinase superfamily protein (AHRD V3.3 *** A0A2U1Q8E8_ARTAN)
Solyc12g096770.1	715	482	557	44	30	28	707	490	400	22	12	18	-0.142528	0.572977	1	No	-0.69795	0.0456922	0.249974	No	-2.87402	2.54697e-07	4.84838e-06	Down	-3.42944	3.5394e-10	9.44547e-09	Down	HXXXD-type acyl-transferase family protein (AHRD V3.3 *** F4JBC7_ARATH)
Solyc04g054950.3	164	284	140	7183	4006	5798	111	93	307	4817	3429	4997	-0.380295	0.302167	1	No	-0.0105555	0.976199	0.995904	No	4.83182	3.04779e-18	1.88879e-16	Up	5.20156	4.31361e-16	2.20726e-14	Up	NAD(P)-binding Rossmann-fold superfamily protein (AHRD V3.3 *** F4IKL5_ARATH),Pfam:PF13561
Solyc05g053960.3	2179	2220	1832	10282	6123	14079	2284	2383	1962	6510	4668	9469	0.110141	0.577098	1	No	-0.194866	0.329782	0.678031	No	2.49419	9.20341e-14	4.02604e-12	Up	2.18919	2.50891e-10	6.8764e-09	Up	Pistil extensin like protein, partial CDS only (AHRD V3.3 *-* Q7DLN2_TOBAC)
Solyc07g022900.4	366	226	109	7	48	6	173	343	83	19	5	48	-0.247394	0.305275	1	No	0.749337	0.052132	0.267433	No	0.471294	0.379545	0.583292	No	1.46802	0.0124826	0.0461606	Up	Chlorophyll a-b binding protein, chloroplastic (AHRD V3.3 *** A0A2G2V6L4_CAPBA)
Solyc02g085100.3	695	674	432	120	131	330	536	672	415	100	95	207	-0.0899352	0.649978	1	No	-0.116233	0.597516	0.854798	No	-1.33832	0.000558473	0.00459931	Down	-1.36462	0.000141365	0.00121023	Down	Glucose-6-phosphate 1-epimerase (AHRD V3.3 *** A0A2G3AQU6_CAPCH)
Solyc01r007770.1	0	0	0	10	10	26	0	2	0	19	4	2	2.28245	0.0965073	0.95601	No	-0.461702	0.347354	0.694421	No	6.04607	1.1614e-05	0.000159746	Up	3.30192	0.00151621	0.00870376	Up
Solyc03g091000.1	491	571	506	39	26	5	593	988	284	16	71	30	0.00174051	0.997444	1	No	0.785498	0.0571331	0.282688	No	-1.99883	0.00411875	0.0234053	Down	-1.21507	0.118394	0.244907	No	Bifunctional inhibitor/lipid-transfer protein/seed storage 2S albumin superfamily protein (AHRD V3.3 *** A0A2U1PU47_ARTAN)
Solyc03g031890.3	686	415	290	196	957	696	436	585	294	326	493	396	-0.032207	0.921644	1	No	-0.0867064	0.798847	0.941886	No	1.83507	0.000411309	0.00356638	Up	1.78057	0.00122005	0.00733279	Up	Cold induced protein-like (AHRD V3.3 *-* Q94JH8_ORYSJ)
Solyc12g017440.1	180	167	149	61	79	76	160	198	148	110	55	114	0.0416731	0.828894	1	No	0.637325	0.0032694	0.0486592	Up	0.00695466	0.984737	0.992836	No	0.602606	0.0865412	0.195517	No	ENTH/ANTH/VHS superfamily protein (AHRD V3.3 *** A0A2U1N0Z9_ARTAN)
Solyc04g018110.1	1824	1540	1685	2972	1727	1303	1929	1567	2025	1854	1059	1530	0.0749369	0.659405	1	No	-0.108779	0.526937	0.818316	No	1.25123	1.15192e-05	0.000158539	Up	1.06752	0.000216182	0.00173898	Up	Calmodulin-like protein (AHRD V3.3 *** T2C5E7_BRAJU)
Solyc08g077760.3	35	46	56	18	8	9	23	38	61	9	6	12	-0.258993	0.359012	1	No	0.0148214	0.972304	0.994371	No	-1.74987	0.0084384	0.0405559	Down	-1.47606	0.0243864	0.0765529	No	Unknown protein
Solyc08g150124.1	7	6	2	23	24	23	4	2	19	6	14	15	0.653294	0.241014	1	No	-0.845934	0.0594022	0.288465	No	2.60199	0.00060778	0.00493794	Up	1.10276	0.128425	0.259215	No	Unknown protein
Solyc02g094370.1	19	8	5	0	0	0	0	8	0	0	1	0	-2.85833	2.92937e-06	0.000540118	Down	4.90837	0.574069	0.844988	No	0.171692	0.613863	0.771646	No	7.93839	0.669282	0.786694	No	Exocyst subunit Exo70 family protein (AHRD V3.3 *** A0A2G3DA33_CAPCH)
Solyc02g065780.1	1392	978	1095	93	122	42	1050	1198	781	55	76	137	-0.237759	0.205718	1	No	0.28288	0.215798	0.564282	No	-1.57268	2.83757e-05	0.000355254	Down	-1.05205	0.00472385	0.0217387	Down	Protein RALF-like 27 (AHRD V3.3 *** A0A2G3D352_CAPCH)
Solyc10g018010.2	0	0	0	0	0	0	9	15	21	0	7	4	6.47652	8.51811e-13	4.8728e-10	Up	6.98333	0.000381756	0.0108221	Up	-5.64965	1	1	No	-5.14284	0.0609403	0.151654	No	Unknown protein
Solyc02g064640.4	540	484	538	50	102	47	490	638	406	35	47	62	-0.0658056	0.719033	1	No	-0.251326	0.296053	0.646686	No	-1.19285	0.000896149	0.00679416	Down	-1.37837	0.000199716	0.00162729	Down	ADP-ribosylation factor-like protein 8A (AHRD V3.3 *** A0A2G3BN09_CAPCH)
Solyc07g006910.4	681	823	660	60	114	53	865	999	399	57	60	89	-0.0135035	0.949214	1	No	0.113858	0.655162	0.882507	No	-1.17653	0.00456113	0.025351	Down	-1.04916	0.0117358	0.043982	Down	Nucleotide/sugar transporter family protein (AHRD V3.3 *** A0A2K3PLI2_TRIPR)
Solyc04g079340.3	724	499	497	71	40	15	574	577	446	49	35	50	-0.174573	0.392567	1	No	0.504613	0.0670978	0.310185	No	-1.82849	6.6343e-05	0.000744149	Down	-1.14931	0.0164455	0.0569542	No	DUF547 domain-containing protein/Lzipper-MIP1 domain-containing protein (AHRD V3.3 *** A0A1Q3BMV4_CEPFO)
Solyc03g097610.3	2168	2227	2270	271	61	8	1299	1640	1789	193	34	66	-0.699589	0.00312932	0.136358	No	0.762201	0.00896852	0.0928482	No	-2.50253	1.46743e-06	2.42506e-05	Down	-1.04074	0.0657247	0.160516	No	Bidirectional sugar transporter SWEET (AHRD V3.3 *** M1D4D6_SOLTU)
Solyc07g008600.1	64	64	76	9	17	10	89	77	110	4	9	21	0.443673	0.118835	1	No	0.0953971	0.823753	0.948527	No	-1.34691	0.0305619	0.105515	No	-1.69518	0.00705028	0.0299091	Down	receptor-like protein 12 (AHRD V3.3 *** A0A1U8F5D2_CAPAN)
Solyc12g009270.1	555	573	549	33	28	19	568	775	374	13	15	31	-0.0247605	0.906854	1	No	-0.250389	0.441885	0.767016	No	-2.59494	1.03059e-07	2.08266e-06	Down	-2.82056	2.4296e-08	4.91428e-07	Down	Plant invertase/pectin methylesterase inhibitor superfamily protein (AHRD V3.3 *** A0A061GSW0_THECC)
Solyc01g111470.4	383	284	308	137	116	4	379	411	408	45	39	68	0.164521	0.452771	1	No	0.226023	0.444897	0.768201	No	1.22674	0.00526518	0.0283666	Up	1.28824	0.0150906	0.0532792	No	Pentatricopeptide repeat (AHRD V3.3 *** A0A200Q7R3_9MAGN)
Solyc11g056670.2	10	24	9	1	2	0	1	13	0	10	0	0	-1.37379	0.0220327	0.474469	No	-4.26662	0.0393257	0.230398	No	7.9389	0.000675988	0.00538258	Up	5.04607	0.0484853	0.128134	No	Cytochrome P450 (AHRD V3.3 *** Q8H9C5_SOLTU)
Solyc02g087050.2	725	660	761	102	102	108	781	878	708	77	57	129	0.141331	0.408458	1	No	-0.0082928	0.96811	0.993066	No	-1.73089	4.057e-07	7.37066e-06	Down	-1.88051	7.72698e-09	1.68513e-07	Down	WAT1-related protein (AHRD V3.3 *** K4BBL2_SOLLC)
Solyc06g082530.3	161	137	117	100	46	18	100	174	128	82	129	46	-0.193914	0.488814	1	No	0.952941	0.00216201	0.0363211	Up	-0.0374186	0.945905	0.973567	No	1.10944	0.0448836	0.120989	No	Scarecrow-like protein 9 (AHRD V3.3 *** A0A1U8HB18_CAPAN)
Solyc04g076690.4	1155	693	1016	552	203	139	862	1178	1414	174	175	183	0.17166	0.405529	1	No	-0.308763	0.165515	0.500567	No	-0.840815	0.0300126	0.10415	No	-1.32124	0.000344711	0.00258244	Down	Unknown protein
Solyc01g108520.2	28	16	20	2	2	0	62	35	76	1	0	1	1.32309	9.88122e-05	0.0106498	Up	-0.476564	0.721556	0.911067	No	-1.9863	0.265715	0.465789	No	-3.78595	0.0984701	0.215123	No	Alpha/beta-Hydrolases superfamily protein (AHRD V3.3 *** A0A2U1KK17_ARTAN)
Solyc10g009350.4	13	17	23	1	10	1	14	17	6	11	0	1	-0.430395	0.327469	1	No	-1.93043	0.148952	0.475127	No	3.03304	0.0103497	0.047423	Up	1.533	0.315436	0.486161	No	MAP kinase kinase kinase 73
Solyc05g015720.2	108	69	77	47	34	23	72	64	85	13	8	19	-0.232237	0.32839	1	No	-1.08875	0.000912742	0.0198108	Down	-0.00404439	0.993412	0.997133	No	-0.860553	0.0824983	0.189375	No	MADS-box transcription factor (AHRD V3.3 *** F1T119_9ERIC)
Solyc11g011500.2	232	196	314	276	1468	298	110	197	257	219	536	288	-0.394738	0.383408	1	No	-0.720464	0.12571	0.438222	No	3.29838	3.91663e-07	7.15057e-06	Up	2.97265	4.16804e-05	0.000419058	Up	Potassium channel SKOR (AHRD V3.3 *** A0A2G3AZU6_CAPCH)
Solyc09g090430.3	3034	2790	3323	4960	3419	7250	2642	2671	3445	4654	3433	7648	-0.0578571	0.751491	1	No	0.373115	0.043286	0.242154	No	0.831536	0.00684131	0.0345707	No	1.26251	3.70928e-05	0.000380304	Up	Cyanate hydratase (AHRD V3.3 *** A0A1U8G4F5_CAPAN)
Solyc02g077240.4	831	1069	813	2116	15436	7686	848	795	656	1767	4003	4559	-0.148254	0.634199	1	No	-0.86816	0.0063192	0.0743181	No	4.67694	8.01625e-24	7.5144e-22	Up	3.95703	6.16859e-14	2.53446e-12	Up	Pyruvate decarboxylase (AHRD V3.3 *** A0A2K3PNN6_TRIPR)
Solyc07g053760.4	2853	3339	2935	6655	3265	3368	2648	3254	2932	4390	3987	3817	-0.111198	0.581272	1	No	0.191713	0.346744	0.694296	No	1.20785	0.000477134	0.00402909	Up	1.51076	1.7279e-05	0.000195408	Up	Protein phosphatase 2C (AHRD V3.3 *** Q6QLU0_SOLLC)
Solyc11g062400.2	472	427	584	1659	1582	3393	421	519	681	1985	1367	3194	0.143748	0.509156	1	No	0.371802	0.0841286	0.351218	No	2.14842	3.32674e-10	9.76574e-09	Up	2.37647	3.57315e-11	1.09652e-09	Up	Protein kinase APK1B, chloroplastic (AHRD V3.3 *** A0A2G3B9K0_CAPCH)
Solyc10g050980.1	0	0	0	4	447	356	0	0	0	13	118	105	-0.0304805	1	1	No	-0.979559	0.0151929	0.128577	No	11.8927	3.36383e-47	1.21044e-44	Up	10.9436	7.38277e-29	1.00433e-26	Up	Unknown protein
Solyc09g075960.1	175	125	113	17	46	3	142	162	81	16	25	39	-0.203008	0.316978	1	No	0.909114	0.00728376	0.0809224	No	0.726215	0.129017	0.290305	No	1.83834	0.00160356	0.00909055	Up	DUF868 domain-containing protein (AHRD V3.3 *** A0A1Q3CLP0_CEPFO)
Solyc02g085240.4	128	124	114	36	31	35	131	99	109	27	10	31	-0.0906066	0.669323	1	No	-0.348146	0.235341	0.586575	No	-0.831049	0.0652732	0.181509	No	-1.08859	0.0126573	0.046675	Down	AP complex subunit sigma (AHRD V3.3 *** A0A2G2XGH6_CAPBA)
Solyc11g061980.2	697	641	550	122	93	59	549	881	624	126	90	99	0.0648571	0.764028	1	No	0.493094	0.0441765	0.244621	No	-1.37234	0.00119464	0.00860865	Down	-0.944098	0.0217457	0.07025	No	Unknown protein
Solyc04g024960.1	104	99	120	45	21	38	139	69	141	27	8	24	0.0888489	0.72104	1	No	-0.483899	0.144443	0.469172	No	-1.51077	0.0044344	0.0248198	Down	-2.08352	2.69934e-05	0.000289113	Down	Unknown protein
Solyc12g099140.2	22	41	4	951	1264	1374	28	21	40	1448	1819	1944	0.462887	0.318145	1	No	0.802931	0.0458827	0.250586	No	6.49417	6.46085e-23	5.67486e-21	Up	6.83421	9.82489e-19	6.08871e-17	Up	R2R3MYB transcription factor 45
Solyc01g081100.3	13	7	17	0	0	0	5	1	3	0	3	5	-1.99378	0.000228166	0.020777	Down	5.31747	0.00115049	0.0233129	Up	-7.3954	0.0132132	0.0570962	No	-0.0841568	0.865928	0.921947	No	bHLH transcription factor 004
Solyc12g045020.2	658	688	1150	2335	1375	1132	894	719	2055	1793	1625	1985	0.414714	0.141144	1	No	0.468473	0.0963302	0.379948	No	1.41977	0.00124615	0.00889937	Up	1.47353	0.00117419	0.00711079	Up	Cytochrome (AHRD V3.3 *** A0A2G2Y725_CAPAN)
Solyc12g056590.2	733	784	861	4696	4549	9961	734	747	970	4569	4336	6180	0.054668	0.752974	1	No	0.0616825	0.718461	0.910007	No	2.88089	1.03261e-26	1.11833e-24	Up	2.88791	2.35639e-23	2.09447e-21	Up	Ethylene Response Factor D.2
Solyc09g091150.2	468	403	508	1519	1328	1302	481	545	501	1742	1853	2287	0.122995	0.448481	1	No	0.737583	3.22005e-06	0.000269062	Up	2.46986	6.95537e-22	5.48319e-20	Up	3.08444	1.05021e-29	1.52144e-27	Up	F-box domain, cyclin-like protein (AHRD V3.3 *** A0A2U1Q5P3_ARTAN)
Solyc09g074180.3	37	28	51	10	4	10	38	37	46	7	5	10	0.0413453	0.877806	1	No	0.272305	0.566151	0.840542	No	-2.40245	0.000762962	0.00594955	Down	-2.17149	0.001418	0.00828371	Down	Unknown protein
Solyc07g047750.3	443	453	498	142	147	93	501	451	561	98	79	80	0.0740425	0.710902	1	No	-0.314216	0.166335	0.501343	No	-0.727059	0.0449592	0.139311	No	-1.11532	0.00204868	0.0110481	Down	Unknown protein
Solyc06g053600.4	487	458	382	68	94	67	475	574	372	52	19	64	0.114214	0.488674	1	No	-0.562777	0.0118621	0.110868	No	-0.786945	0.0193409	0.0756745	No	-1.46394	1.24095e-05	0.000144875	Down	Aldo/keto reductase (AHRD V3.3 *** A0A200QWT0_9MAGN)
Solyc12g005850.2	2205	2776	2819	9522	6536	7639	3114	2545	3418	6744	4168	7120	0.193305	0.284406	1	No	-0.0962027	0.596011	0.854675	No	2.22347	2.09769e-14	9.77024e-13	Up	1.93396	2.53484e-10	6.93043e-09	Up	Protein DETOXIFICATION (AHRD V3.3 *** A0A1J7GU23_LUPAN)
Solyc01g090630.4	955	896	1040	61	41	14	682	877	717	28	11	27	-0.40986	0.01655	0.401405	No	-0.429157	0.133821	0.453993	No	-2.67464	6.22231e-11	1.99741e-09	Down	-2.69393	8.99153e-09	1.93444e-07	Down	2-oxoglutarate (2OG) and Fe(II)-dependent oxygenase superfamily protein (AHRD V3.3 *** Q9C938_ARATH)
Solyc03g098730.1	293	342	308	3482	4245	9080	410	441	553	6160	5358	8410	0.608289	0.00175967	0.0919399	No	0.691853	0.000221776	0.00721257	Up	4.10146	1.01966e-44	3.24979e-42	Up	4.18502	8.81415e-38	1.92788e-35	Up	Kunitz-type protease inhibitor (AHRD V3.3 *** J9XUY3_TOBAC)
Solyc02g150147.1	3750	2843	3717	8710	7245	4135	3898	4600	7285	11852	14545	16610	0.543098	0.0165681	0.401405	No	1.34242	5.43781e-09	1.29061e-06	Up	2.08253	5.96245e-09	1.47638e-07	Up	2.88186	2.79122e-14	1.19524e-12	Up	S-adenosylmethionine decarboxylase (AHRD V3.3 *-* Q6KC47_PRUPE)
Solyc12g097060.1	407	444	293	42	78	57	311	434	231	36	20	22	-0.229016	0.340408	1	No	-0.848758	0.00566674	0.069771	No	-1.10793	0.0170047	0.0687772	No	-1.72767	0.000248052	0.00195549	Down	golgin subfamily A member 6-like protein 2 (AHRD V3.3 *** A0A2I4DJB1_9ROSI)
Solyc12g049070.1	88	47	17	2	1	2	39	67	0	0	0	0	-1.08863	0.000418052	0.032611	Down	-12.8331	0.000784336	0.0179105	Down	-4.59968	0.00324211	0.0193038	Down	-16.3441	0.000645601	0.00438459	Down	extensin-like
Solyc09g074210.3	915	833	915	233	178	114	831	995	968	140	86	188	0.0356523	0.828352	1	No	-0.0670825	0.720899	0.910768	No	-0.94259	0.00259824	0.0162235	No	-1.04533	0.000578725	0.00400104	Down	DNAse I-like superfamily protein (AHRD V3.3 *** A0A2U1Q9H2_ARTAN)
Solyc03g098030.3	139	203	144	0	1	9	137	104	75	0	1	7	-0.43532	0.0822691	0.896203	No	1.45046	0.131295	0.449729	No	-8.34126	4.11398e-13	1.69341e-11	Down	-6.45548	2.72545e-12	9.42711e-11	Down	Type I inositol polyphosphate 5-phosphatase 5 (AHRD V3.3 *-* IP5P5_ARATH)
Solyc12g044930.3	993	813	890	1483	1512	2832	783	565	1347	1542	1875	3173	-0.00781057	0.978166	1	No	0.503236	0.077746	0.33752	No	1.05755	0.0211256	0.0806398	No	1.56859	0.000650451	0.00440813	Up	F-box protein (AHRD V3.3 *** A0A2G3B4N2_CAPCH)
Solyc03g117960.4	521	479	413	4111	4028	5661	610	591	641	4665	5425	7435	0.390224	0.0205408	0.454178	No	0.607515	0.000197312	0.00659973	Up	3.84292	8.89012e-49	3.47963e-46	Up	4.06021	1.16067e-45	4.04604e-43	Up	Forkhead-associated domain-containing protein / FHA domain-containing protein (AHRD V3.3 *** A0A2U1Q1M6_ARTAN)
Solyc06g071830.2	46	27	42	27	81	98	12	20	22	61	99	117	-1.04779	0.00268011	0.122276	No	0.75094	0.0128022	0.115775	No	1.41224	0.00420784	0.0238145	Up	3.21097	4.60079e-10	1.21185e-08	Up	BTB/POZ and TAZ domain-containing protein 2 (AHRD V3.3 *** A0A1U8HCU6_CAPAN)
Solyc07r036140.1	0	7	9	0	4	1	87	115	91	18	7	10	4.1025	3.67018e-28	6.29859e-25	Up	3.04653	4.9226e-07	6.03613e-05	Up	0.164168	0.891328	0.944053	No	-0.891806	0.473292	0.632549	No
Solyc06g059870.1	2286	1340	1677	350	535	593	1884	1558	1744	376	294	423	-0.00878077	0.971126	1	No	-0.125307	0.618362	0.864943	No	-1.01537	0.0165084	0.0672576	No	-1.13189	0.00529696	0.0238064	Down	Unknown protein
Solyc07g063140.1	356	288	303	138	115	232	263	303	290	59	91	90	-0.147288	0.404078	1	No	-0.724653	0.000394605	0.0110482	Down	-0.907029	0.006433	0.0330387	No	-1.48439	3.96727e-06	5.26218e-05	Down	Glutamyl-tRNA(Gln) amidotransferase subunit C, chloroplastic/mitochondrial (AHRD V3.3 *** A0A2G3C1L2_CAPCH)
Solyc10r050300.1	260	483	322	215	189	342	324	369	463	161	84	136	0.125714	0.611581	1	No	-0.58461	0.0244758	0.172312	No	-0.350672	0.414035	0.614784	No	-1.061	0.0116253	0.043678	Down
Solyc03g111880.3	1009	934	904	121	71	39	624	744	484	49	54	41	-0.70049	0.000943361	0.0594827	No	-0.388758	0.138693	0.460726	No	-2.1757	7.54537e-07	1.31513e-05	Down	-1.86397	2.21216e-05	0.00024312	Down	Cytochrome (AHRD V3.3 *** A0A2G2X8H9_CAPBA)
Solyc06g083220.3	648	546	682	110	95	40	694	772	770	47	49	69	0.195395	0.243889	1	No	-0.272518	0.21725	0.566088	No	-1.34221	8.02926e-05	0.000878288	Down	-1.81012	2.78246e-07	4.79357e-06	Down	P-loop containing nucleoside triphosphate hydrolases superfamily protein (AHRD V3.3 *** A0A2K3MR94_TRIPR)
Solyc09g091400.4	246	284	237	43	112	78	296	451	295	51	26	41	0.456351	0.0661392	0.824338	No	-0.625631	0.0337139	0.210152	No	-0.237297	0.590154	0.754345	No	-1.31928	0.00334084	0.0164553	Down	Receptor-like protein kinase 2 (AHRD V3.3 *** A0A2G2W1T2_CAPBA)
Solyc06g070900.3	305	237	182	20	23	10	229	333	193	6	1	19	0.0817772	0.699208	1	No	-0.947931	0.0221074	0.161287	No	-1.17697	0.029708	0.103383	No	-2.20668	0.000133633	0.00115332	Down	TCP transcription factor 17
Solyc08g068600.3	629	430	546	6834	3723	3165	569	391	687	3908	3201	3808	-0.035578	0.861922	1	No	-0.00848417	0.966296	0.992817	No	3.82854	6.30454e-33	1.00467e-30	Up	3.85564	2.27229e-28	2.92169e-26	Up	Serine decarboxylase (AHRD V3.3 *** A0A2G2W5V8_CAPBA)
Solyc12g008550.3	190	190	169	33	12	4	185	140	170	14	12	9	-0.279177	0.25117	1	No	0.0493289	0.902656	0.972909	No	-2.06216	0.000939902	0.00704189	Down	-1.73365	0.0179433	0.0607828	No	Peptidase M28 (AHRD V3.3 *-* A0A2U1PM28_ARTAN)
Solyc10g079610.2	1291	1053	1334	231	284	258	1159	1186	1275	226	151	252	-0.0252835	0.891178	1	No	-0.0341021	0.864373	0.961251	No	-1.2504	0.000169201	0.00168295	Down	-1.25922	8.19229e-05	0.000754624	Down	Strictosidine synthase family protein (AHRD V3.3 *** D7LVM7_ARALL)
Solyc01g107340.4	488	603	333	51	135	89	424	587	311	28	29	72	-0.0637047	0.725523	1	No	-0.849165	0.000316256	0.009458	Down	-0.561576	0.105406	0.253024	No	-1.34704	0.000120034	0.00105308	Down	classical arabinogalactan protein 9 (AHRD V3.3 *-* XP_004230717.1)
Solyc02r013030.1	97	92	106	197	143	146	72	121	89	194	168	153	-0.104167	0.666161	1	No	0.351596	0.129385	0.445734	No	1.49737	0.000137435	0.00140522	Up	1.95313	1.13705e-06	1.70825e-05	Up
Solyc04g050440.3	6263	7174	6870	821	482	157	5162	5623	3841	398	244	199	-0.578206	0.0253392	0.514861	No	-0.34674	0.197853	0.544548	No	-2.09623	2.09716e-05	0.000271547	Down	-1.86476	8.04596e-05	0.000742065	Down	ammonium transporter
Solyc01g107850.4	11	13	5	38	65	54	9	6	11	89	57	52	-0.145719	0.76612	1	No	0.655134	0.0676166	0.311679	No	3.43323	2.31792e-08	5.27144e-07	Up	4.23408	4.83319e-11	1.44542e-09	Up	Glycosyltransferase (AHRD V3.3 *-* P93365_TOBAC)
Solyc09g082630.3	2114	1865	1662	301	247	176	1867	2335	1942	239	197	273	0.087949	0.592923	1	No	0.230234	0.203741	0.550608	No	-1.63896	2.34232e-07	4.48801e-06	Down	-1.49667	6.05846e-07	9.6684e-06	Down	1,2-dihydroxy-3-keto-5-methylthiopentene dioxygenase (AHRD V3.3 *** A0A2G2ZV75_CAPAN)
Solyc07g054600.3	74	66	71	21	29	41	51	57	86	17	8	20	-0.102921	0.681716	1	No	-0.6836	0.0423157	0.239064	No	-0.816617	0.102098	0.247293	No	-1.3973	0.00364552	0.0176349	Down	F-box protein (AHRD V3.3 *-* A0A1J3J8H1_NOCCA)
Solyc01g106963.1	21	5	19	4	2	1	2	3	3	0	0	0	-2.65221	6.58216e-08	1.74819e-05	Down	-11.2481	0.00132698	0.0255434	Down	-2.94441	0.0273083	0.0971689	No	-11.5403	0.0124527	0.0461189	Down	Tetratricopeptide-like helical domain, DYW domain protein (AHRD V3.3 *-* A0A2U1NF93_ARTAN)
Solyc03g114350.1	412	305	368	1671	1853	4599	325	279	556	2536	2502	4643	0.109305	0.679046	1	No	0.70479	0.00667305	0.0767797	No	2.55004	3.79941e-10	1.10515e-08	Up	3.14552	3.88717e-13	1.47739e-11	Up	DUF1645 family protein (AHRD V3.3 *** G7J5G5_MEDTR)
Solyc12g038550.1	2061	1487	2016	2069	1472	732	1976	2195	2183	1174	764	1139	0.139858	0.361499	1	No	-0.142869	0.361847	0.706654	No	1.09867	2.06558e-05	0.000268736	Up	0.815939	0.00179787	0.00994805	No	Cleavage stimulation factor subunit 50 (AHRD V3.3 *-* A0A1J3GKR0_NOCCA)
Solyc10g008750.3	212	198	221	56	80	90	183	243	163	39	57	42	-0.118101	0.568077	1	No	-0.505803	0.0452386	0.248565	No	-0.729508	0.0606357	0.172791	No	-1.11721	0.00447607	0.0208871	Down	Nudix hydrolase 15, mitochondrial (AHRD V3.3 *** A0A2G3BCX3_CAPCH)
Solyc03g083993.1	20	175	168	31	91	95	38	38	14	24	19	30	-2.07022	0.000331953	0.0275311	Down	-1.11169	0.0577904	0.284468	No	0.207865	0.814579	0.900732	No	1.16639	0.228358	0.388906	No	Bifunctional inhibitor/lipid-transfer protein/seed storage 2S albumin superfamily protein (AHRD V3.3 *** A0A2U1PU47_ARTAN)
Solyc01g091850.3	74	94	79	24	3	13	56	60	53	4	10	7	-0.609626	0.0314316	0.583393	No	-0.683286	0.155866	0.486746	No	-2.77845	6.7838e-05	0.000758249	Down	-2.85211	6.39377e-05	0.000609073	Down	Ccc1 family (AHRD V3.3 *** A0A2U1QPJ4_ARTAN)
Solyc01r004980.1	7	7	3	11	12	17	7	14	6	9	15	18	0.65837	0.165771	1	No	0.273144	0.483813	0.791104	No	2.06494	0.00433433	0.0243943	Up	1.67971	0.0105157	0.0406165	Up
Solyc04g081320.4	615	454	321	76	75	99	465	561	352	83	57	158	0.0214859	0.923052	1	No	0.468447	0.0647192	0.303071	No	-1.25943	0.00494485	0.027006	Down	-0.812469	0.0488248	0.128726	No	Protein disulfide-isomerase LQY1, chloroplastic (AHRD V3.3 *** LQY1_ARATH)
Solyc07g043070.3	60	98	41	7	14	10	100	82	42	4	1	9	0.280856	0.289335	1	No	-1.06406	0.0467428	0.252832	No	-0.449865	0.515068	0.696263	No	-1.79478	0.00730763	0.0306453	Down	hypothetical protein (AHRD V3.3 *-* AT4G15140.1)
Solyc07g043310.3	6691	6736	6467	17107	9120	8672	6162	6045	8455	11343	6313	9880	-0.0145431	0.929039	1	No	-0.0100812	0.951136	0.988579	No	1.54171	1.18683e-08	2.8319e-07	Up	1.54617	2.12573e-08	4.30746e-07	Up	Gamma aminobutyrate transaminase isoform 1
Solyc02r010330.1	12	17	7	0	5	14	20	6	16	2	6	3	0.329612	0.426581	1	No	-0.142507	0.855667	0.958099	No	-2.24454	0.0237631	0.0877158	No	-2.71666	0.00263699	0.0135618	Down
Solyc08g076630.3	10	13	8	7	16	27	15	16	11	23	13	28	0.502325	0.196805	1	No	0.795047	0.0233123	0.167126	No	1.22324	0.0603111	0.17224	No	1.51596	0.00824948	0.033732	Up	Eukaryotic aspartyl protease family protein (AHRD V3.3 *** A0A2U1ML86_ARTAN)
Solyc02g084200.3	64	29	52	72	85	55	32	28	53	35	35	57	-0.373359	0.239672	1	No	-0.51383	0.0974553	0.382248	No	1.73484	0.000415548	0.00359242	Up	1.59437	0.0015241	0.00873882	Up	Zinc finger transcription factor 19
Solyc06g072320.4	0	5	1	2	18	33	4	0	0	51	20	76	-0.377363	0.651385	1	No	2.17689	2.22093e-08	4.58787e-06	Up	3.59248	2.28739e-05	0.000293792	Up	6.14674	2.55948e-14	1.10023e-12	Up	Long chain base biosynthesis protein 2a (AHRD V3.3 *** A0A2G2ZCW1_CAPAN)
Solyc11g006230.3	35	17	32	14	20	4	18	19	12	6	3	15	-0.823374	0.0134863	0.354622	No	-0.279153	0.543088	0.826261	No	1.59755	0.0124925	0.0546272	No	2.14177	0.00349258	0.0170204	Up	GRF1-interacting factor 1 (AHRD V3.3 *-* A0A2G2Y6I7_CAPAN)
Solyc08g068390.3	637	557	633	8448	4273	3227	737	777	482	5312	3667	3166	0.0848441	0.747622	1	No	-0.0581686	0.825499	0.949032	No	4.19147	1.0397e-22	8.99061e-21	Up	4.04846	2.41674e-17	1.35813e-15	Up	Glyoxysomal fatty acid beta-oxidation multifunctional protein MFP-a (AHRD V3.3 *** A0A2G2YXE3_CAPAN)
Solyc10g007570.4	13	27	28	3	1	1	29	46	37	3	0	0	0.885645	0.00828897	0.262308	No	-3.1217	0.0770395	0.335956	No	-0.620729	0.90914	0.953861	No	-4.62808	0.00477935	0.021934	Down	Gibberellin 2-oxidase (AHRD V3.3 *** C6GMF4_NICPL)
Solyc07g052170.1	4	2	1	1	4	15	3	2	9	17	6	12	0.972694	0.138591	1	No	1.73777	0.000996105	0.0210054	Up	-0.344038	0.802658	0.894346	No	0.421034	0.646858	0.771842	No	Dirigent protein (AHRD V3.3 *** K4CFB6_SOLLC)
Solyc09g063140.4	663	522	627	191	194	130	569	648	643	81	92	113	0.00574075	0.97256	1	No	-0.629139	0.00120429	0.0237768	Down	-0.577542	0.0604318	0.172429	No	-1.21242	7.71195e-05	0.000714509	Down	protein LOW PSII ACCUMULATION 1, chloroplastic (AHRD V3.3 *** A0A2I4GK27_9ROSI)
Solyc07r036780.1	98	153	156	149	141	85	98	155	171	109	93	162	0.010387	0.968818	1	No	0.215646	0.425127	0.753994	No	1.15124	0.00860382	0.0411212	Up	1.3565	0.00237667	0.0124614	Up
Solyc09g015000.4	2914	1663	2516	20728	20423	33548	4128	5656	3278	23185	26448	28987	0.874143	0.00040672	0.0318384	Up	0.37585	0.130472	0.448026	No	3.89419	6.74894e-23	5.90466e-21	Up	3.39589	5.01873e-15	2.30386e-13	Up	Class I heat shock protein (AHRD V3.3 *** A0A2K3KSJ8_TRIPR)
Solyc07g041290.3	392	218	284	76	118	50	318	364	214	21	26	41	-0.0355798	0.866149	1	No	-1.25343	3.91852e-06	0.000313341	Down	0.158725	0.688202	0.821454	No	-1.05913	0.0115372	0.0434274	Down	protein BIG GRAIN 1-like A (AHRD V3.3 *** A0A2I4GJS3_9ROSI)
Solyc02r012870.1	174	163	91	48	30	35	104	109	167	22	18	28	-0.220972	0.426307	1	No	-0.436067	0.200497	0.547101	No	-1.28139	0.0213172	0.0810891	No	-1.49648	0.00447805	0.0208919	Down
Solyc04g081530.1	161	108	101	33	22	100	92	82	54	62	79	101	-0.656256	0.0141307	0.364458	No	1.2142	4.5125e-05	0.00212714	Up	-1.82668	0.000932141	0.00699248	Down	0.0437768	0.929754	0.959593	No	Chaperone protein DnaJ (AHRD V3.3 *** A0A2G3CQH5_CAPCH)
Solyc06g076070.1	173	104	136	722	274	705	114	137	107	395	257	408	-0.202131	0.443637	1	No	-0.256733	0.31294	0.661395	No	1.96586	9.34264e-06	0.000131421	Up	1.91125	1.84544e-05	0.000207205	Up	Unknown protein
Solyc12r055230.1	20	30	24	84	111	336	33	33	22	80	63	86	0.309304	0.319084	1	No	-0.57196	0.0222687	0.162138	No	2.46956	9.08542e-09	2.20082e-07	Up	1.5883	0.000249284	0.00196243	Up
Solyc02g083700.4	13	13	20	5	4	0	3	23	1	1	7	11	-1.22893	0.0220995	0.474991	No	2.01113	0.0313628	0.201915	No	2.03108	0.141282	0.309202	No	5.27115	0.00245607	0.0128115	Up	Alpha-mannosidase (AHRD V3.3 *** A0A1U8FVM7_CAPAN)
Solyc08g068680.4	551	440	750	15188	7244	9346	624	205	844	8958	7735	9260	-0.171889	0.596699	1	No	0.0535018	0.868399	0.962948	No	4.22819	3.63052e-17	2.07153e-15	Up	4.45359	3.47613e-15	1.6278e-13	Up	aromatic amino acid decarboxylase 1A
Solyc01g067270.4	202	235	215	74	63	58	216	289	284	40	31	65	0.258892	0.191311	1	No	-0.269725	0.271205	0.622889	No	-0.698588	0.0726798	0.196448	No	-1.22721	0.00124735	0.00745872	Down	Cullin (AHRD V3.3 *-* A0A200Q1J8_9MAGN)
Solyc02g077670.3	374	311	398	591	542	187	504	540	464	441	478	517	0.408097	0.0125509	0.338585	No	0.436387	0.00822788	0.0878297	No	2.07204	1.15762e-14	5.5303e-13	Up	2.10033	7.73258e-14	3.15959e-12	Up	DnaJ-like protein (AHRD V3.3 *** Q9SP09_TOBAC)
Solyc04g058200.3	264	316	264	70	63	57	312	254	266	48	41	83	-0.0222882	0.912507	1	No	0.0906635	0.711583	0.907387	No	-1.03253	0.010319	0.0473118	Down	-0.919579	0.0178636	0.0605679	No	Tetratricopeptide repeat protein 33-like (AHRD V3.3 *-* A0A2K3P2F8_TRIPR)
Solyc06g062450.3	87	62	98	0	2	0	75	124	50	9	1	1	-0.31283	0.247939	1	No	4.24916	0.000748716	0.0173294	Up	-1.11139	0.48638	0.674923	No	3.4506	0.0715652	0.170652	No	Leucine-rich repeat protein kinase family protein (AHRD V3.3 *-* A0A1P8B2S5_ARATH)
Solyc03g119200.4	6768	5820	7558	842	1049	423	6439	6691	6715	643	638	982	-0.0576527	0.754496	1	No	0.231649	0.224238	0.574837	No	-1.38639	2.12413e-05	0.000274881	Down	-1.09708	0.000402791	0.00295116	Down	L-Ala-D/L-amino acid epimerase (AHRD V3.3 *** A0A1U8FVL6_CAPAN)
Solyc12g017267.1	19	26	22	0	0	3	15	22	28	6	1	3	0.0685289	0.804803	1	No	3.07441	0.0102193	0.100883	No	-7.37009	1.14573e-05	0.000157882	Down	-4.36421	0.000502448	0.00354939	Down	Unknown protein
Solyc06g083580.4	868	773	248	45	263	10	1061	1512	478	82	18	60	0.666654	0.0349701	0.620305	No	0.121772	0.740514	0.919052	No	1.8335	0.000873026	0.00666115	Up	1.28862	0.0368114	0.104686	No	Pectate lyase (AHRD V3.3 *** A0A2G3CC63_CAPCH)
Solyc03r017940.1	374	376	327	35	43	27	363	424	280	43	25	49	-0.0283734	0.870361	1	No	0.402424	0.11306	0.414181	No	-1.65652	2.27611e-05	0.000292681	Down	-1.22572	0.00196614	0.0106856	Down
Solyc02g082950.3	213	201	285	1938	1083	1052	213	199	338	1151	929	1240	0.0286377	0.882959	1	No	0.0237331	0.897318	0.971017	No	3.1085	7.08171e-26	7.24738e-24	Up	3.1036	7.92107e-23	6.68945e-21	Up	Protein trichome birefringence-like 34 (AHRD V3.3 *** A0A2G3D7E9_CAPCH)
Solyc08g068140.4	1090	394	302	16	8	8	386	375	87	4	8	9	-1.1414	0.0135739	0.354622	No	-0.608285	0.337548	0.685918	No	-3.56677	0.00210552	0.0137512	Down	-3.03366	0.00476256	0.0218762	Down	BURP domain-containing protein 3 (AHRD V3.3 *-* A0A2G3BT77_CAPCH)
Solyc07g009405.1	22	35	36	1	10	57	24	49	9	1	4	12	-0.218319	0.561464	1	No	-0.758798	0.198551	0.545325	No	-1.81493	0.0235422	0.0870407	No	-2.35541	0.00202605	0.0109526	Down	Unknown protein
Solyc09g056390.1	408	617	473	2336	1640	3688	481	565	708	1850	1742	2664	0.224979	0.271706	1	No	0.0958619	0.634381	0.872191	No	2.24274	8.40119e-12	2.95632e-10	Up	2.11362	6.05703e-10	1.56403e-08	Up	Unknown protein
Solyc07g065960.1	203	236	169	274	399	871	205	224	176	411	576	638	0.0378186	0.84275	1	No	0.513797	0.00498915	0.0638317	No	1.38449	6.00862e-06	8.87176e-05	Up	1.86047	1.96982e-09	4.70019e-08	Up	Chaperone protein DnaJ (AHRD V3.3 *** A0A2G3C2H4_CAPCH)
Solyc03g116870.3	180	100	110	5	5	10	109	167	102	14	2	9	0.000367364	0.997024	1	No	0.46393	0.392963	0.730097	No	-3.15409	4.34148e-05	0.000514657	Down	-2.69052	0.000156503	0.00132157	Down	NAD(P)H dehydrogenase subunit 48 (AHRD V3.3 *** A0A0F7GZU3_9ROSI)
Solyc08g016410.1	610	516	621	167	162	165	567	668	529	122	96	133	0.000129421	0.99939	1	No	-0.23098	0.239136	0.590627	No	-0.862812	0.00775628	0.0380732	No	-1.09392	0.000561907	0.00390534	Down	Unknown protein
Solyc11g069625.1	118	163	141	41	35	11	112	151	105	34	0	19	-0.141894	0.52679	1	No	-1.46051	0.00194673	0.033832	Down	0.798369	0.14174	0.309657	No	-0.520249	0.328166	0.499403	No	Unknown protein
Solyc06g050360.3	146	68	92	21	18	17	61	85	114	20	15	19	-0.280756	0.317957	1	No	0.216809	0.563558	0.838963	No	-1.65728	0.00565692	0.0300133	Down	-1.15972	0.0451241	0.121394	No	Unknown protein
Solyc04g076880.3	23453	26808	17621	26635	21431	10864	22247	21486	19730	26957	12671	15183	-0.155136	0.544796	1	No	0.216758	0.403539	0.737972	No	1.33091	0.00188481	0.0125336	Up	1.7028	0.000121815	0.00106786	Up	phosphoenolpyruvate carboxykinase
Solyc09r044840.1	4	4	4	213	365	809	6	1	1	313	205	459	-0.480775	0.455398	1	No	0.0276272	0.901473	0.972386	No	6.98891	3.48015e-52	1.58454e-49	Up	7.49731	2.88953e-47	1.15117e-44	Up
Solyc06g074630.4	2899	3645	2017	143	239	251	2885	2935	1638	186	51	157	-0.140343	0.553004	1	No	-0.390986	0.13076	0.448603	No	-2.30561	4.6139e-07	8.33491e-06	Down	-2.55625	3.20552e-09	7.40322e-08	Down	Glucomannan 4-beta-mannosyltransferase 2 (AHRD V3.3 *** A0A2G3CAR5_CAPCH)
Solyc07g039190.4	309	279	197	11	46	13	320	375	246	16	15	30	0.285806	0.154641	1	No	0.133243	0.678481	0.893085	No	-1.137	0.01081	0.0489686	Down	-1.28956	0.0081865	0.0335367	Down	hypothetical protein (AHRD V3.3 *-* AT5G56850.4)
Solyc09g082460.3	155	115	211	84	132	66	349	180	347	122	174	221	0.854435	0.00886922	0.273018	No	1.05837	0.00167917	0.0302849	Up	0.543095	0.30931	0.512988	No	0.747028	0.163242	0.30705	No	Homocysteine S-methyltransferase (AHRD V3.3 *** A0A200QYH8_9MAGN)
Solyc11g013030.2	2040	1610	1815	1525	1671	1226	1692	2100	2126	1556	1827	2452	0.0953748	0.584026	1	No	0.606093	0.000594842	0.0145674	Up	0.887756	0.00215259	0.0139565	No	1.39847	1.51687e-06	2.21766e-05	Up	DIS3-like exonuclease 2 (AHRD V3.3 *** A0A2G2WY12_CAPBA)
Solyc07g022780.2	654	487	585	292	298	35	574	546	662	204	196	192	-0.0547117	0.777811	1	No	0.508622	0.0171049	0.137304	No	0.929753	0.00587586	0.030903	No	1.49309	3.43294e-05	0.000355897	Up	Calcium-transporting ATPase (AHRD V3.3 *-* A0A1U8EJF7_CAPAN)
Solyc06g008510.3	297	255	247	17	35	13	315	339	166	29	20	20	-0.023521	0.917141	1	No	0.421118	0.208592	0.556662	No	-1.42242	0.00454909	0.0252966	Down	-0.977779	0.069887	0.167654	No	Cdt1-like protein chloroplastic-like (AHRD V3.3 *** A0A2K3MWV0_TRIPR)
Solyc08g081660.2	102	89	78	13	16	38	67	84	71	22	16	8	-0.256741	0.340646	1	No	-0.0520561	0.891953	0.969807	No	-2.19026	0.000191074	0.00186803	Down	-1.98558	0.000378811	0.00279566	Down	Unknown protein
Solyc07g008100.4	539	420	379	60	67	43	397	571	367	32	34	59	-0.0248447	0.892792	1	No	-0.238642	0.334124	0.681941	No	-1.30264	0.000674187	0.00537183	Down	-1.51644	7.73127e-05	0.000715868	Down	histone acetyltransferase (AHRD V3.3 *-* AT4G32295.1)
Solyc05g025680.3	194	139	171	639	439	369	171	290	273	434	300	584	0.507135	0.0233931	0.49002	No	0.138767	0.523054	0.816058	No	2.63919	1.73856e-13	7.4305e-12	Up	2.27082	7.07945e-10	1.79889e-08	Up	Respiratory burst oxidase homolog (AHRD V3.3 *** Q84KK8_NICBE)
Solyc06g073790.3	6248	6133	5972	2029	1551	2558	6065	3655	5706	2674	1378	3131	-0.240051	0.250361	1	No	0.550846	0.00934834	0.0954952	No	-1.20764	0.00122997	0.00881768	Down	-0.416744	0.233309	0.394388	No	40S ribosomal protein S11 (AHRD V3.3 *** A0A2G2YII0_CAPAN)
Solyc12g006030.2	568	534	607	118	173	140	427	541	567	62	53	142	-0.13638	0.54779	1	No	-0.540364	0.0314681	0.202287	No	-0.767793	0.0570276	0.165554	No	-1.17178	0.0026917	0.0137765	Down	S-adenosyl-L-methionine-dependent methyltransferases superfamily protein (AHRD V3.3 *** AT4G28830.4)
Solyc11g068900.1	584	506	479	471	629	1105	481	443	474	688	775	1123	-0.130444	0.460834	1	No	0.58914	0.000843813	0.0188279	Up	0.777583	0.00788776	0.038544	No	1.49717	2.95444e-07	5.03541e-06	Up	Late embryogenesis abundant hydroxyproline-rich glycoprotein (AHRD V3.3 *-* A0A2K3L117_TRIPR)
Solyc02g089190.2	1417	1461	1906	619	150	63	1664	2078	2119	188	220	176	0.151444	0.51035	1	No	0.195083	0.435358	0.76233	No	-1.60241	0.000422351	0.00363248	Down	-1.55877	0.00032758	0.00247992	Down	R2R3MYB transcription factor 29
Solyc01g095160.3	109	99	86	50	57	20	89	102	83	23	4	16	-0.107795	0.605181	1	No	-1.39296	9.45249e-06	0.000635196	Down	1.10393	0.00815572	0.0395209	Up	-0.181238	0.688465	0.800274	No	Pentatricopeptide repeat-containing protein (AHRD V3.3 *** A0A2G3DBJ5_CAPCH)
Solyc08g078210.3	399	322	371	36	68	73	448	417	309	47	43	56	0.11233	0.5906	1	No	0.0276884	0.915487	0.977499	No	-1.68937	4.4842e-05	0.000529886	Down	-1.77401	1.01981e-05	0.000121474	Down	Nudix hydrolase 8 (AHRD V3.3 *** A0A2G2XL67_CAPBA)
Solyc08g060810.3	7933	7694	8652	6546	5426	2390	8134	9050	10326	5438	5168	6096	0.109952	0.498138	1	No	0.52427	0.00142453	0.0267519	No	0.711522	0.00832275	0.0401322	No	1.12584	3.41512e-05	0.000354543	Up	EIN3-binding F-box protein 2
Solyc11g040380.2	731	717	709	220	194	346	710	760	623	164	161	214	-0.0342564	0.833742	1	No	-0.166026	0.35649	0.702215	No	-1.15917	0.000169945	0.00168885	Down	-1.29094	1.14784e-05	0.000135136	Down	Homoserine dehydrogenase (AHRD V3.3 *-* S8BUI7_9LAMI)
Solyc01g091490.3	156	174	155	812	536	995	195	92	249	534	290	569	0.103592	0.700269	1	No	-0.387356	0.135915	0.456462	No	2.27147	5.89369e-08	1.25227e-06	Up	1.78052	3.49343e-05	0.000360326	Up	Unknown protein
Solyc07g064720.3	211	199	116	10	25	46	60	67	107	31	6	72	-0.9729	0.00262347	0.120943	No	0.684893	0.0777033	0.33752	No	-2.15165	0.00070937	0.00558829	Down	-0.493856	0.372434	0.540633	No	Gdsl esterase/lipase (AHRD V3.3 *** A0A2P4JQK3_QUESU)
Solyc03g005810.4	42	56	32	5	10	16	53	24	54	5	5	0	0.0130941	0.970404	1	No	-1.26467	0.0375527	0.224811	No	-2.31232	0.00285124	0.0175141	Down	-3.59008	6.14129e-06	7.70164e-05	Down	Purine permease (AHRD V3.3 *** A0A2R6Q6Y9_ACTCH),Pfam:PF16913
Solyc06g036180.3	14	19	5	0	0	0	23	30	22	8	2	0	0.907861	0.0302812	0.572036	No	5.84202	0.000240819	0.00774161	Up	-4.68063	0.0469435	0.143703	No	0.253532	0.836035	0.902436	No	Unknown protein
Solyc05g007800.4	503	478	451	160	144	166	486	555	377	81	79	74	-0.0327851	0.869618	1	No	-0.746901	0.00104305	0.0216873	Down	-0.763623	0.0420904	0.133254	No	-1.47774	7.24399e-05	0.000676412	Down	cAMP-regulated phosphoprotein 19-related protein (AHRD V3.3 *-* Q9C787_ARATH)
Solyc06g073240.3	656	649	589	125	103	104	593	707	532	75	71	88	-0.0707642	0.680559	1	No	-0.25938	0.213175	0.56157	No	-1.49738	1.33519e-05	0.000181857	Down	-1.68599	4.44015e-07	7.30528e-06	Down	Carbohydrate esterase, putative (DUF303) (AHRD V3.3 *** Q0WNN6_ARATH)
Solyc03g116480.1	40	5	11	60	38	103	13	26	6	77	31	85	-0.298916	0.584343	1	No	0.292925	0.565779	0.840437	No	2.47593	0.00795601	0.0387551	Up	3.06777	0.000935043	0.00591125	Up	F-box/kelch-repeat protein At5g15710-like (AHRD V3.3 *** A0A2I4DW48_9ROSI)
Solyc08g078170.1	8	32	4	1210	456	409	23	1	28	600	479	728	0.0164468	0.980924	1	No	0.251129	0.691233	0.897909	No	5.88956	1.95633e-08	4.51352e-07	Up	6.12425	6.21079e-07	9.89027e-06	Up	Ethylene-responsive transcription factor 2 (AHRD V3.3 *** A0A2G3DC56_CAPCH)
Solyc06g082780.4	414	376	322	333	296	662	320	369	294	396	437	588	-0.155846	0.380222	1	No	0.517025	0.00378567	0.0533069	No	0.32984	0.2884	0.490975	No	1.00271	0.000893696	0.00570809	Up	Calcium uniporter protein 5, mitochondrial (AHRD V3.3 *** A0A2G2WNX4_CAPBA)
Solyc06r029030.1	1	5	3	21	17	54	5	3	2	20	18	28	0.18422	0.782495	1	No	0.046791	0.883592	0.967576	No	2.85738	7.34576e-05	0.000814533	Up	2.71995	2.61508e-05	0.000281711	Up
Solyc05g014300.1	1551	1160	1341	7480	6814	17469	897	1007	2092	9066	9112	15245	-0.0488866	0.858484	1	No	0.517271	0.0585028	0.2862	No	2.50482	4.50987e-09	1.13947e-07	Up	3.07097	1.36163e-11	4.38988e-10	Up	Unknown protein
Solyc04g007210.3	169	130	90	15	25	11	111	90	68	33	23	43	-0.520208	0.0283791	0.552958	No	1.22587	0.000148447	0.00534141	Up	-0.830076	0.114644	0.267849	No	0.916001	0.0826129	0.18958	No	Zinc finger protein CONSTANS-LIKE 7 (AHRD V3.3 *** A0A2G2VK65_CAPBA)
Solyc05g025910.3	246	200	251	66	70	53	195	201	184	36	24	41	-0.280354	0.13191	1	No	-0.651636	0.00762373	0.0833752	No	-0.63421	0.083599	0.216268	No	-1.00549	0.0071956	0.0303295	Down	Starch synthase, chloroplastic/amyloplastic (AHRD V3.3 *-* K4BBV6_SOLLC)
Solyc02g063330.3	488	472	543	57	60	14	451	543	407	68	62	36	-0.208384	0.347504	1	No	0.737179	0.00940656	0.0959142	No	-1.51679	0.000902168	0.0068136	Down	-0.571226	0.248944	0.412793	No	Protein kinase superfamily protein (AHRD V3.3 *** A0A2U1NMG2_ARTAN)
Solyc10g085550.3	1006	1096	665	111	202	201	1037	1297	513	122	62	136	0.0493433	0.832332	1	No	-0.349088	0.17464	0.511934	No	-0.887191	0.0434579	0.136249	No	-1.28562	0.00278042	0.0141485	Down	Enolase (AHRD V3.3 *** A0A200Q2G1_9MAGN)
Solyc02g084650.3	516	537	486	855	670	1587	469	453	382	795	727	1019	-0.216506	0.221487	1	No	0.118206	0.500612	0.802058	No	1.02148	0.000648979	0.00520817	Up	1.35619	6.46953e-06	8.086e-05	Up	UPF0651 protein, mitochondrial (AHRD V3.3 *** A0A2G3D7Z0_CAPCH)
Solyc03g083960.3	955	1011	927	2350	2030	2784	1105	1193	1165	2774	2610	3533	0.253686	0.094394	0.94819	No	0.600848	6.87204e-05	0.00290638	Up	1.87318	3.62316e-14	1.62641e-12	Up	2.22034	4.5907e-18	2.69522e-16	Up	Trehalose 6-phosphate phosphatase (AHRD V3.3 *** A0A1U8G0B4_CAPAN)
Solyc06g007610.2	920	495	447	91	96	41	438	656	573	50	45	23	-0.218382	0.472852	1	No	-0.679231	0.0513919	0.265468	No	-1.40634	0.0136906	0.0587041	No	-1.86719	0.000912658	0.00580097	Down	Glyoxalase-like domain (AHRD V3.3 *** A0A200QDW9_9MAGN)
Solyc07g006620.4	181	166	184	15	33	11	174	182	188	6	4	7	0.0181709	0.934048	1	No	-1.49862	0.000410507	0.0113207	Down	-1.31208	0.00912208	0.0430261	Down	-2.82887	2.27575e-06	3.20328e-05	Down	Protein kinase superfamily protein (AHRD V3.3 *** A0A2U1L2N8_ARTAN)
Solyc06g082040.2	79	63	128	40	15	7	127	95	162	40	18	24	0.412635	0.0632457	0.806898	No	0.946195	0.00338396	0.0494866	Up	-1.25324	0.0209984	0.0802456	No	-0.719679	0.213087	0.370766	No	PHD finger transcription factor, putative (AHRD V3.3 *-* A0A061GW61_THECC)
Solyc08g075070.3	206	244	232	72	62	82	247	227	202	30	43	59	-0.0189429	0.922603	1	No	-0.487863	0.0454143	0.248947	No	-0.999361	0.00960676	0.0446701	No	-1.46828	0.000101132	0.000906488	Down	Profilin family protein (AHRD V3.3 *** AT4G19400.1)
Solyc08g068840.3	283	261	319	117	131	79	253	318	293	65	42	60	-0.0302873	0.873269	1	No	-0.70369	0.00176665	0.0315311	Down	-0.0193928	0.955142	0.97825	No	-0.692796	0.0500592	0.131082	No	Transcription factor IIIB 90 kDa subunit (AHRD V3.3 --* A0A2G2XT56_CAPBA)
Solyc06g074510.4	219	165	138	26	28	17	190	249	183	22	10	25	0.25023	0.21253	1	No	-0.0819282	0.795457	0.94022	No	-1.05383	0.0228922	0.085434	No	-1.38598	0.003667	0.0177156	Down	Phosphoglycerate/bisphosphoglycerate mutase family protein (AHRD V3.3 *** A0A1P8BB43_ARATH)
Solyc03g112790.3	207	236	242	34	33	24	172	212	130	23	15	13	-0.453945	0.04516	0.696282	No	-0.564514	0.0849603	0.353302	No	-1.55763	0.00124536	0.00889655	Down	-1.6682	0.000980309	0.00614346	Down	Wall-associated receptor kinase galacturonan-binding domain (AHRD V3.3 *** A0A200RDH2_9MAGN)
Solyc03g044480.3	93	59	47	4	2	8	90	108	31	0	9	10	0.163504	0.551235	1	No	0.413924	0.505783	0.804908	No	-2.98513	0.000268512	0.00249605	Down	-2.73471	0.000769192	0.00508163	Down	Cyclin-dependent kinase inhibitor 1 (AHRD V3.3 --* KRP1_ARATH)
Solyc09g065590.3	434	429	315	18	39	34	463	479	171	11	28	60	-0.122376	0.572279	1	No	0.239372	0.437716	0.763807	No	-1.99648	2.82557e-05	0.000354148	Down	-1.63473	0.000378409	0.00279361	Down	Auxin canalization protein (DUF828) (AHRD V3.3 *** Q9LUI0_ARATH)
Solyc02g067320.3	173	167	124	38	32	31	177	226	181	27	20	29	0.319857	0.114366	1	No	-0.15432	0.588762	0.851289	No	-1.0444	0.0174896	0.070355	No	-1.51858	0.000479955	0.00340796	Down	Zinc-finger homeodomain protein 10 (AHRD V3.3 *** A0A2G3D3J7_CAPCH)
Solyc12g013680.3	13	7	20	9	28	9	8	22	32	9	3	7	0.609651	0.197287	1	No	-1.01766	0.0631626	0.299071	No	2.02643	0.00724479	0.0361187	Up	0.399121	0.623723	0.755374	No	receptor-like protein 12 (AHRD V3.3 *** A0A1S3Y203_TOBAC)
Solyc11g020760.3	243	94	200	45	57	0	191	213	210	25	17	28	0.067838	0.800521	1	No	1.05484	0.0336424	0.20995	No	1.83079	0.0071406	0.0357745	Up	2.81779	0.00321557	0.0159598	Up	DEAD/DEAH box RNA helicase family protein (AHRD V3.3 *-* A0A1P8APH5_ARATH)
Solyc08g082990.3	807	817	559	72	60	23	765	926	443	40	44	23	-0.137996	0.62381	1	No	-0.240108	0.479711	0.788511	No	-1.89147	0.00110675	0.00810503	Down	-1.99358	0.000659711	0.00446005	Down	Oligopeptide transporter (AHRD V3.3 *** A0A200RD47_9MAGN)
Solyc06g083160.1	58	17	50	99	142	373	48	33	32	149	194	223	-0.122171	0.735696	1	No	0.392389	0.236404	0.587651	No	1.97131	0.000306508	0.0027911	Up	2.48587	1.0522e-05	0.000124931	Up	DUF506 family protein (DUF506) (AHRD V3.3 *** O48807_ARATH)
Solyc01g109180.4	38	37	37	9	15	0	77	170	33	8	5	34	0.994283	0.00280354	0.126331	No	1.93379	0.00088971	0.0195368	Up	2.45161	0.00373276	0.0216363	Up	3.39112	0.00182438	0.0100548	Up	Long chain acyl-CoA synthetase 4 (AHRD V3.3 *** A0A2G2Y3Y7_CAPAN)
Solyc12g007040.3	8	6	3	186	162	298	4	7	8	238	260	331	0.160768	0.750382	1	No	0.6889	0.000962877	0.0204979	Up	5.40438	4.53172e-34	7.77713e-32	Up	5.93251	7.64355e-41	1.98288e-38	Up	Protein kinase, catalytic domain-containing protein (AHRD V3.3 *** A0A2U1L8L5_ARTAN)
Solyc03g111160.3	773	684	656	243	156	165	646	755	619	135	116	150	-0.0946501	0.592238	1	No	-0.220167	0.265229	0.615675	No	-0.99617	0.00343092	0.020239	No	-1.12169	0.000605701	0.00416047	Down	Phosphoglucan phosphatase DSP4, chloroplastic (AHRD V3.3 *** A0A1U8EVM1_CAPAN)
Solyc06g082080.3	195	175	175	499	404	260	220	173	218	507	454	655	0.127997	0.512871	1	No	0.74012	7.6393e-05	0.00316789	Up	2.35304	3.70968e-14	1.66191e-12	Up	2.96516	3.02235e-20	2.06204e-18	Up	Protein phosphatase 2C (AHRD V3.3 *** O24078_MEDSA)
Solyc12g087810.3	490	521	571	209	147	243	406	560	465	170	135	164	-0.153468	0.417778	1	No	-0.0234321	0.909262	0.975507	No	-1.0688	0.00249681	0.0157222	Down	-0.938765	0.00581541	0.02558	No	K-box region and MADS-box transcription factor family protein (AHRD V3.3 *-* A0A2U1PLS4_ARTAN)
Solyc10g006450.3	26	35	49	75	106	282	22	23	28	145	103	215	-0.536414	0.0785172	0.874493	No	0.558048	0.0220402	0.160902	No	1.73942	3.54533e-05	0.000431277	Up	2.83388	3.9527e-11	1.20307e-09	Up	COBRA-like protein 10 (AHRD V3.3 *** A0A2G3ATH9_CAPCH)
Solyc09g066035.1	12	2	7	0	4	4	24	12	18	1	2	0	1.32819	0.0020627	0.10114	No	-1.65652	0.129768	0.446335	No	-1.24763	0.263136	0.462783	No	-4.23234	0.00128465	0.00764205	Down	Unknown protein
Solyc01g090610.3	702	722	638	14	11	6	627	784	468	18	15	27	-0.182165	0.311901	1	No	1.20242	0.000805362	0.0182598	Up	-4.10065	3.15964e-14	1.44154e-12	Down	-2.71606	1.40291e-05	0.000162339	Down	2-oxoglutarate (2OG) and Fe(II)-dependent oxygenase superfamily protein (AHRD V3.3 *** Q9C938_ARATH)
Solyc11g017345.1	163	116	127	43	57	18	87	133	97	15	11	21	-0.398746	0.0578843	0.781718	No	-1.0057	0.00105872	0.0218906	Down	0.383599	0.357979	0.562392	No	-0.223357	0.635222	0.763691	No	F-box/FBD/LRR-repeat protein (AHRD V3.3 *-* XP_010312830.1)
Solyc08g078680.4	116	103	72	35	26	29	45	56	60	23	16	22	-0.872035	0.000436824	0.0333751	Down	-0.279954	0.374051	0.716933	No	-0.843623	0.0912966	0.229011	No	-0.251542	0.610465	0.745088	No	Sec14p-like phosphatidylinositol transfer family protein (AHRD V3.3 *** A0A1P8BCX9_ARATH)
Solyc09g091990.3	1466	763	1203	817	838	456	1076	1250	1080	806	1027	1236	-0.0416231	0.840465	1	No	0.746831	0.00040934	0.0113207	Up	0.815212	0.019832	0.0770031	No	1.60367	4.896e-06	6.31386e-05	Up	Receptor like protein kinase S.2 (AHRD V3.3 *** A0A2G2ZTR0_CAPAN)
Solyc11g005615.1	186	109	154	152	109	35	160	161	148	99	111	117	-0.00814639	0.967188	1	No	0.514315	0.0166549	0.135959	No	1.20702	0.000727663	0.00571424	Up	1.72948	2.8848e-06	3.97528e-05	Up	Unknown protein
Solyc04g072700.4	172	101	146	21	20	14	163	211	294	10	36	23	0.602139	0.0145503	0.37124	No	0.30363	0.406366	0.740081	No	-2.19797	5.91793e-05	0.000672931	Down	-2.49648	7.29348e-06	9.00983e-05	Down	Heavy metal-associated isoprenylated plant protein (AHRD V3.3 *** A0A2R6RNU7_ACTCH)
Solyc04g054380.1	0	0	0	54	638	1289	0	0	0	146	240	328	0.132017	0.999991	1	No	-0.296151	0.443227	0.76741	No	12.0414	8.06379e-41	1.99892e-38	Up	11.6132	6.67352e-29	9.13412e-27	Up	Terpene synthase (AHRD V3.3 *** G5CV47_SOLLC)
Solyc03g116740.3	833	888	832	217	140	52	1037	1039	753	134	71	58	0.0620177	0.811818	1	No	-0.234425	0.413388	0.745388	No	-0.967448	0.0490338	0.148292	No	-1.26389	0.0106738	0.0410574	Down	Phosphatidylcholine:diacylglycerol cholinephosphotransferase 1 (AHRD V3.3 *** A0A1U8FVJ4_CAPAN)
Solyc02g092580.3	7662	9336	5389	29676	20852	34727	6876	7056	3930	21249	16473	31541	-0.310799	0.231539	1	No	-0.0249857	0.924643	0.97985	No	2.75149	1.03954e-09	2.85618e-08	Up	3.0373	1.2367e-10	3.49693e-09	Up	Peroxidase (AHRD V3.3 *** K4BD54_SOLLC)
Solyc02r011880.1	21	8	10	2	3	1	6	11	5	9	3	9	-0.866347	0.0424015	0.672336	No	2.22217	0.00111675	0.022855	Up	0.374163	0.740504	0.855018	No	3.46268	0.00530539	0.0238299	Up
Solyc09r045610.1	106	93	83	59	49	25	52	47	59	19	18	28	-0.878255	0.000159788	0.0156919	Down	-0.748102	0.00894199	0.0926164	No	0.391821	0.362624	0.566933	No	0.521975	0.253858	0.418245	No
Solyc10g080690.2	432	236	237	9	119	1	243	425	160	36	100	67	-0.295684	0.277108	1	No	2.1845	1.15187e-07	1.83559e-05	Up	1.60501	0.00772927	0.0379991	Up	4.08519	5.34748e-08	1.03113e-06	Up	Patatin (AHRD V3.3 *** A0A2G3BI67_CAPCH)
Solyc01g079300.4	147	81	153	13	21	15	108	137	179	23	7	12	0.132619	0.635841	1	No	-0.0102413	0.979272	0.996786	No	-1.88352	0.00174933	0.0118086	Down	-2.02638	0.000670802	0.00452406	Down	Stachyose synthase (AHRD V3.3 *** S8CRI9_9LAMI)
Solyc02g063350.1	610	681	561	246	80	100	720	999	597	125	128	149	0.268688	0.345574	1	No	0.265551	0.386577	0.724683	No	-1.36804	0.0187713	0.0739648	No	-1.37117	0.0114531	0.0431839	Down	Calcium-dependent protein kinase (AHRD V3.3 *-* CDPK_DAUCA)
Solyc11g010630.4	2966	1308	1541	322	291	181	1666	1602	1648	175	326	344	-0.25554	0.325203	1	No	0.221894	0.413857	0.745682	No	-1.45514	0.00286078	0.0175534	Down	-0.977701	0.0280574	0.0856189	No	Kinase-interacting protein 1 (AHRD V3.3 *** A0A1U8F6F0_CAPAN)
Solyc05g007830.3	1145	948	868	53	139	35	837	1182	580	64	66	89	-0.252846	0.148795	1	No	0.314369	0.162998	0.497313	No	-1.22914	0.000391053	0.00342402	Down	-0.661922	0.0684077	0.165117	No	expansin12
Solyc09r045590.1	215	192	222	86	60	53	222	252	239	51	37	43	0.14227	0.430237	1	No	-0.320302	0.165289	0.500427	No	-0.707804	0.0520004	0.154787	No	-1.17038	0.00133577	0.00788179	Down
Solyc02g091650.4	1132	836	1192	2039	1587	2208	915	892	1516	1548	1389	2126	0.0358604	0.866646	1	No	0.0854764	0.689418	0.897841	No	1.20476	0.000481161	0.00405542	Up	1.25438	0.000318091	0.00241958	Up	Glycine-rich domain-containing protein 2 (AHRD V3.3 *** A0A2G2XGW0_CAPBA)
Solyc03g098420.3	376	173	298	90	86	1	411	420	464	61	41	54	0.482529	0.0295541	0.564031	No	1.1438	0.00100784	0.0210927	Up	1.36147	0.00851166	0.0408026	Up	2.02274	0.00305047	0.0152592	Up	Pentatricopeptide repeat (AHRD V3.3 *** A0A200Q6P2_9MAGN)
Solyc05g005060.3	461	447	504	868	692	1045	378	390	679	599	415	570	-0.0122617	0.952687	1	No	-0.397305	0.0552052	0.277456	No	1.06457	0.00133959	0.00947569	Up	0.679527	0.0424836	0.116296	No	Cysteine-rich receptor-like protein kinase 3 (AHRD V3.3 *** A0A2G2YEZ6_CAPAN)
Solyc06g068900.4	3	31	9	125	208	1020	12	0	18	168	126	335	-0.315882	0.617905	1	No	-0.169964	0.755975	0.924762	No	3.55661	3.76232e-05	0.000453961	Up	3.70253	0.000112556	0.000994897	Up	Nudix hydrolase 17, mitochondrial (AHRD V3.3 *** A0A2G2WL44_CAPBA)
Solyc11g005720.1	181	126	118	328	218	444	158	131	142	334	366	423	0.0158621	0.943342	1	No	0.516412	0.0154867	0.129928	No	1.32195	0.000376092	0.00332038	Up	1.8225	6.31758e-07	1.00388e-05	Up	VQ motif family protein (AHRD V3.3 *** B6SZE5_MAIZE)
Solyc07g049200.4	2893	2758	3189	12976	15578	35477	2124	2329	3438	21231	26076	41560	-0.13995	0.531627	1	No	0.883688	8.90562e-05	0.0035799	Up	2.62428	5.34812e-14	2.3627e-12	Up	3.64792	1.25794e-21	9.41766e-20	Up	coiled-coil protein (AHRD V3.3 *** AT1G05060.1)
Solyc08g076520.3	569	335	256	9	49	31	369	322	204	12	27	20	-0.321149	0.222541	1	No	-0.387718	0.301381	0.651877	No	-2.1822	4.3413e-05	0.000514657	Down	-2.24877	2.92567e-05	0.000310522	Down	ribosome maturation factor (AHRD V3.3 *** AT2G35470.1)
Solyc08r040800.1	4	2	4	13	16	26	2	8	6	15	14	9	0.64502	0.277512	1	No	-0.202701	0.604799	0.858493	No	2.52798	0.000968066	0.00721121	Up	1.68026	0.0156666	0.0549304	No
Solyc02g082300.3	55	54	74	9	17	34	60	59	68	11	13	16	0.0551709	0.823718	1	No	-0.143952	0.701337	0.902563	No	-1.86761	0.000642175	0.00516658	Down	-2.06674	6.54957e-05	0.000622375	Down	AT-hook motif nuclear-localized protein 10 (AHRD V3.3 *** A0A2G3A9R6_CAPAN)
Solyc06g066540.1	264	270	178	18	28	18	290	416	277	12	14	7	0.442213	0.0417901	0.665955	No	-0.763898	0.0414723	0.236092	No	-2.01156	4.63912e-05	0.000543872	Down	-3.21767	2.1978e-09	5.21628e-08	Down	Ethylene-responsive transcription factor (AHRD V3.3 *-* A0A2G2XMU8_CAPBA)
Solyc07g063230.3	906	924	804	51	112	49	859	1036	648	59	53	91	-0.0705832	0.672419	1	No	0.208416	0.339831	0.687965	No	-1.68171	6.14694e-07	1.09013e-05	Down	-1.40271	3.80868e-05	0.000389242	Down	Choline transporter-like protein (AHRD V3.3 *** A0A1R3ICN0_COCAP)
Solyc03g026080.3	1021	844	1009	226	142	60	906	1113	758	113	105	110	-0.127507	0.487167	1	No	-0.027234	0.898371	0.97124	No	-1.07924	0.00275428	0.0170358	Down	-0.978964	0.00672522	0.0288094	No	Rhomboid-like protein (AHRD V3.3 *** A0A2G2X6Z4_CAPBA)
Solyc07g014590.4	643	427	509	64	73	33	528	673	448	26	36	61	0.0216156	0.909789	1	No	-0.259854	0.309364	0.657826	No	-1.30754	0.000878885	0.00668984	Down	-1.58901	8.03901e-05	0.000741926	Down	Isoamylase 1, chloroplastic (AHRD V3.3 *** A0A2G2Z1N4_CAPAN)
Solyc04g016490.4	84	54	55	9	12	7	31	22	23	1	4	26	-1.28928	0.000236951	0.0212304	Down	0.224937	0.639411	0.875135	No	-0.825836	0.263127	0.462783	No	0.688384	0.348804	0.518551	No	Purple acid phosphatase 16 (AHRD V3.3 *** A0A2U1NPL5_ARTAN)
Solyc03g123560.3	925	1040	1139	1771	1564	2360	1017	1190	1045	1752	1194	1660	0.0684069	0.708431	1	No	0.0259739	0.887726	0.968752	No	1.32599	9.67547e-06	0.000135676	Up	1.28356	3.57514e-05	0.000367903	Up	Chaperone protein DnaJ (AHRD V3.3 *-* A0A1J3IS52_NOCCA)
Solyc01g008760.4	248	252	216	74	113	108	208	232	202	56	25	67	-0.122344	0.500101	1	No	-0.737879	0.000842045	0.0188279	Down	-0.0620585	0.853642	0.923095	No	-0.677593	0.0428765	0.11707	No	mediator-associated protein 2-like (AHRD V3.3 *** A0A1U8E6W4_CAPAN)
Solyc06g069900.3	90	45	40	1	1	0	43	44	41	4	2	8	-0.481698	0.105266	0.979817	No	3.27537	0.000544861	0.0137199	Up	-3.16144	0.0355984	0.117974	No	0.595637	0.684805	0.797849	No	2-oxoglutarate (2OG) and Fe(II)-dependent oxygenase superfamily protein (AHRD V3.3 *** A0A2U1MKU7_ARTAN)
Solyc12g096490.1	465	396	389	27	27	4	359	460	318	16	7	27	-0.203359	0.253144	1	No	0.245819	0.482351	0.790339	No	-1.64729	0.000806732	0.00624144	Down	-1.19812	0.0519254	0.134877	No	Protein GLUTAMINE DUMPER 3 (AHRD V3.3 *** A0A2G2VJB6_CAPBA)
Solyc04g064620.4	63	44	38	9	28	22	28	31	16	7	17	11	-0.957359	0.000595826	0.0418015	Down	-0.691329	0.0736272	0.327168	No	0.0198353	0.969445	0.985165	No	0.285865	0.623523	0.755287	No	Bidirectional sugar transporter SWEET (AHRD V3.3 *** M1CBD4_SOLTU)
Solyc01g096480.2	494	451	388	65	89	63	426	527	509	59	37	79	0.14408	0.432404	1	No	-0.0664959	0.772053	0.931341	No	-1.22633	0.00069786	0.00551515	Down	-1.43691	4.56397e-05	0.000451539	Down	thioredoxin AF261142
Solyc06g068770.3	1967	2371	1502	448	426	290	1791	2254	1227	131	193	320	-0.187446	0.421483	1	No	-0.731061	0.00333111	0.0490219	Down	-0.615323	0.16369	0.341579	No	-1.15894	0.00559612	0.0248309	Down	DB279
Solyc09g090120.3	745	628	708	218	189	247	650	674	716	129	91	210	-0.0218087	0.899798	1	No	-0.337071	0.0793679	0.341378	No	-0.940471	0.00353385	0.0207202	No	-1.25573	4.12341e-05	0.000415507	Down	histone acetyltransferase subunit NuA4-domain protein (AHRD V3.3 *** AT4G14385.8)
Solyc02r008160.1	19	7	32	3	2	1	28	20	74	1	2	1	0.798771	0.0112583	0.316738	No	-0.0663458	0.938306	0.984637	No	-4.42867	0.000295403	0.00271212	Down	-5.29379	0.0018445	0.0101332	Down
Solyc05g044490.3	132	128	188	432	360	324	116	126	171	225	291	314	-0.162256	0.454997	1	No	-0.213808	0.301974	0.65239	No	2.0427	9.43379e-10	2.61777e-08	Up	1.99115	9.39228e-09	2.01096e-07	Up	Plant resistance protein (AHRD V3.3 *** O81136_SOLLC)
Solyc12g005645.1	16	13	24	5	14	5	23	19	18	2	1	0	0.138772	0.691759	1	No	-2.67022	0.000321038	0.00958817	Down	0.597653	0.435435	0.633034	No	-2.21134	0.0326389	0.0957116	No	Unknown protein
Solyc01g090300.2	1	0	0	19	19	117	0	1	0	37	110	69	0.0509371	0.983417	1	No	1.16887	4.80656e-05	0.00223454	Up	4.9179	1.63939e-07	3.21114e-06	Up	6.03583	2.12132e-13	8.33217e-12	Up	Ethylene-responsive transcription factor 2 (AHRD V3.3 *** A0A2G3DF02_CAPCH)
Solyc05g055010.4	1387	1314	1868	2601	2271	2202	1703	2083	1808	2212	2581	2739	0.261449	0.146821	1	No	0.312863	0.085004	0.353352	No	1.45326	7.69181e-07	1.33648e-05	Up	1.50467	8.3583e-07	1.29316e-05	Up	RNA-binding protein 42 (AHRD V3.3 *** A0A2I4E3H6_9ROSI)
Solyc10g076460.2	504	471	559	170	125	86	403	393	554	100	68	54	-0.263292	0.202443	1	No	-0.499105	0.0347511	0.21422	No	-1.12312	0.00317501	0.0189905	Down	-1.35893	0.000325294	0.00246595	Down	Homeodomain-like superfamily protein (AHRD V3.3 *-* Q9SIZ5_ARATH)
Solyc04g056340.4	394	362	313	1803	1977	4293	332	344	474	2249	2446	3922	0.136366	0.501636	1	No	0.492216	0.0121799	0.112519	No	2.86852	6.70607e-20	4.61767e-18	Up	3.22437	4.90446e-22	3.85277e-20	Up	Tyrosine phosphatase family protein (AHRD V3.3 *** A0A2U1PX48_ARTAN)
Solyc06g060360.3	64	55	70	3	17	8	33	100	53	3	19	1	-0.123967	0.712508	1	No	-1.1325	0.0782041	0.338717	No	-1.622	0.0221465	0.083264	No	-2.63053	0.00304187	0.015223	Down	Adenine nucleotide alpha hydrolases-like superfamily protein (AHRD V3.3 *** A0A1P8APG6_ARATH)
Solyc04g078980.4	396	472	510	116	115	44	436	431	317	33	49	46	-0.300381	0.142289	1	No	-0.868047	0.000682897	0.0160881	Down	-0.598499	0.123794	0.281965	No	-1.16617	0.0044752	0.0208871	Down	Hexosyltransferase (AHRD V3.3 *** K4BUY2_SOLLC)
Solyc08g067170.3	12	13	7	2	4	0	11	14	4	7	0	0	-0.0400146	0.952031	1	No	-2.75637	0.160278	0.493215	No	6.17427	0.000944831	0.00707118	Up	3.45791	0.179765	0.329057	No	RING-type E3 ubiquitin transferase (AHRD V3.3 *-* A0A0D3F596_9ORYZ)
Solyc01g091050.4	590	797	316	1	176	23	502	969	82	34	74	141	-0.479755	0.11038	0.995379	No	1.56483	3.78624e-05	0.00186883	Up	0.102749	0.851897	0.922318	No	2.14733	0.000179027	0.00148755	Up	Pectinesterase (AHRD V3.3 *** A0A2G2XP44_CAPBA)
Solyc01g091740.4	1015	847	930	263	380	227	911	1158	724	120	185	167	-0.0451507	0.790911	1	No	-0.71364	0.000164181	0.00578653	Down	-0.188328	0.534194	0.711136	No	-0.856818	0.00516718	0.0233549	No	ARM repeat superfamily protein (AHRD V3.3 *** A0A2U1QPK4_ARTAN)
Solyc02g092720.1	188	215	208	25	28	18	187	180	139	25	14	35	-0.282129	0.155666	1	No	0.291733	0.330921	0.678944	No	-1.51855	0.000818392	0.00631557	Down	-0.944693	0.0409304	0.113181	No	hypothetical protein (AHRD V3.3 *** AT5G67350.1)
Solyc04g016060.1	963	1053	1170	93	90	39	943	1218	753	78	24	70	-0.172815	0.371313	1	No	-0.11481	0.638665	0.875135	No	-1.82361	3.49963e-06	5.44848e-05	Down	-1.7656	8.56184e-06	0.000103756	Down	Protein MIZU-KUSSEI 1 (AHRD V3.3 *** A0A1U8GTB5_CAPAN)
Solyc11g071600.2	750	404	729	164	205	14	752	779	786	252	143	157	0.206385	0.362328	1	No	1.28665	8.3544e-07	9.36617e-05	Up	0.604813	0.137377	0.303673	No	1.68507	0.000190003	0.00156535	Up	aldehyde oxidase 3
Solyc11g066060.3	36060	34540	37347	43026	28128	28682	31019	31394	40329	36230	34265	42615	-0.120962	0.422422	1	No	0.456715	0.00272332	0.0427526	No	0.56724	0.0258332	0.0933341	No	1.14492	6.16701e-06	7.72853e-05	Up	70 kDa heat shock protein (AHRD V3.3 *** Q943K7_ORYSJ)
Solyc04g011770.2	274	266	239	309	284	228	326	261	442	189	138	360	0.399055	0.117094	1	No	-0.0279478	0.913618	0.977218	No	1.2009	0.00440618	0.0247176	Up	0.773897	0.0630037	0.155523	No	Unknown protein
Solyc03g114450.3	2022	1893	1591	252	338	248	1623	2232	1268	211	141	376	-0.109485	0.50143	1	No	-0.00367858	0.983595	0.997772	No	-1.02065	0.00087224	0.00665743	Down	-0.914839	0.00179048	0.00992189	No	Calcium sensing receptor, chloroplastic (AHRD V3.3 *** A0A2G2WRE3_CAPBA)
Solyc08g016220.1	61	21	50	88	81	15	70	60	156	57	32	67	1.03402	0.00551118	0.200838	No	0.25848	0.496897	0.798914	No	2.47224	3.31852e-05	0.000405455	Up	1.6967	0.00600452	0.0262565	Up	Receptor like protein (AHRD V3.3 *** A0A1S8AD65_CITLI)
Solyc02g070880.1	1350	1471	1419	202	257	181	1122	1345	1037	204	175	269	-0.294132	0.070475	0.85035	No	0.260926	0.147266	0.47294	No	-1.35783	7.36809e-06	0.000106121	Down	-0.802768	0.00611127	0.0266398	No	Helix-loop-helix DNA-binding
Solyc05g009280.4	718	601	893	188	48	8	557	975	888	146	42	75	-0.0203222	0.926406	1	No	1.05647	0.000190642	0.00645404	Up	-1.36205	0.00551753	0.0294277	Down	-0.285257	0.605783	0.741709	No	3-ketoacyl-CoA synthase (AHRD V3.3 *** A0A1U8EJW1_CAPAN)
Solyc03g121560.3	309	259	232	98	74	78	290	287	229	40	29	60	0.00751259	0.969166	1	No	-0.710513	0.00315968	0.0475658	Down	-0.533482	0.166735	0.345615	No	-1.25151	0.000931079	0.0058912	Down	CA-responsive protein (AHRD V3.3 *** AT1G17665.1)
Solyc12g038370.2	225	183	282	95	91	128	230	163	255	65	39	84	-0.0878709	0.702553	1	No	-0.435738	0.0898035	0.364408	No	-0.713002	0.0861776	0.220358	No	-1.06087	0.00819322	0.0335519	Down	Single-stranded DNA-binding protein (AHRD V3.3 *** B6U5B2_MAIZE)
Solyc05g006000.3	86	83	85	3	16	9	78	83	52	1	5	4	-0.285585	0.227255	1	No	-1.51671	0.00908066	0.0937047	No	-1.85897	0.00190931	0.0126795	Down	-3.0901	5.02609e-05	0.000492888	Down	protein NRT1/ PTR FAMILY 1.2-like (AHRD V3.3 *** A0A2I4HMB7_9ROSI)
Solyc10g078930.2	7570	7947	8098	18832	16023	15064	7794	8877	7619	16736	17656	20040	0.0097073	0.949401	1	No	0.362814	0.018887	0.146156	No	2.01402	9.09142e-16	4.71697e-14	Up	2.36713	3.16016e-19	2.01438e-17	Up	Activator of 90 kDa heat shock protein ATPase-like protein 1 (AHRD V3.3 *** A0A1J3GDI7_NOCCA)
Solyc03g116000.1	76	77	77	20	16	16	78	77	95	19	9	13	0.0931375	0.670504	1	No	-0.053012	0.87911	0.965965	No	-1.38607	0.00769572	0.037901	Down	-1.53222	0.00296251	0.0148993	Down	Pentatricopeptide repeat-containing protein (AHRD V3.3 *** A0A1U8G5F5_CAPAN)
Solyc02g087740.3	1791	2522	1932	5213	3853	3413	2115	2448	2283	2938	2794	3543	0.0895089	0.649662	1	No	-0.168125	0.397184	0.732713	No	1.9768	1.23844e-09	3.37356e-08	Up	1.71917	3.60343e-07	6.04909e-06	Up	Plant cysteine oxidase 2 (AHRD V3.3 *** A0A2G3AC71_CAPAN)
Solyc03g117680.4	1295	884	885	3041	3063	3452	1275	1026	1071	3806	3479	4475	0.141693	0.487221	1	No	0.565248	0.00570939	0.0701253	No	2.47533	6.55126e-14	2.87148e-12	Up	2.89888	8.83027e-17	4.80496e-15	Up	ATP-dependent DNA helicase (AHRD V3.3 *** Q9ZUI1_ARATH)
Solyc06g084120.4	147	125	120	71	67	49	140	199	174	19	18	28	0.361298	0.0716961	0.856743	No	-1.28406	1.76674e-06	0.000167728	Down	0.220538	0.56778	0.736678	No	-1.42482	0.000417796	0.00303775	Down	Jasmonate ZIM domain protein k.1 (AHRD V3.3 *** I3WTA8_NICAT)
Solyc05g006780.3	1146	966	1054	1688	1456	1446	980	1132	1227	1708	2219	2386	0.0459229	0.771891	1	No	0.669159	2.54286e-05	0.00141122	Up	1.32484	3.89196e-07	7.11135e-06	Up	1.94807	2.31132e-13	9.04658e-12	Up	Actin cross-linking (AHRD V3.3 *** A0A2U1N9L8_ARTAN)
Solyc12g044890.2	36	18	29	3	4	8	13	19	47	5	1	5	-0.153624	0.661741	1	No	-0.00378411	0.995555	1	No	-3.1398	0.00112902	0.00823417	Down	-2.98996	0.000391175	0.00287644	Down	Transmembrane 9 superfamily member (AHRD V3.3 *** A0A2G2XXI0_CAPAN)
Solyc02g084130.4	144	69	133	47	67	2	106	123	151	18	26	14	0.0105776	0.970394	1	No	-0.113328	0.80416	0.943657	No	1.49675	0.00656885	0.0334897	Up	1.37284	0.0606455	0.151173	No	Unknown protein
Solyc05g012850.3	93	75	94	105	239	76	141	152	166	117	141	177	0.798146	0.00221611	0.106555	No	0.335019	0.195544	0.541534	No	2.57851	1.16589e-10	3.60764e-09	Up	2.11538	5.36941e-07	8.68055e-06	Up	transmembrane protein (AHRD V3.3 *-* AT3G11810.1)
Solyc05g005990.3	764	786	700	179	142	142	675	830	683	113	95	169	-0.0557191	0.741167	1	No	-0.0518648	0.788586	0.93749	No	-1.21547	0.000211569	0.0020451	Down	-1.21161	0.000109682	0.000971416	Down	Protein NRT1/ PTR FAMILY 1.1 (AHRD V3.3 *-* PTR32_ARATH)
Solyc03g119580.1	105	81	127	28	22	14	152	78	168	15	34	14	0.249677	0.339197	1	No	0.0190743	0.959794	0.990647	No	-1.74288	0.00178079	0.0119755	Down	-1.97348	0.000605257	0.00415915	Down	Solanum lycopersicum Cytokinin Response Factor 9
Solyc06g059850.2	418	183	390	20	6	13	251	326	243	17	11	24	-0.27277	0.354125	1	No	0.735979	0.0824509	0.346971	No	-4.02164	2.00783e-08	4.62755e-07	Down	-3.01289	8.98696e-06	0.000108319	Down	2-oxoisovalerate dehydrogenase subunit alpha 2, mitochondrial (AHRD V3.3 *** A0A2G2WJC6_CAPBA)
Solyc02g080530.3	37115	34872	25788	2886	3410	1304	30130	36550	20067	1779	1910	2870	-0.229798	0.193088	1	No	0.0365631	0.839496	0.953181	No	-1.53208	4.07918e-06	6.28498e-05	Down	-1.26572	4.18057e-05	0.00041975	Down	Peroxidase (AHRD V3.3 *** K4B9S4_SOLLC)
Solyc10g081450.2	117	115	118	33	40	29	134	142	128	17	19	29	0.190907	0.334019	1	No	-0.432691	0.128341	0.443989	No	-0.523466	0.204505	0.396021	No	-1.14706	0.00703351	0.029855	Down	Alpha/beta-Hydrolases superfamily protein (AHRD V3.3 *** A0A2U1LTX8_ARTAN)
Solyc06g009810.4	1	12	1	6	2	0	23	13	23	1	0	5	2.0469	0.00012461	0.0131135	Up	-0.401611	0.6689	0.8886	No	1.4932	0.258155	0.457336	No	-0.955316	0.497967	0.653778	No	ethylene-responsive transcription factor CRF1 (AHRD V3.3 --* XP_004245542.1)
Solyc06g049040.4	306	314	186	33	30	40	216	355	110	30	47	44	-0.291869	0.314674	1	No	0.391929	0.263515	0.61395	No	-1.71374	0.00558144	0.0296763	Down	-1.02994	0.0800205	0.185097	No	Basic-leucine zipper (BZIP) transcription factor family protein (AHRD V3.3 *** A0A2U1LV89_ARTAN)
Solyc10g011910.4	161	243	179	762	369	784	183	206	191	650	584	675	-0.0267402	0.908134	1	No	0.371183	0.0977317	0.382794	No	1.6987	1.05272e-05	0.000146149	Up	2.09663	9.00555e-08	1.67848e-06	Up	WRKY transcription factor 25
Solyc06g083120.1	66	68	59	0	1	1	53	48	29	6	1	10	-0.499707	0.0589166	0.788028	No	3.08577	0.00051508	0.0132977	Up	-4.92318	0.000193539	0.00188635	Down	-1.33771	0.290386	0.45999	No	Unknown protein
Solyc00g244300.1	14	22	31	17	8	45	7	12	8	5	11	2	-1.30691	0.000601188	0.0420455	Down	-1.56743	0.00138619	0.0262752	Down	-1.71233	0.0139239	0.0594984	No	-1.97285	0.00928287	0.0368441	Down	Unknown protein
Solyc04r021900.1	9	1	26	0	0	1	20	21	19	0	0	0	0.37796	0.55967	1	No	-27.7178	2.7937e-05	0.00149826	Down	-12.0559	1.0932e-06	1.85329e-05	Down	-40.1517	9.33611e-07	1.42859e-05	Down
Solyc11g012050.1	73	77	102	5	21	10	56	72	62	2	0	1	-0.368654	0.231453	1	No	-3.52482	2.45145e-06	0.000217567	Down	-0.793647	0.414639	0.615112	No	-3.94982	5.32263e-06	6.78559e-05	Down	MAP kinase kinase kinase 81
Solyc05g021510.2	153	139	169	44	42	35	105	121	154	21	29	34	-0.31901	0.125733	1	No	-0.316687	0.254567	0.606708	No	-1.12159	0.00754141	0.0373057	Down	-1.11927	0.00824003	0.0337188	Down	Unknown protein
Solyc12g049618.1	191	118	208	92	50	30	0	0	0	0	0	1	-9.97853	1.20521e-67	2.68883e-63	Down	-6.8529	3.51289e-28	6.53104e-25	Down	-0.593914	0.34769	0.552827	No	2.53171	0.133999	0.267686	No	Unknown protein
Solyc10r049540.1	1488	1768	1008	1302	2218	3394	1305	1164	742	2090	1040	3043	-0.33013	0.0950513	0.95146	No	0.214561	0.280425	0.631911	No	1.63189	7.51506e-07	1.3119e-05	Up	2.17658	1.74902e-10	4.87758e-09	Up
Solyc07g054220.1	74	107	83	151	171	305	89	92	80	227	258	342	0.00774028	0.971564	1	No	0.744777	0.000132174	0.00487405	Up	1.54149	4.77742e-06	7.23096e-05	Up	2.27852	1.18781e-11	3.86298e-10	Up	Ethylene-responsive transcription factor (AHRD V3.3 *** A0A2G3C0R2_CAPCH)
Solyc06g068460.3	5	0	3	29	34	222	1	2	2	60	49	84	-0.542499	0.476495	1	No	0.483067	0.0734833	0.326837	No	3.42316	1.0938e-07	2.19646e-06	Up	4.44873	2.00515e-12	7.04487e-11	Up	WRKY transcription factor 40
Solyc11g008600.1	46	22	18	386	457	579	40	9	32	517	426	817	-0.0364275	0.930009	1	No	0.58441	0.107138	0.401506	No	4.76683	1.3086e-15	6.72694e-14	Up	5.38766	3.32761e-16	1.73051e-14	Up	cotton fiber protein (AHRD V3.3 *** AT5G57510.1)
Solyc02g077290.2	40	44	99	1696	1988	1554	63	59	178	2367	1565	2395	0.625987	0.119473	1	No	0.47496	0.217171	0.566004	No	5.52353	1.53064e-21	1.18161e-19	Up	5.3725	2.14075e-15	1.0227e-13	Up	glutamate receptor-like 1.2
Solyc11g012450.2	1157	832	1036	180	122	68	837	848	815	79	62	79	-0.325918	0.0477667	0.714855	No	-0.434446	0.0333203	0.209068	No	-1.63506	7.71816e-07	1.34002e-05	Down	-1.74359	1.23044e-07	2.24824e-06	Down	Inositol transporter 4
Solyc02g091110.3	338	293	386	122	118	100	351	304	439	74	74	101	0.0755617	0.706404	1	No	-0.210449	0.354279	0.700644	No	-0.726961	0.0471923	0.144311	No	-1.01297	0.00462392	0.0214024	Down	Histone chaperone (AHRD V3.3 *** A9TVI5_PHYPA)
Solyc01g079790.4	424	308	272	47	56	62	261	403	313	115	56	138	-0.0163668	0.938494	1	No	1.16477	2.59922e-06	0.000228302	Up	-1.47329	0.000543283	0.00449659	Down	-0.29215	0.460899	0.621872	No	ADP-glucose pyrophosphorylase large subunit 3
Solyc08g075930.4	33	21	8	1	1	4	19	38	8	11	6	12	0.105527	0.780972	1	No	2.68667	4.11714e-05	0.00198387	Up	-1.91927	0.0984227	0.241033	No	0.661871	0.533489	0.68381	No	Kinesin-like protein (AHRD V3.3 *-* B6U4W1_MAIZE)
Solyc02g069620.4	277	179	167	19	23	26	191	284	135	19	20	24	-0.0458546	0.845264	1	No	0.116132	0.733176	0.916635	No	-1.90088	0.00030289	0.00276896	Down	-1.7389	0.000756352	0.00501134	Down	Ribose 5-phosphate isomerase A (AHRD V3.3 *** A0A1Y1I8P0_KLENI)
Solyc08r038960.1	199	151	239	308	315	279	172	200	254	152	61	225	0.089896	0.709503	1	No	-0.838813	0.00064736	0.0154797	Down	1.74031	6.3189e-06	9.29299e-05	Up	0.8116	0.0387763	0.10879	No
Solyc10g074950.2	1274	1097	1352	322	275	177	952	1231	1260	210	196	121	-0.181209	0.422671	1	No	-0.322314	0.183559	0.525094	No	-1.23192	0.00226641	0.0145214	Down	-1.37303	0.000539387	0.00376761	Down	DUF599 domain-containing protein (AHRD V3.3 *** A0A1Q3BQP7_CEPFO)
Solyc06g074070.3	500	425	354	22	47	1	499	725	263	28	11	47	0.0463569	0.804243	1	No	1.23901	0.000605669	0.0147839	Up	0.041816	0.917886	0.9588	No	1.23446	0.073155	0.173239	No	receptor-like kinase TMK3 (AHRD V3.3 *** A0A1S3XME2_TOBAC)
Solyc06g066820.4	98	100	130	0	2	0	97	135	60	2	2	0	-0.38622	0.167972	1	No	1.65678	0.217803	0.566819	No	-3.96062	0.0101918	0.0468533	Down	-1.91763	0.451193	0.6136	No	Le3OH-13b-hydroxylase
Solyc03g078640.1	1418	1745	1334	158	205	80	1638	2211	1081	90	75	153	0.0656424	0.733833	1	No	-0.225798	0.308778	0.657081	No	-1.12798	0.0024126	0.0153043	Down	-1.41942	0.000107794	0.00095927	Down	cell wall integrity/stress response component-like protein (AHRD V3.3 *-* AT4G39840.1)
Solyc04g072840.3	564	254	539	290	211	0	585	661	639	167	95	166	0.29793	0.239332	1	No	1.7181	3.09026e-06	0.000262144	Up	2.93396	5.44095e-08	1.16548e-06	Up	4.35413	3.7924e-10	1.00604e-08	Up	P-loop containing nucleoside triphosphate hydrolases superfamily protein (AHRD V3.3 *-* A0A2U1QEJ7_ARTAN)
Solyc05g008050.3	29	10	14	28	19	20	22	25	9	23	5	24	0.0897972	0.81331	1	No	-0.234844	0.543033	0.826261	No	1.98683	0.0027385	0.0169569	Up	1.66219	0.00971388	0.0381611	Up	Homeobox-leucine zipper protein HOX3 (AHRD V3.3 *** A0A2G3B5W9_CAPCH)
Solyc10g076180.1	1639	923	1114	157	180	82	1097	1404	858	98	61	91	-0.165457	0.439031	1	No	-0.455853	0.0613932	0.29427	No	-1.18895	0.00346361	0.0203941	Down	-1.47934	0.000218342	0.00175287	Down	ovate family protein 20
Solyc11g012880.2	24	46	15	5	3	7	32	33	15	0	4	2	-0.0760611	0.819255	1	No	-1.48055	0.0689684	0.31524	No	-1.91901	0.0273201	0.0971953	No	-3.3235	0.0010738	0.00663426	Down	EamA-like transporter family protein (AHRD V3.3 *** A0A2U1L2E6_ARTAN)
Solyc04g008630.3	795	524	761	640	513	212	884	871	953	362	386	518	0.328995	0.0748863	0.8645	No	0.199533	0.295957	0.646686	No	1.00169	0.0014323	0.0100234	Up	0.872227	0.00576657	0.0254253	No	Autophagy-related protein 9 (AHRD V3.3 *** A0A1U8GWC6_CAPAN)
Solyc03g005020.3	184	167	134	6	2	6	150	129	77	5	4	6	-0.433023	0.0675128	0.832621	No	0.349877	0.543125	0.826261	No	-4.03976	8.39787e-08	1.72361e-06	Down	-3.25686	4.30534e-05	0.000430727	Down	Lipase (AHRD V3.3 *** A0A2G2WWE2_CAPBA)
Solyc12g096920.1	186	233	280	317	277	163	251	277	455	156	142	241	0.430041	0.102002	0.970015	No	-0.218712	0.413441	0.745424	No	1.24953	0.00322513	0.0192181	Up	0.600777	0.162409	0.305903	No	Disease resistance protein (AHRD V3.3 *** A0A200QG84_9MAGN)
Solyc02g093270.4	15162	15327	14911	30185	17637	25489	18922	18721	21440	22271	17389	23719	0.350225	0.0210775	0.463289	No	0.10975	0.473984	0.785027	No	1.09392	2.05782e-05	0.000268009	Up	0.853441	0.000953913	0.0060118	No	caffeoyl-CoA O-methyltransferase
Solyc01g065710.3	237	228	252	61	71	54	212	229	276	49	27	45	-0.0173857	0.929727	1	No	-0.359944	0.147532	0.473181	No	-0.85753	0.0246451	0.0902695	No	-1.20009	0.00157729	0.00897461	Down	CST complex subunit TEN1 (AHRD V3.3 *** A0A2G3AIU0_CAPAN)
Solyc04g074967.1	13	10	9	0	1	8	5	8	23	3	0	5	0.209856	0.619626	1	No	1.32075	0.251362	0.603322	No	-5.374	0.0011865	0.00856381	Down	-4.2631	8.58508e-05	0.000783688	Down	Unknown protein
Solyc03g121200.4	53	47	80	11	18	0	65	68	40	14	0	3	-0.206951	0.516611	1	No	-0.343562	0.776883	0.933699	No	2.83586	0.00711317	0.0356778	Up	2.69925	0.107029	0.228524	No	Unknown protein
Solyc05g055990.4	78	105	51	3	25	20	75	118	69	18	26	42	0.250247	0.319317	1	No	1.20032	0.000563654	0.0140191	Up	-1.00133	0.0631521	0.177178	No	-0.0512571	0.918165	0.953615	No	plasma membrane intrinsic protein 2.12
Solyc06g060670.4	901	550	1034	300	284	191	822	829	997	168	108	163	0.0646562	0.767799	1	No	-0.561094	0.0169572	0.136727	No	-0.50828	0.181922	0.366734	No	-1.13403	0.00256083	0.0132373	Down	Protein arginine N-methyltransferase (AHRD V3.3 *** A0A2G3C7F1_CAPCH)
Solyc08g062870.1	81	71	88	39	12	17	75	32	110	18	17	15	-0.315737	0.242374	1	No	-0.00167533	0.997057	1	No	-2.17232	0.000305375	0.00278533	Down	-1.85826	0.00125899	0.00751619	Down	Unknown protein
Solyc02g030110.2	839	752	830	1043	1181	1354	830	880	818	942	1113	1230	0.0552152	0.733424	1	No	0.1216	0.454857	0.774334	No	1.28451	1.26311e-06	2.11244e-05	Up	1.35089	6.42462e-07	1.01799e-05	Up	Vacuolar protein sorting-associated protein 54, chloroplastic (AHRD V3.3 *** A0A1U8FS35_CAPAN)
Solyc06g034040.1	1	5	0	0	4	22	12	0	0	5	45	28	1.10707	0.131662	1	No	2.60531	1.5857e-05	0.000958725	Up	0.329753	0.767889	0.871882	No	1.82799	0.0656335	0.160382	No	Oleosin (AHRD V3.3 *** A0A2G3C5Y7_CAPCH)
Solyc03g034370.1	9977	11400	13552	2687	4839	4464	11838	11279	15674	2825	1674	3713	0.177629	0.490879	1	No	-0.264981	0.311398	0.659699	No	-0.612124	0.146741	0.31686	No	-1.05473	0.0108076	0.0414505	Down	Unknown protein
Solyc08g007460.3	2723	2546	4419	8089	5990	8604	2978	1829	6173	5824	4086	6783	0.0819846	0.790204	1	No	-0.139719	0.651385	0.880915	No	1.26604	0.00815164	0.0395183	Up	1.04433	0.0333634	0.0972736	No	Bifunctional inhibitor/lipid-transfer protein/seed storage 2S albumin superfamily protein (AHRD V3.3 *** A0A2U1L4X0_ARTAN)
Solyc02g084980.3	1305	901	1521	498	173	147	1744	1530	2492	235	477	285	0.516038	0.00387653	0.15782	No	0.57042	0.00323036	0.0483039	No	-1.84307	8.31253e-08	1.70831e-06	Down	-1.78869	2.43836e-08	4.92752e-07	Down	Hexosyltransferase (AHRD V3.3 *** A0A2G2XGM6_CAPBA)
Solyc06g053785.1	39	41	35	7	3	6	28	30	36	9	0	1	-0.132007	0.69536	1	No	-2.50808	0.0253254	0.17598	No	-0.960158	0.478468	0.668704	No	-3.33623	0.000303373	0.00232586	Down	Unknown protein
Solyc07g055850.4	453	468	472	112	84	60	418	500	433	47	36	56	-0.0838424	0.621122	1	No	-0.607474	0.00621343	0.0736565	No	-1.17359	0.00064523	0.00518742	Down	-1.69722	1.02463e-06	1.55507e-05	Down	Ubiquinone biosynthesis O-methyltransferase (AHRD V3.3 *** A0A2U1KIF0_ARTAN)
Solyc05g008910.3	61	55	56	38	38	59	84	56	78	79	58	56	0.333175	0.209706	1	No	0.860029	0.00209539	0.0356688	Up	-0.148927	0.760984	0.868057	No	0.377927	0.411696	0.577779	No	Class I glutamine amidotransferase-like superfamily protein (AHRD V3.3 *-* F4KA45_ARATH)
Solyc08g062810.1	79	46	62	21	15	21	74	49	108	27	17	30	0.250185	0.352463	1	No	0.709839	0.0394461	0.230861	No	-1.51934	0.00937752	0.0438601	Down	-1.05969	0.0468398	0.124704	No	DUF3511 domain-containing protein (AHRD V3.3 *-* A0A1Q3CMD7_CEPFO)
Solyc10g083570.3	627	537	560	407	409	188	553	648	489	290	305	368	-0.0808493	0.604106	1	No	0.199179	0.223834	0.574312	No	0.920161	0.000666447	0.00532919	No	1.20019	1.29502e-05	0.000150636	Up	Fructose-bisphosphate aldolase (AHRD V3.3 *** A0A1U8EHW1_CAPAN)
Solyc04g051650.3	3	6	2	0	0	0	5	17	10	0	0	7	1.93962	0.00034738	0.0285614	Up	7.74643	0.000925091	0.0199988	Up	-10.166	0.0124765	0.0545677	No	-4.35923	0.0790257	0.183442	No	Purple acid phosphatase (AHRD V3.3 *** A0A2G2VG27_CAPBA)
Solyc08g068190.3	90	115	48	1	5	0	57	67	21	0	6	1	-0.940327	0.000954298	0.0598044	No	-0.523684	0.629887	0.870142	No	-2.88843	0.0078913	0.0385445	Down	-2.47179	0.148411	0.288017	No	Aldehyde dehydrogenase (AHRD V3.3 *** A0A2U1M8J4_ARTAN)
Solyc04g064610.3	18	8	16	0	0	2	15	50	11	0	4	56	0.73394	0.227243	1	No	6.47175	2.70505e-07	3.77185e-05	Up	-7.27842	0.00608777	0.0317258	Down	-1.54061	0.330639	0.501738	No	Bidirectional sugar transporter SWEET (AHRD V3.3 *** M1CBD6_SOLTU)
Solyc02r013250.1	15	15	23	3	0	2	23	15	27	4	4	7	0.243867	0.464899	1	No	2.02213	0.00516226	0.0654747	No	-4.06351	0.000543058	0.00449659	Down	-2.28525	0.0364468	0.103914	No
Solyc06g010060.1	572	425	679	210	177	104	556	513	650	100	81	104	-0.00835057	0.964906	1	No	-0.507294	0.0182162	0.142748	No	-0.57016	0.0967393	0.238349	No	-1.0691	0.00181682	0.0100181	Down	Protein transport protein Sec61 subunit beta (AHRD V3.3 *-* A0A2G3C6S8_CAPCH)
Solyc05g017940.3	54	42	58	7	13	18	63	39	72	9	17	19	0.176176	0.527114	1	No	0.505523	0.214589	0.563497	No	-2.01249	0.00136735	0.00963533	Down	-1.68315	0.00402219	0.019117	Down	EamA domain-containing protein (AHRD V3.3 *** A0A2U1KKY4_ARTAN)
Solyc05g048740.3	61	37	9	7	9	58	27	7	93	9	2	26	0.270747	0.702039	1	No	-0.162123	0.827679	0.949702	No	-2.20053	0.0898584	0.226627	No	-2.6334	0.0124632	0.0461347	Down	LOB domain-containing protein (AHRD V3.3 *** A0A2U1QNF0_ARTAN)
Solyc12g008500.2	1322	1037	1766	2063	1800	1280	1502	1320	2571	1679	1410	1800	0.321613	0.188149	1	No	0.175782	0.47509	0.78565	No	1.19309	0.00198262	0.0130714	Up	1.04726	0.00803218	0.0330502	Up	receptor-like protein kinase 5 (AHRD V3.3 *** A0A1S4BN50_TOBAC)
Solyc01g150164.1	1789	2107	1735	4142	3160	7782	1310	1434	2127	2959	2031	4776	-0.196314	0.330463	1	No	-0.208475	0.302766	0.652622	No	1.26898	0.000130407	0.00134321	Up	1.25682	0.000161649	0.00136056	Up	thionin-like protein (AHRD V3.3 *** AT1G25275.1)
Solyc09g075820.3	1132	1382	1552	10783	6365	4568	1241	889	2596	6821	4591	5053	0.0440446	0.871167	1	No	-0.0872308	0.74745	0.921292	No	3.00298	4.34245e-13	1.77762e-11	Up	2.8717	1.75223e-10	4.88043e-09	Up	Sugar transporter protein 2
Solyc03g083490.3	52	8	37	9	6	0	36	78	30	3	2	1	0.0762814	0.827666	1	No	3.57742	0.0028887	0.0446618	Up	6.07487	1.85804e-05	0.000245284	Up	9.57601	8.29732e-05	0.00076241	Up	DUF1442 domain-containing protein (AHRD V3.3 *** A0A1Q3BAQ3_CEPFO)
Solyc11g007250.2	9	27	5	1	1	0	6	34	12	0	0	0	1.18246	0.00652859	0.223052	No	-15.6672	1.79254e-05	0.00106125	Down	9.85472	0.000999215	0.00741353	Up	-6.99495	0.114858	0.239507	No	Protein kinase G11A (AHRD V3.3 *** A0A1U8F0W3_CAPAN)
Solyc05g013390.1	164	192	190	65	44	76	166	190	251	33	24	25	0.117161	0.552316	1	No	-0.815987	0.0019031	0.0333547	Down	-1.53361	0.000137788	0.00140754	Down	-2.46676	2.85741e-10	7.7459e-09	Down	Unknown protein
Solyc12g036470.2	164	311	89	21	96	20	216	387	196	54	14	158	0.675869	0.0275911	0.542042	No	0.918487	0.00841895	0.0891019	No	1.18937	0.0273706	0.0973395	No	1.43199	0.00891025	0.0356826	Up	bHLH transcription factor 071
Solyc09g098510.3	89950	97690	78979	100435	80786	45073	98804	109329	72551	55655	46314	72087	0.023075	0.902565	1	No	-0.109424	0.567211	0.841287	No	1.42394	1.11883e-05	0.000154366	Up	1.29144	8.59882e-05	0.00078462	Up	Extensin-3 (AHRD V3.3 *-* A0A2G2ZT41_CAPAN)
Solyc10g017835.1	20	12	24	10	2	2	7	2	9	2	5	6	-1.74907	2.73311e-05	0.00393392	Down	0.324199	0.60409	0.858266	No	-1.8705	0.0628073	0.176522	No	0.202762	0.850616	0.911798	No	Unknown protein
Solyc03g113260.1	46	39	41	6	7	4	35	67	62	4	8	2	0.297457	0.28125	1	No	-0.278695	0.640724	0.875314	No	-1.86677	0.0121963	0.0536474	No	-2.44292	0.00595958	0.0260958	Down	Unknown protein
Solyc05g052550.1	833	912	717	1980	1242	2379	944	1193	819	1431	1497	1684	0.25889	0.225424	1	No	0.0427039	0.842498	0.953931	No	1.48146	5.83478e-05	0.000665511	Up	1.26528	0.000713812	0.00476088	Up	Zinc finger CCCH domain-containing protein 47 (AHRD V3.3 *-* A0A1U8GQ71_CAPAN)
Solyc12g057060.2	10648	11131	10154	18767	14811	32445	11528	11237	7687	15952	14424	19727	-0.0484882	0.808771	1	No	-0.0115939	0.954438	0.989622	No	1.23547	0.000338588	0.00304347	Up	1.27236	0.0002981	0.0022941	Up	Glycosyltransferase (AHRD V3.3 *** A0A2G3CNS7_CAPCH)
Solyc01g058170.4	116	87	39	2	11	2	72	117	57	0	5	0	-0.0428415	0.859669	1	No	-3.46887	0.00476037	0.0617824	No	-2.11142	0.0135718	0.0583406	No	-5.53744	0.000813833	0.00531984	Down	Agenet domain containing protein (AHRD V3.3 *** A0A2P5F5R4_TREOI)
Solyc01g099750.2	499	382	450	48	77	27	342	423	339	50	21	39	-0.297412	0.127134	1	No	-0.162725	0.5362	0.822622	No	-1.07127	0.00635074	0.032684	Down	-0.936584	0.0228797	0.0728688	No	Heparan-alpha-glucosaminide N-acetyltransferase-like protein (DUF1624) (AHRD V3.3 *** Q94CC1_ARATH)
Solyc09g065930.4	356	360	327	128	104	165	325	342	350	73	51	92	-0.0287309	0.86306	1	No	-0.55876	0.00493452	0.0634154	No	-0.914276	0.00454431	0.0252764	No	-1.44431	3.07538e-06	4.20931e-05	Down	transmembrane protein (AHRD V3.3 *** AT2G41945.2)
Solyc01g087980.4	653	723	486	1712	2999	6667	652	591	576	2807	2771	5357	0.058422	0.743757	1	No	0.44662	0.0107738	0.104183	No	2.71756	2.78078e-22	2.32356e-20	Up	3.10576	2.79869e-25	2.79995e-23	Up	DUF793 domain-containing protein (AHRD V3.3 *** A0A1Q3CNG5_CEPFO)
Solyc02g086760.1	89	105	53	0	12	6	80	165	41	0	1	0	0.110021	0.730548	1	No	-4.58748	0.000135853	0.00500146	Down	-2.34987	0.00539574	0.0289025	Down	-7.04737	4.229e-07	7.00438e-06	Down	transmembrane protein (AHRD V3.3 *** AT3G01516.2)
Solyc04g078930.4	145	121	176	70	66	23	95	100	133	16	19	19	-0.507094	0.0203132	0.450934	No	-1.2554	2.66446e-05	0.00145174	Down	0.016521	0.96814	0.984916	No	-0.731785	0.113474	0.237589	No	Alpha-amylase (AHRD V3.3 *** K4BUX7_SOLLC)
Solyc02g093400.3	128	108	134	13	23	20	156	192	118	19	6	20	0.340415	0.121204	1	No	-0.102849	0.771419	0.931031	No	-1.24879	0.0139223	0.0594984	No	-1.69205	0.000787262	0.00517801	Down	Integral membrane protein MviN (AHRD V3.3 *-* A0A1Y1IAL8_KLENI)
Solyc05g006880.1	865	921	1011	351	322	420	903	774	1041	234	188	294	-0.048976	0.782233	1	No	-0.318978	0.0902218	0.365441	No	-0.852929	0.0067054	0.0340226	No	-1.12293	0.00020833	0.00168705	Down	Unknown protein
Solyc01g097040.4	1633	1408	1683	3136	2218	1480	1456	1753	1803	2188	2004	2938	0.0365088	0.82262	1	No	0.340206	0.0381527	0.226741	No	1.74426	8.56064e-11	2.68997e-09	Up	2.04795	1.33827e-13	5.36026e-12	Up	Myosin-binding protein 1 (AHRD V3.3 *** A0A2G2W735_CAPBA)
Solyc09g064520.3	669	480	518	49	66	2	549	741	431	41	47	70	-0.101616	0.560291	1	No	1.31706	6.4126e-06	0.000461501	Up	-0.329827	0.481902	0.671114	No	1.08885	0.0569071	0.144174	No	Leucine-rich repeat receptor-like protein kinase (AHRD V3.3 *** A0A061DND1_THECC)
Solyc02g082250.4	2563	2808	3095	4458	3629	5944	2848	2597	3392	4204	3443	7057	0.0670373	0.718027	1	No	0.374231	0.0456298	0.249694	No	1.06686	0.000515765	0.00429676	Up	1.37406	9.51034e-06	0.000114073	Up	Thioredoxin reductase (AHRD V3.3 *** A0A2G3D6M1_CAPCH)
Solyc04g025730.1	9	3	8	18	23	5	8	6	6	23	29	24	-0.0793617	0.872023	1	No	1.08076	0.00218047	0.0365212	Up	3.33737	5.11066e-07	9.15814e-06	Up	4.49749	3.3454e-11	1.03088e-09	Up	Unknown protein
Solyc02g032860.3	4644	7489	6069	7418	7192	13417	6864	8352	4923	7174	7943	12047	0.156594	0.480782	1	No	0.276087	0.219621	0.568686	No	1.04994	0.00575715	0.0304221	Up	1.16943	0.00258628	0.0133503	Up	5'-adenylylsulfate reductase 1, chloroplastic (AHRD V3.3 *** A0A2G3D220_CAPCH)
Solyc07g054390.1	12	16	9	3	18	0	13	30	9	9	1	5	0.284016	0.497274	1	No	0.69717	0.446722	0.76996	No	4.58035	8.80742e-07	1.51382e-05	Up	4.99351	0.000139429	0.00119733	Up	QWRF motif protein (DUF566) (AHRD V3.3 *-* A0A1P8B132_ARATH)
Solyc02g021340.4	455	361	626	156	82	64	387	466	481	103	62	102	-0.152819	0.423187	1	No	0.165329	0.457378	0.775648	No	-1.28688	0.000569618	0.00467709	Down	-0.968733	0.00805652	0.0331198	No	Transport/golgi organization-like protein (DUF833) (AHRD V3.3 *** F4JTM0_ARATH)
Solyc10g076670.3	18	11	14	94	38	73	5	14	8	55	54	11	-0.71886	0.152404	1	No	-0.523602	0.207049	0.554838	No	1.87983	0.00917655	0.0432008	Up	2.07509	0.00618775	0.0268839	Up	2-oxoglutarate (2OG) and Fe(II)-dependent oxygenase superfamily protein (AHRD V3.3 *** F4J670_ARATH)
Solyc01g008640.4	108	140	90	968	467	482	97	139	61	663	399	510	-0.228346	0.479084	1	No	0.0378878	0.903042	0.973024	No	3.56656	1.74924e-11	5.94902e-10	Up	3.8328	2.39525e-11	7.55843e-10	Up	Cytochrome (AHRD V3.3 *** A0A1U8F0H8_CAPAN)
Solyc10g047170.2	509	510	407	117	215	7	615	762	579	57	117	56	0.283654	0.240404	1	No	0.210084	0.47971	0.788511	No	1.14547	0.00899993	0.0425476	Up	1.0719	0.0401861	0.111636	No	sulfate transporter 1
Solyc12g005710.3	480	751	315	527	374	88	366	470	225	264	189	133	-0.701779	0.0626882	0.805026	No	-0.262623	0.494339	0.797564	No	1.55051	0.0189477	0.0744363	No	1.98967	0.00395659	0.0188534	Up	Early nodulin-like protein 1-like (AHRD V3.3 *-* A0A2K3MXQ1_TRIPR)
Solyc12g044420.1	419	594	464	81	110	36	458	544	453	36	22	57	-0.0512773	0.809165	1	No	-0.686901	0.00995427	0.0993201	No	-0.590301	0.142995	0.311667	No	-1.22592	0.0032416	0.0160604	Down	Avr9/Cf-9 rapidly elicited protein (AHRD V3.3 *** Q9ZU12_ARATH)
Solyc01g095750.2	6388	6207	7270	1780	600	178	5687	7614	7998	910	336	391	-0.0415978	0.837645	1	No	0.00418169	0.984076	0.99785	No	-1.58112	3.27996e-05	0.000401184	Down	-1.53534	2.58501e-05	0.000278935	Down	Long chain acyl-CoA synthetase 5 (AHRD V3.3 *** A0A2G3BTB6_CAPCH)
Solyc08g078460.3	931	1091	788	445	1665	2242	1960	1736	642	841	1308	2140	0.610054	0.00880789	0.272544	No	0.446204	0.0584716	0.286138	No	1.55645	4.73598e-05	0.000554063	Up	1.3926	0.000510567	0.00360125	Up	Oxidoreductase family protein (AHRD V3.3 *** A0A2U1N6F1_ARTAN)
Solyc08g005960.2	75	58	18	9	80	4	58	65	17	1	20	11	-0.238951	0.398967	1	No	-1.24548	0.0101973	0.10087	No	2.91554	1.20154e-08	2.86393e-07	Up	1.90901	0.012536	0.0463121	Up	Bifunctional inhibitor/lipid-transfer protein/seed storage 2S albumin superfamily protein (AHRD V3.3 *** A0A2U1PU47_ARTAN)
Solyc01g150142.1	7	12	17	24	45	106	0	7	18	20	12	42	-0.463305	0.382455	1	No	-0.733376	0.101371	0.390899	No	1.90169	0.00746515	0.0370023	Up	1.63162	0.0243261	0.076407	No	Retrovirus-related Pol polyprotein from transposon TNT 1-94 (AHRD V3.3 *-* A0A2U1PV21_ARTAN)
Solyc01g087330.4	280	200	284	105	72	70	294	260	384	58	39	76	0.26055	0.192423	1	No	-0.224558	0.344167	0.691701	No	-0.853609	0.0269712	0.0962302	No	-1.33872	0.000316437	0.00240863	Down	RING/FYVE/PHD-type zinc finger family protein (AHRD V3.3 *-* A0A2U1QBS4_ARTAN)
Solyc04g015280.3	479	537	501	40	88	46	494	598	368	28	39	71	-0.0786218	0.676273	1	No	-0.133142	0.592709	0.853547	No	-1.3694	0.000259255	0.00242995	Down	-1.42392	0.000176395	0.00146897	Down	Zinc finger C3HC4 type (RING finger) protein (AHRD V3.3 *-* A0A2K3NMH0_TRIPR)
Solyc06g061190.1	318	352	376	648	391	412	272	252	454	451	370	515	-0.174671	0.390743	1	No	0.187937	0.352283	0.698553	No	0.976282	0.00347606	0.0204512	No	1.33889	6.10663e-05	0.000584717	Up	Protein HAIKU1 (AHRD V3.3 *** A0A2G3DCE0_CAPCH)
Solyc04g079070.4	486	266	399	35	17	6	269	239	273	7	9	4	-0.661973	0.00123579	0.0714258	No	-1.13541	0.0104281	0.102192	No	-2.84	2.53282e-07	4.82968e-06	Down	-3.31344	5.67431e-06	7.18875e-05	Down	Serine carboxypeptidase (AHRD V3.3 *** A0A2K3MSK4_TRIPR)
Solyc05r024650.1	26	27	34	2	12	12	21	22	35	5	10	4	-0.169485	0.599375	1	No	-0.338647	0.522753	0.815909	No	-1.67216	0.0180677	0.0720191	No	-1.84132	0.0112338	0.0425723	Down
Solyc11g008150.3	2368	581	1849	465	448	10	1915	2219	1976	234	256	287	0.276288	0.354305	1	No	0.957905	0.00381458	0.0534233	No	1.23553	0.0182705	0.0726458	No	1.91715	0.000829075	0.00539419	Up	Transcription elongation factor Spt5 (AHRD V3.3 *-* A0A200R5H6_9MAGN)
Solyc01r006120.1	152	200	299	3218	2273	3465	208	228	235	2573	2763	2520	0.0267361	0.907594	1	No	0.095226	0.665506	0.88689	No	3.95486	2.74653e-30	3.70136e-28	Up	4.02335	5.4624e-25	5.32167e-23	Up
Solyc08g083350.4	754	631	583	109	148	88	773	903	647	54	55	124	0.235205	0.17193	1	No	-0.374473	0.0732319	0.326044	No	-0.77198	0.0201572	0.0779592	No	-1.38166	2.40545e-05	0.000262039	Down	50S ribosomal protein L11, chloroplastic (AHRD V3.3 *** A0A2G3AD25_CAPAN)
Solyc10g019050.2	16	13	20	17	9	6	13	10	13	15	14	18	-0.504085	0.16693	1	No	0.8803	0.0223769	0.162668	No	0.396482	0.573522	0.741045	No	1.78087	0.0100976	0.0393698	Up	Unknown protein
Solyc07g005870.3	131	92	115	11	43	22	109	95	144	6	28	18	0.0755021	0.813469	1	No	-0.622184	0.139451	0.461638	No	-1.03909	0.0755912	0.202114	No	-1.73677	0.00443676	0.0207253	Down	FAD dependent oxidoreductase (AHRD V3.3 *** L7VQJ3_CLOSH)
Solyc01g081340.4	20	18	8	112	82	145	58	53	63	149	81	140	1.90966	1.10997e-10	4.12724e-08	Up	0.478285	0.0343345	0.212543	No	3.18151	2.0706e-13	8.79906e-12	Up	1.75014	7.25296e-06	8.97468e-05	Up	S-adenosyl-L-methionine-dependent methyltransferases superfamily protein (AHRD V3.3 *** A0A2U1PMX3_ARTAN)
Solyc12g099650.2	1220	1198	651	62	176	94	954	1563	714	100	109	250	0.103811	0.573292	1	No	0.712607	0.00084697	0.0188582	Up	-1.1137	0.00164218	0.0112143	Down	-0.504901	0.135541	0.270113	No	Photosystem II 5 kDa protein, chloroplastic (AHRD V3.3 *** A0A2G3B5K3_CAPCH)
Solyc11g006870.1	296	199	257	72	58	101	196	246	158	43	41	69	-0.322351	0.145028	1	No	-0.304055	0.243284	0.594423	No	-1.12332	0.00996485	0.0460281	Down	-1.10502	0.0081114	0.033284	Down	transmembrane protein 234 homolog isoform X2 (AHRD V3.3 *** A0A2I4DZZ7_9ROSI)
Solyc11g056650.2	1386	1005	956	150	180	93	1437	1692	1183	45	89	121	0.337775	0.0687045	0.83897	No	-0.606824	0.00592188	0.0715694	No	-1.21529	0.000716527	0.0056387	Down	-2.15989	6.93065e-10	1.77117e-08	Down	bHLH transcription factor 096
Solyc12g099770.2	721	627	635	499	668	453	579	611	586	797	674	1092	-0.162437	0.332385	1	No	0.904056	9.84119e-08	1.61439e-05	Up	1.08457	8.82153e-05	0.000953067	Up	2.15106	2.51713e-14	1.08621e-12	Up	Mitochondrial fission 1 protein (AHRD V3.3 *** A0A2G3B5D8_CAPCH)
Solyc10g076650.3	1	2	0	10	21	13	4	0	1	10	8	16	0.665542	0.476945	1	No	-0.125827	0.749079	0.921715	No	5.40072	1.1427e-10	3.5457e-09	Up	4.60935	3.47292e-09	7.99939e-08	Up	BnaA10g16890D protein (AHRD V3.3 *** A0A078HM74_BRANA)
Solyc11g067290.1	35	30	5	8	34	12	9	23	8	18	50	25	-0.805473	0.0621803	0.805026	No	0.971068	0.0261626	0.179707	No	1.91652	0.00540031	0.0289131	Up	3.69306	5.96972e-07	9.54727e-06	Up	HXXXD-type acyl-transferase family protein (AHRD V3.3 *** F4JBC7_ARATH)
Solyc12g010160.1	9	6	8	19	20	69	19	14	6	29	55	78	0.793374	0.060804	0.797963	No	1.06147	0.000386479	0.0109106	Up	1.90783	0.00186219	0.0124127	Up	2.17592	4.17278e-05	0.000419346	Up	Unknown protein
Solyc08g015730.3	16	9	16	2	2	8	10	12	18	1	1	8	0.0127318	0.973028	1	No	0.417447	0.554226	0.833431	No	-2.66555	0.0128573	0.0559264	No	-2.26084	0.0124383	0.0460885	Down	Histidinol-phosphate aminotransferase, chloroplastic (AHRD V3.3 *** A0A2G2XLG4_CAPBA)
Solyc01g096430.4	2949	3728	2719	8774	7934	20921	3066	2985	1929	8931	9052	13044	-0.197133	0.341652	1	No	0.172636	0.40927	0.742005	No	2.01295	9.24362e-09	2.23187e-07	Up	2.38272	7.84903e-11	2.27714e-09	Up	NADPH:quinone oxidoreductase-like (AHRD V3.3 *** A0A2I4GZV4_9ROSI)
Solyc07g040710.3	73	36	65	2482	1554	2551	67	18	108	2032	1932	2587	0.0375791	0.924834	1	No	0.315132	0.391755	0.729127	No	5.11654	1.66057e-18	1.0495e-16	Up	5.39409	3.46145e-16	1.79176e-14	Up	Calmodulin-binding protein (AHRD V3.3 *** A0A2U1QIJ0_ARTAN)
Solyc08g005480.3	552	437	536	255	284	28	527	557	569	148	237	257	0.0170634	0.934956	1	No	0.741857	0.00121	0.0238454	Up	1.16376	0.0013719	0.00966134	Up	1.88856	1.24504e-06	1.85056e-05	Up	Unknown protein
Solyc12g099190.1	1893	2170	2087	277	222	62	1644	1440	1516	133	62	133	-0.486191	0.0106255	0.304373	No	-0.363453	0.094158	0.375119	No	-1.4379	6.70889e-05	0.000751382	Down	-1.31516	0.000232196	0.0018501	Down	Pectinesterase inhibitor (AHRD V3.3 *** A0A2U1NF42_ARTAN)
Solyc12g019230.2	437	400	364	22	0	1	269	372	313	0	1	1	-0.524223	0.0982051	0.961983	No	-2.57254	0.00980646	0.0983733	No	-4.61969	2.97629e-05	0.00036951	Down	-6.66801	7.01153e-05	0.000656982	Down	Pectin lyase-like superfamily protein (AHRD V3.3 *** A0A1I9LP65_ARATH)
Solyc01g068630.3	3291	3453	3681	2264	971	1809	3132	4085	4121	1083	1002	1284	0.0876432	0.638944	1	No	-0.217846	0.255931	0.607992	No	-0.957553	0.00549696	0.029339	No	-1.26304	0.000104212	0.000931105	Down	Haloacid dehalogenase-like hydrolase (HAD) superfamily protein (AHRD V3.3 *** A0A2U1PYM0_ARTAN),Pfam:PF13419
Solyc09g098350.4	34	31	27	34	38	29	12	27	25	23	6	31	-0.497474	0.104188	0.977882	No	-0.603096	0.0559501	0.279238	No	1.69383	0.000704306	0.00555624	Up	1.58821	0.00153011	0.00876648	Up	F-box protein (AHRD V3.3 *** A0A1J3CDL8_NOCCA)
Solyc01g110150.2	810	685	871	1123	1081	2427	669	760	1014	1258	1543	2211	0.0524266	0.79292	1	No	0.493624	0.0135057	0.119535	No	0.786522	0.016222	0.0665035	No	1.22772	0.000174232	0.00145531	Up	Prostatic spermine-binding-like protein (AHRD V3.3 *-* O65687_ARATH)
Solyc03g095550.2	4	1	8	1	0	10	0	6	4	11	9	10	-0.364451	0.55365	1	No	3.12059	8.30932e-06	0.000573935	Up	-4.41402	0.00592936	0.0310858	Down	-0.928975	0.42819	0.593107	No	Methyl esterase 17 (AHRD V3.3 *** A0A2U1M7F1_ARTAN)
Solyc02g079440.3	160	98	142	376	279	438	86	106	161	375	358	337	-0.23221	0.33557	1	No	0.266511	0.243976	0.595461	No	1.54523	3.96009e-05	0.000474233	Up	2.04395	8.96778e-08	1.67284e-06	Up	FAD-binding Berberine family protein (AHRD V3.3 *** A0A2U1MQE5_ARTAN)
Solyc05g005260.3	1630	1273	1380	9858	7545	23405	1415	1215	1631	10109	11470	19548	0.0127824	0.948534	1	No	0.480261	0.0154655	0.129873	No	2.79432	2.63343e-18	1.64111e-16	Up	3.2618	7.37408e-22	5.65346e-20	Up	DNA ligase 1-like (AHRD V3.3 *** A0A1U7VHC8_NICSY)
Solyc12g150110.1	4	9	8	0	1	1	11	12	11	0	0	0	0.77578	0.092874	0.939112	No	-3.23542	0.143139	0.466876	No	-2.83343	0.46414	0.657166	No	-6.84463	0.00206851	0.0111335	Down	Tubulin beta chain (AHRD V3.3 *-* A0A1U8EHY4_CAPAN)
Solyc03g119110.4	834	911	558	136	106	80	707	1080	452	62	67	89	-0.100417	0.702004	1	No	-0.365032	0.214043	0.562383	No	-1.16722	0.0268789	0.0960021	No	-1.43184	0.00453611	0.0211231	Down	GPI-anchored protein (AHRD V3.3 *** AT3G18050.1)
Solyc10g084860.1	113	97	154	20	26	28	75	55	134	16	15	18	-0.517459	0.0681102	0.835475	No	-0.324441	0.385427	0.723751	No	-2.07915	0.000222261	0.00213001	Down	-1.88614	0.000578272	0.00399915	Down	Lectin receptor kinase (AHRD V3.3 *** E7CWB5_WHEAT)
Solyc04r019980.1	110	130	148	54	53	18	119	161	154	21	12	18	0.093615	0.670213	1	No	-0.943029	0.00232213	0.0380925	Down	0.131102	0.761856	0.868176	No	-0.905542	0.0590472	0.148299	No
Solyc03r015860.1	60	34	51	17	23	1	54	52	92	0	1	4	0.356632	0.257981	1	No	-2.25915	0.00218927	0.0365588	Down	0.800698	0.271594	0.471903	No	-1.81509	0.119249	0.246011	No
Solyc05g006510.2	432	506	521	964	588	742	617	697	429	587	488	549	0.236933	0.313093	1	No	-0.204985	0.387216	0.725279	No	1.36368	0.000704207	0.00555624	Up	0.921766	0.0260348	0.0806047	No	Hexosyltransferase (AHRD V3.3 *** A0A1U8EZ74_CAPAN)
Solyc02r012820.1	1700	1317	1820	242	264	80	1344	1574	1671	148	118	118	-0.144361	0.455582	1	No	-0.267882	0.217376	0.566217	No	-1.2549	0.000341856	0.00306913	Down	-1.37842	8.50248e-05	0.000777816	Down
Solyc08g005060.3	340	299	345	77	80	77	298	319	271	67	32	58	-0.149974	0.41355	1	No	-0.311375	0.17258	0.509496	No	-0.992282	0.00594786	0.0311495	No	-1.15368	0.0011903	0.00718727	Down	cobalt ion binding protein (AHRD V3.3 *** AT1G71310.2)
Solyc05r024580.1	16	17	23	4	4	6	18	13	13	1	0	1	-0.301573	0.40847	1	No	-2.50547	0.00728701	0.0809224	No	-1.28336	0.265289	0.465299	No	-3.48726	0.00124056	0.00743006	Down
Solyc01g104710.3	777	775	659	104	93	48	807	1023	579	91	48	114	0.0822977	0.657148	1	No	0.302417	0.179103	0.518262	No	-1.20156	0.00148217	0.0103142	Down	-0.981446	0.0085674	0.0346768	No	thionin-like protein (AHRD V3.3 -** AT1G25275.2)
Solyc10g084290.2	615	627	470	36	122	67	592	645	328	40	26	63	-0.119432	0.509487	1	No	-0.48299	0.0452898	0.248565	No	-0.963607	0.00635723	0.0327023	No	-1.32716	0.000213348	0.00171834	Down	Interactor of constitutive active ROPs (AHRD V3.3 *** A0A2K3PRJ7_TRIPR)
Solyc06g048735.1	105	57	39	1	1	5	74	56	123	2	1	8	0.378118	0.328603	1	No	1.38149	0.106541	0.400536	No	-5.89655	2.95732e-06	4.65617e-05	Down	-4.89318	2.16722e-06	3.07379e-05	Down	receptor-like protein kinase (AHRD V3.3 *** A0A1U7WU94_NICSY)
Solyc04g009540.1	1215	996	826	175	174	263	932	1160	819	149	169	258	-0.0472129	0.793894	1	No	0.174161	0.381912	0.721865	No	-1.58222	6.8514e-06	9.96446e-05	Down	-1.36084	3.07392e-05	0.000323945	Down	50S ribosomal protein L10 (AHRD V3.3 *** B6SUJ0_MAIZE)
Solyc10r048130.1	456	508	521	207	190	238	426	406	594	131	78	110	-0.0824695	0.678313	1	No	-0.690701	0.00153922	0.0282867	Down	-0.752729	0.0324862	0.110199	No	-1.36096	7.52552e-05	0.00069956	Down
Solyc04g076280.4	319	258	308	77	43	22	239	276	246	71	37	28	-0.292788	0.186742	1	No	0.316181	0.254774	0.606941	No	-1.31884	0.00424072	0.0239581	Down	-0.709872	0.133817	0.267466	No	MADS-box protein SVP (AHRD V3.3 *** A0A2G3CP45_CAPCH)
Solyc04g040160.4	649	528	356	37	59	25	486	793	434	58	21	94	0.175884	0.37401	1	No	0.704829	0.00718514	0.0803462	No	-1.22	0.0037052	0.0215212	Down	-0.69106	0.0963044	0.211931	No	Protochlorophyllide-dependent translocon component 52, chloroplastic (AHRD V3.3 *** A0A2G2ZF87_CAPAN)
Solyc01g106620.2	3604	2452	1732	36043	28732	75131	1903	2103	1252	27174	26573	39624	-0.534451	0.0469375	0.706309	No	-0.172048	0.526901	0.818316	No	4.36576	3.27761e-22	2.69828e-20	Up	4.72817	1.091e-21	8.2509e-20	Up	pathogenesis-related protein 1-like (AHRD V3.3 *** A0A2I4HRD5_9ROSI)
Solyc01g099210.3	209	202	248	446	188	92	212	273	237	207	158	99	0.0311587	0.893406	1	No	-0.213451	0.374434	0.716933	No	1.21179	0.00252904	0.0158848	Up	0.967183	0.0202974	0.0667506	No	Lipoxygenase (AHRD V3.3 *** K4B0V8_SOLLC)
Solyc01g081230.2	36	29	65	12	7	13	46	34	43	18	6	4	-0.0742283	0.808421	1	No	0.179119	0.695115	0.899974	No	-2.23558	0.00218378	0.0141095	Down	-1.98223	0.00454102	0.021127	Down	Unknown protein
Solyc08g007770.4	1048	961	617	60	126	84	1004	1441	1068	117	97	297	0.493602	0.0195017	0.437709	No	1.11336	2.79376e-06	0.000242525	Up	-1.5465	0.000126669	0.00131186	Down	-0.926741	0.0130994	0.047878	No	PGRL1A transmembrane protein (AHRD V3.3 *** A0A0F7GZ28_9ROSI)
Solyc12g038090.1	49	58	51	16	4	22	58	58	86	8	9	14	0.32385	0.18377	1	No	0.111085	0.785388	0.936405	No	-2.81563	7.3415e-06	0.000105834	Down	-3.0284	8.25303e-08	1.54467e-06	Down	Unknown protein
Solyc12g098780.2	1275	2096	1699	3184	1593	706	2105	2437	1061	1120	923	1672	0.0348725	0.915982	1	No	-0.188699	0.579744	0.847604	No	2.02282	0.000615183	0.00499081	Up	1.79925	0.00293753	0.0147971	Up	extensin-2-like (AHRD V3.3 *-* A0A1U8ESB3_CAPAN)
Solyc05g051900.3	294	201	208	246	212	287	271	312	203	274	237	332	0.159036	0.459371	1	No	0.455442	0.0363598	0.219922	No	0.900206	0.0166335	0.0676774	No	1.19661	0.00129147	0.00766908	Up	Major facilitator superfamily (AHRD V3.3 *** A0A200QUR2_9MAGN)
Solyc04g007110.4	600	501	545	57	97	26	508	585	545	53	47	76	-0.0389632	0.83783	1	No	0.294697	0.226037	0.576659	No	-1.08157	0.00396714	0.0226824	Down	-0.747909	0.0564588	0.143511	No	transmembrane protein (AHRD V3.3 *** AT3G25805.1)
Solyc02g038740.4	197	313	274	41936	22289	35979	194	187	370	23467	25180	23398	-0.170526	0.477237	1	No	-0.158011	0.491248	0.79528	No	6.87771	3.32203e-78	3.70572e-75	Up	6.89022	9.73124e-55	6.67684e-52	Up	3-hydroxy-3-methylglutaryl coenzyme A reductase (AHRD V3.3 *** A0A2G2XB84_CAPBA)
Solyc02g080320.4	129	120	148	18	24	29	137	139	178	26	3	10	0.223552	0.316838	1	No	-0.803059	0.0342186	0.212296	No	-1.69451	0.00121727	0.00874347	Down	-2.72112	2.7467e-08	5.49586e-07	Down	RNA pseudouridine synthase 6, chloroplastic (AHRD V3.3 *** A0A2G2VBE2_CAPBA)
Solyc08g079160.3	374	303	297	166	9	21	260	348	345	30	38	16	-0.185321	0.622142	1	No	-0.334496	0.453476	0.773771	No	-3.18422	0.000332411	0.00299398	Down	-3.3334	4.11264e-05	0.000414796	Down	Vacuolar-processing enzyme (AHRD V3.3 *** A0A2G2XLA7_CAPBA)
Solyc09g082180.3	62	47	21	0	14	7	69	57	21	2	0	2	0.340535	0.292719	1	No	-2.30275	0.00682441	0.0778387	No	0.298112	0.720178	0.841787	No	-2.34517	0.0105034	0.0405907	Down	C-8 sterol isomerase (AHRD V3.3 *** AT1G05440.1)
Solyc07g049563.1	9	11	13	0	0	4	27	43	17	0	1	2	1.49776	4.46088e-05	0.00591392	Up	1.03902	0.440356	0.76609	No	-5.46277	0.00189471	0.0125884	Down	-5.92151	2.62571e-05	0.00028272	Down	Unknown protein
Solyc07g052370.4	3	16	9	19705	8492	13163	2	4	13	11073	8906	12573	-0.649974	0.184789	1	No	0.039043	0.88163	0.966924	No	10.5135	4.13218e-101	1.31699e-97	Up	11.2026	9.26118e-73	1.29136e-69	Up	Cytochrome 71D7 (AHRD V3.3 *** A0A2G2WD66_CAPBA)
Solyc04g010110.3	86	76	114	23	20	34	89	97	94	15	9	31	0.04003	0.86483	1	No	-0.175551	0.596007	0.854675	No	-1.386	0.00649331	0.0332118	Down	-1.60158	0.000897018	0.00571925	Down	Glycosyltransferase (AHRD V3.3 *** V4NB36_EUTSA)
Solyc08g014150.4	835	861	805	1528	1056	895	686	715	1018	1173	837	1346	-0.102982	0.57494	1	No	0.238076	0.194719	0.54012	No	1.37568	5.03755e-06	7.5733e-05	Up	1.71674	1.98767e-08	4.05717e-07	Up	C2 domain-containing protein/GRAM domain-containing protein (AHRD V3.3 *** A0A1Q3BEV5_CEPFO)
Solyc12g056150.2	138	136	124	17	14	28	267	273	172	41	16	37	0.872768	9.16763e-05	0.0101252	Up	1.00017	0.00181799	0.0321645	Up	-2.06209	0.00011176	0.00117446	Down	-1.93469	7.56583e-05	0.000702722	Down	Peptidase C45, acyl-coenzyme A/6-aminopenicillanic acid acyl-transferase (AHRD V3.3 *** B6THR2_MAIZE)
Solyc02g091660.3	540	506	625	485	427	434	726	715	658	492	663	795	0.306268	0.0728057	0.861101	No	0.734481	2.55433e-05	0.00141407	Up	0.536778	0.0677408	0.186672	No	0.964991	0.000916306	0.00581623	No	transcription factor GTE2-like (AHRD V3.3 *** A0A1S4DMM5_TOBAC)
Solyc02g091590.4	1134	700	1120	345	317	136	680	797	890	137	112	154	-0.367469	0.0602308	0.797477	No	-0.682833	0.00139305	0.0263604	Down	-0.322241	0.347838	0.552922	No	-0.637605	0.0623694	0.154196	No	symbiosis receptor-like kinase (SYMRK)
Solyc03g044790.3	243	157	232	19	40	32	231	252	240	16	20	66	0.227272	0.42591	1	No	0.328587	0.346157	0.693713	No	-1.50564	0.00682742	0.034531	Down	-1.40432	0.0076805	0.031921	Down	methylesterase AY455313
Solyc05g050220.3	732	624	665	245	103	63	642	898	811	121	153	171	0.128052	0.548096	1	No	0.483372	0.0415807	0.236589	No	-1.12264	0.00751903	0.0372115	Down	-0.767321	0.0553828	0.141458	No	Common plant regulatory factor 1 (AHRD V3.3 *** A0A1U8DT23_CAPAN)
Solyc01r006390.1	14	11	8	3	3	2	0	0	0	0	0	0	-5.96165	2.60173e-09	8.66338e-07	Down	-5.15771	0.00202931	0.0348327	Down	-0.230836	0.963604	0.982676	No	0.573103	0.999919	0.999945	No
Solyc06g008220.4	662	507	648	116	125	98	538	589	579	65	72	80	-0.116765	0.499474	1	No	-0.426557	0.0425989	0.239874	No	-1.3559	4.53415e-05	0.000534655	Down	-1.66569	4.01823e-07	6.66518e-06	Down	Multiple organellar RNA editing factor 2, chloroplastic (AHRD V3.3 *** A0A2G3C3Y9_CAPCH)
Solyc04g081840.4	64	52	51	174	161	474	52	60	40	355	344	505	-0.0984573	0.685984	1	No	1.07941	8.19875e-08	1.39629e-05	Up	2.03961	1.63224e-08	3.80514e-07	Up	3.21748	4.78182e-19	3.01362e-17	Up	UPF0496 protein isoform X1 (AHRD V3.3 *** A0A2I4H6K4_9ROSI)
Solyc12r058070.1	132	114	96	6	2	4	90	55	54	4	5	7	-0.782711	0.00300999	0.133331	No	0.625499	0.29185	0.643078	No	-3.89394	1.99059e-06	3.22748e-05	Down	-2.48573	0.00422985	0.0199552	Down
Solyc03g120500.4	919	797	592	100	107	71	837	796	551	73	70	140	-0.0830284	0.670263	1	No	0.218729	0.339206	0.687524	No	-1.32844	0.000671347	0.00535764	Down	-1.02668	0.00581415	0.0255795	Down	auxin-regulated IAA27
Solyc06g074040.2	110	156	111	22	21	39	121	124	75	25	15	32	-0.196782	0.385538	1	No	0.15734	0.615665	0.863975	No	-1.52501	0.00223553	0.0143607	Down	-1.17089	0.0132084	0.0481511	Down	Late embryogenesis abundant (LEA) hydroxyproline-rich glycoprotein family (AHRD V3.3 *** Q9SVC8_ARATH)
Solyc04g009960.3	698	674	596	1581	1148	1134	659	743	604	1252	645	1353	0.0162955	0.923785	1	No	0.0167836	0.921247	0.978902	No	2.08242	1.82886e-13	7.7866e-12	Up	2.08291	9.43874e-13	3.48063e-11	Up	Threonine aldolase (AHRD V3.3 *** A0A2I0VGR9_9ASPA)
Solyc10g006920.3	45	112	54	0	9	5	42	91	17	1	0	3	-0.465363	0.194241	1	No	-1.85178	0.0547647	0.275864	No	-1.12261	0.391817	0.594351	No	-2.50903	0.0115775	0.0435573	Down	CBS domain (AHRD V3.3 *** A0A200QRX2_9MAGN)
Solyc06g073290.1	988	872	474	23	95	18	805	1145	407	40	63	101	-0.0328487	0.8494	1	No	0.994793	5.1557e-05	0.0023709	Up	-1.13967	0.0021997	0.0141877	Down	-0.112028	0.781182	0.866426	No	Tetrapyrrole-binding protein, chloroplastic (AHRD V3.3 *** A0A2G2ZDA2_CAPAN)
Solyc02g086880.4	34641	42091	28589	95561	64414	109437	40940	42498	30839	68427	49724	91116	0.130289	0.54092	1	No	-0.055805	0.796473	0.940524	No	1.95742	9.7726e-08	1.98206e-06	Up	1.77133	2.48964e-06	3.47367e-05	Up	formate dehydrogenase
Solyc06g060320.4	21	14	8	1	1	1	41	49	24	0	3	4	1.39171	1.79498e-05	0.00278098	Up	1.1727	0.2356	0.586699	No	-2.10172	0.102977	0.248811	No	-2.32073	0.112908	0.237036	No	filament-like plant protein (AHRD V3.3 *** A0A1U8H275_CAPAN)
Solyc09g011080.3	11447	8008	5017	192	927	49	7999	12967	5382	839	334	920	0.070193	0.76926	1	No	1.80085	4.11577e-12	2.29557e-09	Up	-0.536878	0.197713	0.387881	No	1.19378	0.00458057	0.0212459	Up	Ribulose bisphosphate carboxylase/oxygenase activase, chloroplastic (AHRD V3.3 *** A0A2G2VP29_CAPBA)
Solyc04g056270.4	2189	1299	2051	2318	1564	180	1938	2284	2609	1166	1038	1262	0.191595	0.301559	1	No	0.493825	0.00949269	0.0963417	No	1.90343	4.8428e-10	1.38872e-08	Up	2.20566	5.49628e-12	1.8523e-10	Up	ER66
Solyc09g007760.4	6946	8608	5818	690	787	250	7432	10718	5342	578	689	1071	0.0470963	0.824486	1	No	0.696318	0.0016515	0.0299066	Up	-1.32116	0.000994256	0.00738165	Down	-0.671935	0.074401	0.175371	No	plasma membrane intrinsic protein 2.10
Solyc01g106830.4	169	166	263	71	54	235	133	150	162	64	39	68	-0.38313	0.0825852	0.897455	No	-0.378024	0.133425	0.453373	No	-1.76683	2.6623e-05	0.000337094	Down	-1.76172	8.74608e-06	0.000105587	Down	Phytosulfokine (AHRD V3.3 *** A0A2U1MA32_ARTAN)
Solyc01g102570.4	638	321	602	321	248	14	538	655	677	225	205	291	0.152328	0.496782	1	No	1.23017	1.14322e-06	0.000121454	Up	1.46993	0.000248804	0.0023431	Up	2.54777	7.7539e-09	1.68935e-07	Up	Eukaryotic translation initiation factor 3 subunit C (AHRD V3.3 *-* A0A2G3BUN7_CAPCH)
Solyc10g005030.4	589	359	574	191	88	46	464	446	536	94	64	86	-0.144003	0.427693	1	No	0.0206763	0.923937	0.979721	No	-1.00655	0.00545838	0.029175	Down	-0.841868	0.0199244	0.0658344	No	Two-component response regulator-like APRR5 (AHRD V3.3 *** A0A1U8EDA4_CAPAN)
Solyc08r040570.1	15	16	18	1	1	7	3	24	24	6	3	0	0.049959	0.908561	1	No	0.941027	0.263031	0.613446	No	-4.52546	0.000451567	0.00384228	Down	-3.63439	0.000954828	0.00601587	Down
Solyc06g071540.3	68	49	59	43	38	72	85	92	65	54	92	134	0.467193	0.054129	0.765284	No	1.10711	1.12572e-05	0.000733234	Up	0.237059	0.599057	0.761189	No	0.876973	0.0352334	0.101309	No	transmembrane protein (AHRD V3.3 *** AT1G10660.4)
Solyc08g028780.1	217	196	146	1384	1056	1962	217	125	198	1246	1026	1923	-0.0334396	0.893142	1	No	0.264136	0.267097	0.617314	No	3.24354	1.1764e-16	6.41701e-15	Up	3.54111	1.42281e-17	8.09766e-16	Up	DUF868 domain-containing protein (AHRD V3.3 *** A0A1Q3AW51_CEPFO)
Solyc02g089390.3	347	481	426	129	129	141	343	383	456	109	54	111	-0.0871808	0.663507	1	No	-0.264243	0.239053	0.590601	No	-0.865884	0.0179229	0.0715567	No	-1.04295	0.00325948	0.0161311	Down	ARM repeat superfamily protein (AHRD V3.3 *-* A0A2U1PEI4_ARTAN)
Solyc07g032380.4	1048	707	662	89	134	70	882	1026	686	51	61	155	0.108909	0.605657	1	No	0.0143971	0.953014	0.989148	No	-1.05617	0.00948712	0.0442799	Down	-1.15068	0.00310298	0.0154837	Down	Pentatricopeptide repeat-containing protein (AHRD V3.3 *** A0A2G2Z1L2_CAPAN)
Solyc10g074600.3	39	46	31	11	19	23	31	35	26	7	5	5	-0.29791	0.276775	1	No	-1.31783	0.00212548	0.0359912	Down	-0.240089	0.669193	0.809285	No	-1.26001	0.0355093	0.101944	No	Pentatricopeptide repeat (AHRD V3.3 *-* A0A200PR59_9MAGN)
Solyc02g087650.4	412	435	354	95	117	186	355	348	297	84	58	113	-0.225115	0.184638	1	No	-0.294254	0.140293	0.462507	No	-0.996937	0.00214921	0.0139386	No	-1.06608	0.000624955	0.00426384	Down	homeobox prospero protein (AHRD V3.3 *** AT5G58920.1)
Solyc11g056620.3	197	110	259	568	336	296	172	81	312	386	296	471	-0.112105	0.742993	1	No	0.264082	0.434627	0.761766	No	1.58502	0.0030598	0.0184545	Up	1.9612	0.00035088	0.00262144	Up	hypothetical protein (AHRD V3.3 *-* AT4G12070.1)
Solyc08g062620.3	109	125	128	39	46	61	111	144	100	24	9	41	0.00575866	0.978031	1	No	-0.750795	0.00718017	0.0803357	No	-0.290963	0.487803	0.675674	No	-1.04752	0.0104304	0.0403996	Down	Mitochondrial distribution/morphology family 35/apoptosis (AHRD V3.3 *** A0A200QD19_9MAGN)
Solyc07g007200.4	395	276	379	124	89	64	380	417	332	53	58	61	0.0616809	0.738743	1	No	-0.44485	0.0498406	0.262066	No	-0.708229	0.0510659	0.152698	No	-1.21476	0.000897237	0.00571925	Down	RING/U-box superfamily protein (AHRD V3.3 *-* F4KD57_ARATH)
Solyc08g029235.1	96	41	111	149	139	77	97	93	134	106	158	154	0.343045	0.225332	1	No	0.388164	0.165192	0.500262	No	1.71999	0.000139152	0.00141851	Up	1.76511	0.000129571	0.0011248	Up	Unknown protein
Solyc03g081330.1	224	200	176	1345	2015	8777	181	212	188	2704	2908	4444	0.0332005	0.867183	1	No	0.569657	0.00193046	0.0336736	No	3.37966	2.26216e-30	3.07736e-28	Up	3.91612	4.30573e-34	8.00507e-32	Up	Avr9/Cf-9 rapidly elicited protein (AHRD V3.3 -** AT5G54165.1)
Solyc02g088820.4	377	448	293	64	149	184	357	378	220	159	101	226	-0.172286	0.37631	1	No	0.69401	0.00118513	0.0236284	Up	-0.436454	0.219005	0.413853	No	0.429842	0.212729	0.370434	No	Carboxypeptidase (AHRD V3.3 *** A0A2G3ABI4_CAPAN)
Solyc03g111680.3	119	91	83	11	34	0	105	186	35	1	2	1	-0.27303	0.273487	1	No	-1.74804	0.112713	0.413319	No	2.44282	0.00441308	0.0247439	Up	0.967814	0.593019	0.732627	No	DNA polymerase III subunit gamma/tau (AHRD V3.3 *** A0A2K3PCP8_TRIPR)
Solyc02g093710.1	1357	1092	1191	9951	14659	51481	1060	1055	1988	21291	25774	46979	0.224666	0.422248	1	No	0.957126	0.000644564	0.0154294	Up	3.48317	4.05676e-16	2.14979e-14	Up	4.21563	9.76405e-19	6.06785e-17	Up	B3 DNA binding domain (AHRD V3.3 *-* A0A200R4H2_9MAGN)
Solyc09r045960.1	42	22	33	28	34	3	37	43	37	22	16	30	0.181482	0.506501	1	No	0.725803	0.0390579	0.229311	No	2.34082	1.39646e-05	0.000189392	Up	2.88514	2.64618e-06	3.66686e-05	Up
Solyc10r047490.1	2	21	16	6	4	10	6	11	15	2	1	2	-0.269137	0.542063	1	No	-1.48021	0.0473336	0.254768	No	-1.48559	0.143321	0.312163	No	-2.69667	0.00543542	0.0243091	Down
Solyc03g007710.3	36	64	30	12	5	29	27	22	39	14	11	15	-0.557162	0.0747783	0.8645	No	0.529232	0.213055	0.561385	No	-2.79787	0.000112549	0.00117941	Down	-1.71147	0.0068333	0.0292108	Down	membrane-associated kinase regulator (AHRD V3.3 *** AT5G52870.2)
Solyc03g095780.3	132	109	157	619	818	1039	83	81	123	387	280	632	-0.452052	0.0805439	0.885796	No	-0.646666	0.00754031	0.0827062	No	3.23635	9.08685e-18	5.49397e-16	Up	3.04173	8.22326e-14	3.34783e-12	Up	abscisic acid receptor PYL4-like (AHRD V3.3 *** A0A2I4EQL0_9ROSI)
Solyc03g119800.3	19	7	9	0	0	6	2	11	13	0	0	0	-0.414289	0.254762	1	No	-4.19086	0.0684779	0.313802	No	-6.80238	0.00271182	0.0168338	Down	-10.5789	1.1267e-06	1.69385e-05	Down	Ethylene-responsive transcription factor LEP (AHRD V3.3 *** A0A2G3D147_CAPCH)
Solyc12g006840.2	449	405	471	2664	1740	1144	555	278	1181	1523	1007	1612	0.441468	0.195348	1	No	-0.0985657	0.76919	0.930223	No	2.81441	6.01775e-08	1.27741e-06	Up	2.27438	3.15828e-05	0.000331426	Up	Lectin protein kinase family protein (AHRD V3.3 *** A0A1I9LPL5_ARATH)
Solyc11r051990.1	1	5	6	30	40	91	0	0	6	75	58	59	-0.943978	0.186275	1	No	0.748073	0.0285557	0.190457	No	3.19371	2.08613e-06	3.36283e-05	Up	4.88576	4.88357e-12	1.65581e-10	Up
Solyc09r045930.1	0	0	0	42	87	127	0	1	0	34	36	45	1.57468	0.235664	1	No	-0.757571	0.00799756	0.0863306	No	9.5408	2.75403e-30	3.70136e-28	Up	7.20855	5.78579e-21	4.11086e-19	Up
Solyc08g082570.4	770	699	644	98	126	88	632	901	648	97	56	140	0.0451441	0.787171	1	No	0.136562	0.497602	0.799597	No	-1.17998	0.00031738	0.00287952	Down	-1.08856	0.000617404	0.00422218	Down	hypothetical protein (AHRD V3.3 *-* AT5G42070.1)
Solyc07g009340.2	50	66	61	20	10	20	51	81	53	15	10	10	0.0562302	0.833716	1	No	-0.176916	0.65156	0.880934	No	-1.43269	0.0184283	0.0730907	No	-1.66583	0.00498652	0.0227179	Down	Cytochrome b561 and DOMON domain-containing protein (AHRD V3.3 *** A0A2G2Z282_CAPAN)
Solyc04g016070.2	127	130	176	30	17	22	66	145	65	13	19	8	-0.695919	0.0268288	0.532992	No	-0.634196	0.132146	0.451207	No	-1.99809	0.00235388	0.0149786	Down	-1.93636	0.0042393	0.0199829	Down	agamous-like MADS-box protein AGL15 (AHRD V3.3 *** A0A2I4ECY7_9ROSI)
Solyc07r035480.1	350	393	438	859	447	821	379	426	470	535	361	697	0.0981161	0.592347	1	No	-0.0618085	0.735624	0.917409	No	1.05398	0.000688873	0.00545959	Up	0.894055	0.00370471	0.0178553	No
Solyc01g005740.3	3	3	1	0	0	0	8	8	20	1	1	0	2.11954	0.00026791	0.0232504	Up	3.77881	0.065925	0.306542	No	-6.5968	0.041684	0.132361	No	-4.93752	0.250534	0.414583	No	Unknown protein
Solyc02g038811.1	35	45	48	1	2	1	51	49	69	3	6	1	0.315408	0.231294	1	No	1.31437	0.134886	0.454715	No	-4.95507	6.90359e-06	0.000100208	Down	-3.95611	0.00219877	0.011688	Down	Amino acid transporter (AHRD V3.3 *** A0A200PYH9_9MAGN)
Solyc02r011940.1	40	13	30	15	20	0	45	25	39	8	8	1	0.206636	0.599516	1	No	0.90679	0.313182	0.661782	No	3.29349	0.00371696	0.0215727	Up	3.99364	0.0285276	0.0866274	No
Solyc04r018560.1	39	20	33	37	50	54	19	38	25	36	46	77	-0.166998	0.587647	1	No	0.381763	0.173125	0.510435	No	1.63499	0.000705521	0.00556386	Up	2.18375	4.38869e-06	5.74936e-05	Up
Solyc11g069730.1	20	22	12	4	15	0	11	15	3	1	0	4	-1.02669	0.0106666	0.304373	No	-1.07	0.327221	0.675293	No	3.50409	0.000210515	0.0020358	Up	3.46077	0.0148803	0.0526986	No	BnaA04g16200D protein (AHRD V3.3 *-* A0A078H164_BRANA)
Solyc01g150162.1	12	11	18	2	2	1	21	23	26	8	10	3	0.658691	0.0551664	0.76642	No	2.30144	0.000866155	0.0191516	Up	-2.15467	0.073582	0.198286	No	-0.511923	0.710765	0.81738	No	Unknown protein
Solyc00g500196.1	202	311	198	125	67	170	178	171	225	113	105	134	-0.328121	0.153578	1	No	0.377376	0.123526	0.433584	No	-1.2498	0.00429524	0.0242232	Down	-0.544299	0.179259	0.328613	No	Protein TIC 214 (AHRD V3.3 *** K4EQH9_DATST)
Solyc01g080750.3	488	501	288	49	83	76	553	521	276	35	25	49	0.110416	0.604562	1	No	-0.659256	0.015247	0.1288	No	-1.05406	0.0135201	0.0581712	No	-1.82373	1.34823e-05	0.000156255	Down	ARM repeat superfamily protein (AHRD V3.3 *** A0A2U1P293_ARTAN)
Solyc01g104810.2	40	70	41	0	1	10	34	39	26	2	0	0	-0.248383	0.460781	1	No	-2.27033	0.191258	0.535489	No	-4.57754	0.0109817	0.0495593	Down	-6.59949	6.99416e-10	1.78127e-08	Down	Vacuolar iron transporter-like protein (AHRD V3.3 *** A0A2K3NGY4_TRIPR)
Solyc07r033380.1	167	205	226	8	8	1	188	185	134	9	8	10	-0.34376	0.14898	1	No	1.11765	0.0313378	0.201897	No	-2.81532	0.000367954	0.00326014	Down	-1.35391	0.179524	0.328761	No
Solyc02g086430.4	166	279	199	42	53	53	196	202	167	19	10	56	-0.134424	0.582187	1	No	-0.65041	0.0344144	0.212978	No	-0.764293	0.109201	0.259461	No	-1.28028	0.00545808	0.0243832	Down	Zinc finger transcription factor 21
Solyc02g078040.3	3628	5002	4341	235	1059	285	6121	6227	3804	147	194	477	0.299306	0.247756	1	No	-0.610324	0.0241256	0.17087	No	-0.705244	0.106093	0.254155	No	-1.61487	0.000173982	0.00145376	Down	Pistil-specific extensin-like protein (AHRD V3.3 *-* A0A2G3A881_CAPAN)
Solyc09g075630.1	105	160	125	25	8	18	125	134	64	14	15	16	-0.290053	0.358474	1	No	0.101149	0.812285	0.945855	No	-2.35695	0.00118282	0.00854836	Down	-1.96575	0.00502397	0.0228418	Down	Unknown protein
Solyc06g084200.2	706	565	764	245	235	20	680	798	700	145	116	200	-0.0132798	0.944288	1	No	0.5979	0.00702785	0.0791593	No	0.765707	0.02901	0.101621	No	1.37689	0.000333612	0.00251364	Up	flocculation FLO11-like protein (AHRD V3.3 *** AT4G02715.2)
Solyc02g090400.4	144	121	98	541	776	1901	159	113	165	1017	1207	1757	0.329711	0.16485	1	No	0.801666	0.000269757	0.00840542	Up	2.93975	1.39315e-16	7.54399e-15	Up	3.4117	1.18197e-19	7.77871e-18	Up	Myb family transcription factor (AHRD V3.3 *** A0A2I0WBC3_9ASPA)
Solyc01g067370.3	68	80	105	24	8	8	66	104	85	7	5	8	-0.0449834	0.859218	1	No	-0.62019	0.168481	0.504201	No	-1.7431	0.00544019	0.0290987	Down	-2.31831	0.000747362	0.00495797	Down	TSB
Solyc01g099660.4	206	111	167	143	158	148	337	348	244	147	300	186	0.90918	8.20569e-05	0.00910791	Up	0.578681	0.0150444	0.127863	No	0.82071	0.0394319	0.127128	No	0.49021	0.217892	0.376515	No	Heat shock protein 70 family (AHRD V3.3 *** A0A200QCN5_9MAGN)
Solyc12g009880.1	438	334	251	181	712	506	404	473	295	121	349	374	0.247795	0.221238	1	No	-0.547465	0.00866885	0.0907991	No	1.84687	1.03589e-08	2.48769e-07	Up	1.05161	0.00162539	0.00917805	Up	Serine-rich protein (AHRD V3.3 *** E5GCC5_CUCME)
Solyc03g112300.3	227	218	215	412	279	461	256	268	181	396	320	384	0.094169	0.670207	1	No	0.258017	0.238436	0.589827	No	1.26241	0.000807024	0.00624144	Up	1.42626	0.000181314	0.00150403	Up	Octicosapeptide/phox/Bem1p domain kinase superfamily protein (AHRD V3.3 *-* A0A2K3MP92_TRIPR)
Solyc02g031780.1	12	11	16	7	1	0	11	4	26	17	5	1	-0.340007	0.391505	1	No	2.87812	5.52415e-05	0.00248977	Up	-2.79739	0.0986787	0.241368	No	0.420737	0.765131	0.855042	No	Unknown protein
Solyc01r004500.1	64	39	70	7	5	4	36	61	69	10	5	11	-0.110318	0.677307	1	No	1.00917	0.0434897	0.242644	No	-2.46744	0.00128043	0.00910921	Down	-1.34795	0.0920938	0.20501	No
Solyc08g005620.3	10	4	1	31	51	156	0	12	2	20	26	36	-0.0372037	0.944788	1	No	-0.935233	0.00680655	0.0777145	No	3.84583	1.35903e-09	3.65741e-08	Up	2.9478	5.69997e-06	7.21716e-05	Up	Gibberellin-regulated protein (AHRD V3.3 *** K0E174_POPTO)
Solyc03g117860.3	4201	2193	2815	6682	6957	26940	2618	1149	6630	14067	14571	26843	0.0793797	0.858901	1	No	1.09362	0.0135073	0.119535	No	0.8787	0.206223	0.398107	No	1.89294	0.00630342	0.027294	Up	RBR-type E3 ubiquitin transferase (AHRD V3.3 *** A0A2G3A2R7_CAPAN)
Solyc12g021360.3	545	483	267	72	87	105	562	822	528	108	51	157	0.617221	0.00555175	0.200838	No	0.50218	0.0455218	0.249286	No	-0.998088	0.0219785	0.0829117	No	-1.11313	0.00598256	0.0261759	Down	UVR domain, ApaG domain protein (AHRD V3.3 *-* A0A2U1KA81_ARTAN)
Solyc01g079920.3	19	8	26	1	2	5	23	25	19	0	1	1	0.316968	0.369572	1	No	-2.10788	0.0835244	0.350001	No	-3.24072	0.00286262	0.0175572	Down	-5.66557	2.24475e-05	0.000246075	Down	Eukaryotic aspartyl protease family protein (AHRD V3.3 *** A0A2U1M5P2_ARTAN)
Solyc06g075040.1	156	129	146	15	19	31	57	75	61	30	9	33	-1.11544	4.90856e-07	0.000111745	Down	0.434903	0.172911	0.51	No	-2.05573	3.75994e-05	0.00045392	Down	-0.505392	0.280529	0.449151	No	Unknown protein
Solyc06g073180.3	7683	7257	6175	1781	1023	638	6673	7244	7211	1072	819	877	-0.0757688	0.685335	1	No	0.0236123	0.902191	0.972655	No	-1.4344	3.77331e-05	0.000455041	Down	-1.33502	4.39427e-05	0.000437995	Down	CONSTANS interacting protein 1
Solyc10g009310.4	327	341	310	66	45	0	303	404	237	97	7	5	-0.516321	0.211578	1	No	1.93988	0.0158681	0.131891	No	2.22798	0.0597341	0.171162	No	4.68418	0.00714334	0.030149	Up	Cytochrome P450 (AHRD V3.3 *** A0A2U1MQN4_ARTAN)
Solyc12g007010.2	1321	1065	841	103	192	53	1100	1571	842	151	119	220	0.082733	0.616217	1	No	0.83244	1.87912e-05	0.00109326	Up	-0.713324	0.0253462	0.092081	No	0.0363833	0.908748	0.948233	No	Iron-sulfur cluster carrier protein (AHRD V3.3 *** A0A2T0U724_9SPHI)
Solyc03g096300.3	15	26	17	9	33	5	31	18	23	13	13	5	0.259977	0.532972	1	No	-0.145019	0.77145	0.931031	No	2.02171	0.0036171	0.0211038	Up	1.61671	0.0424767	0.116296	No	WUSCHEL-related homeobox protein (AHRD V3.3 *** A0A097I3L1_ROSCN)
Solyc03g114190.1	100	75	82	16	27	14	51	38	53	5	4	10	-0.846801	0.00109097	0.0651329	No	-1.33602	0.00143843	0.0268997	Down	-0.631222	0.240564	0.438371	No	-1.12044	0.0619758	0.153478	No	RING/U-box superfamily protein (AHRD V3.3 *-* A0A2U1Q188_ARTAN)
Solyc07g008250.3	9478	16596	10306	31317	19576	15008	10235	15225	17175	17945	12385	20966	0.155974	0.565059	1	No	-0.0490793	0.857313	0.958777	No	1.90063	2.09023e-05	0.00027128	Up	1.69557	0.000230963	0.00184291	Up	F-box protein (AHRD V3.3 *** S4T6I7_CAPAN)
Solyc08g067300.1	89	91	52	134	92	85	136	95	35	92	143	141	0.14604	0.691123	1	No	0.406371	0.273374	0.625287	No	1.86687	0.00515239	0.0278869	Up	2.1272	0.00147424	0.00852962	Up	F-box family protein (AHRD V3.3 *** A0A1P8B768_ARATH)
Solyc09g018280.1	1609	2224	1800	357	281	128	1639	1832	1695	210	102	209	-0.180073	0.360689	1	No	-0.23485	0.27233	0.624356	No	-1.19459	0.00108804	0.00798757	Down	-1.24937	0.000417342	0.00303682	Down	Non-specific serine/threonine protein kinase (AHRD V3.3 *** A0A2G3DDH8_CAPCH)
Solyc10g086320.2	422	326	349	71	86	4	302	522	374	107	43	36	-0.0430733	0.868633	1	No	1.13071	0.000996782	0.0210054	Up	0.482659	0.360956	0.565236	No	1.65645	0.00903654	0.0360847	Up	Phosphatidylinositol 4-phosphate 5-kinase (AHRD V3.3 *** K4D464_SOLLC)
Solyc09g065550.4	241	49	202	177	126	10	233	241	262	69	93	83	0.525154	0.110005	0.993967	No	0.429546	0.236133	0.587568	No	1.97396	0.000552913	0.00456537	Up	1.87835	0.00254723	0.0131822	Up	Kinase interacting (KIP1-like) family protein (AHRD V3.3 *** A0A2K3NUK8_TRIPR)
Solyc02g088230.3	712	677	597	202	315	69	1076	1341	520	195	92	238	0.463797	0.0202888	0.450912	No	0.218359	0.316906	0.66593	No	1.07713	0.00254466	0.0159585	Up	0.831692	0.0255993	0.0795559	No	Phosphate transporter PHO1-like protein 9 (AHRD V3.3 *** A0A2G2V9D0_CAPBA)
Solyc01g066730.4	32	26	39	33	70	244	58	44	43	84	110	174	0.644812	0.0234874	0.490641	No	0.827676	0.00112874	0.0229764	Up	1.07951	0.0148915	0.0625786	No	1.26237	0.00257241	0.013291	Up	Transcription factor, MADS-box (AHRD V3.3 *-* A0A2U1LSQ9_ARTAN)
Solyc03g005770.3	1003	724	252	18	82	26	985	1201	506	99	73	108	0.514822	0.12611	1	No	1.71128	8.57077e-06	0.000586546	Up	-1.30966	0.0410998	0.130991	No	-0.113203	0.856276	0.91584	No	Chlorophyll a-b binding protein, chloroplastic (AHRD V3.3 *** A0A2G2W7Q4_CAPBA)
Solyc02g005606.1	135	94	77	1	10	13	39	63	48	1	0	15	-0.852179	0.0120841	0.330143	No	-0.377678	0.536495	0.822786	No	-2.55405	0.0024823	0.015653	Down	-2.07955	0.00464112	0.0214624	Down	serine/threonine-protein phosphatase 7 long form homolog (AHRD V3.3 *-* XP_019069006.1)
Solyc03r018230.1	40	19	23	0	1	0	11	23	2	0	0	0	-1.72138	1.21162e-05	0.0019876	Down	0.0161628	0.483354	0.790936	No	0.45459	0.665794	0.806968	No	2.19213	0.581491	0.723336	No
Solyc09g005745.1	25	13	25	7	1	3	13	6	18	2	0	2	-0.865743	0.0188847	0.431851	No	-1.07129	0.217874	0.566918	No	-2.68901	0.0220875	0.0832103	No	-2.89455	0.0112813	0.0427021	Down	LAMMER-type protein kinase AFC2 (AHRD V3.3 --* AT4G24740.9)
Solyc05g008370.2	760	892	772	1105	712	997	703	905	771	844	795	1057	-0.0487605	0.790256	1	No	0.225659	0.223023	0.573828	No	0.775594	0.014449	0.0612264	No	1.05001	0.000869638	0.00559155	Up	Ribose 5-phosphate isomerase A (AHRD V3.3 *** A0A1Y1IHK3_KLENI)
Solyc02g093170.4	295	258	220	33	54	50	263	321	186	21	10	63	0.0334409	0.865343	1	No	-0.403553	0.139758	0.461791	No	-0.825934	0.0449877	0.13938	No	-1.26293	0.00149125	0.00860126	Down	Cyclin delta-3 (AHRD V3.3 *** F4JJY7_ARATH)
Solyc12g055900.1	23	7	15	18	7	0	24	23	24	1	0	7	0.526976	0.142313	1	No	-0.443376	0.666565	0.887401	No	2.49585	0.00989063	0.0457326	Up	1.5255	0.27864	0.446778	No	Unknown protein
Solyc12g011170.3	97	96	91	47	66	15	114	158	54	37	24	36	0.0786872	0.749266	1	No	0.0119519	0.966974	0.992903	No	1.53949	0.000821417	0.00633453	Up	1.47275	0.00367805	0.0177536	Up	Phospholipase D (AHRD V3.3 *** K4DCK3_SOLLC)
Solyc09g007680.4	1575	1267	1671	229	154	56	1243	1752	1275	162	131	194	-0.1561	0.380551	1	No	0.534802	0.00878272	0.0913911	No	-1.53311	1.23363e-05	0.000168745	Down	-0.842203	0.0150325	0.0531414	No	Zinc finger, RING-CH-type, Zinc finger, RING/FYVE/PHD-type (AHRD V3.3 *** A0A2U1LSH5_ARTAN)
Solyc03g116120.3	1107	1075	1185	263	176	723	614	607	1142	178	119	200	-0.536747	0.00455454	0.176535	No	-0.576564	0.00483028	0.0624978	No	-2.62962	1.38094e-13	5.95916e-12	Down	-2.66943	1.43786e-16	7.72982e-15	Down	Glutathione S-transferase (AHRD V3.3 *** A0A200QF27_9MAGN)
Solyc10g055420.2	5	6	18	61	19	57	7	10	13	44	33	32	-0.0122206	0.976914	1	No	0.176505	0.537392	0.823032	No	1.28732	0.0310326	0.106647	No	1.47605	0.00643563	0.0277554	Up	Unknown protein
Solyc01g079960.2	534	506	441	371	664	197	499	541	412	265	205	198	-0.0733747	0.760386	1	No	-0.512759	0.0404403	0.232782	No	1.81758	2.44358e-06	3.90518e-05	Up	1.37819	0.000800979	0.00524718	Up	Eukaryotic aspartyl protease family protein (AHRD V3.3 *** A0A2U1ML86_ARTAN)
Solyc08g036660.4	0	0	2	818	891	2499	0	0	2	1696	2423	2690	0.0351218	0.983572	1	No	1.16941	1.07944e-08	2.38439e-06	Up	10.2684	7.67258e-90	1.55614e-86	Up	11.4027	5.98095e-92	2.6687e-88	Up	Jasmonate ZIM domain protein f (AHRD V3.3 *** I3WTA4_NICAT)
Solyc02g078210.3	38327	27426	43826	22456	10311	6152	23918	23352	46327	7049	5214	6285	-0.358919	0.0642886	0.813083	No	-0.646974	0.00100135	0.0210161	Down	-0.676214	0.041929	0.132893	No	-0.964269	0.00230527	0.0121528	No	Ubiquitin-conjugating enzyme (AHRD V3.3 *** A0A200QBL2_9MAGN)
Solyc06g072130.4	15	11	8	0	6	0	7	5	0	0	0	0	-1.80444	0.000683872	0.0468012	Down	-4.00802	0.104904	0.397085	No	1.84069	0.933887	0.967447	No	-0.362894	0.400529	0.568147	No	tonoplast intrinsic protein 3.1
Solyc03g093330.4	1255	1087	1232	69	153	35	1211	1296	813	30	52	64	-0.177395	0.339066	1	No	-0.534755	0.0286229	0.190573	No	-1.46028	5.30779e-05	0.000614833	Down	-1.81764	2.44155e-06	3.41296e-05	Down	Leucine-rich repeat receptor-like protein kinase (AHRD V3.3 *** A0A2R6PLW3_ACTCH)
Solyc06g034370.1	276	228	254	32	76	271	194	221	376	76	69	370	0.212215	0.573148	1	No	1.06941	0.00634898	0.0743649	No	-1.75541	0.00806934	0.0391959	Down	-0.898216	0.130788	0.262825	No	Plant invertase/pectin methylesterase inhibitor superfamily protein (AHRD V3.3 *** A0A061G797_THECC)
Solyc02g091730.3	474	421	539	1119	1019	396	574	574	659	1008	1061	1133	0.266911	0.124963	1	No	0.636603	0.000232413	0.00752561	Up	2.38538	4.84396e-18	2.9527e-16	Up	2.75507	5.1153e-21	3.66953e-19	Up	Chromatin SPT2 (AHRD V3.3 *** A0A2U1NKK8_ARTAN)
Solyc01g109010.3	33	58	25	48	25	23	70	109	104	25	6	16	1.25165	3.80057e-05	0.00520189	Up	-0.805513	0.0304377	0.198643	No	0.903563	0.125674	0.284939	No	-1.1536	0.0439143	0.119046	No	phox domain-containing protein (AHRD V3.3 *-* AT2G15900.1)
Solyc03g120970.3	805	646	725	129	125	135	679	884	525	100	106	123	-0.0827468	0.669171	1	No	-0.00860807	0.968884	0.993464	No	-1.46657	9.95453e-05	0.00106261	Down	-1.39243	0.000126286	0.00110143	Down	Non-heme dioxygenase N-terminal domain (AHRD V3.3 *** A0A200RBZ8_9MAGN)
Solyc11g065710.3	151	81	67	1	0	0	74	103	26	0	1	0	-0.86556	0.000552291	0.0392408	Down	-0.218385	0.770022	0.930575	No	-3.87669	0.029378	0.102538	No	-3.22952	0.331461	0.50255	No	ABC transporter (AHRD V3.3 *** A0A200PUK8_9MAGN)
Solyc06g071580.3	1177	697	908	382	265	124	326	402	395	63	30	55	-1.35589	2.92566e-12	1.55409e-09	Down	-2.04015	4.48107e-19	5.55404e-16	Down	-0.227347	0.513722	0.695568	No	-0.911602	0.0103723	0.0402025	No	ATPase, histidine kinase, DNA gyrase B-, and HSP90-like domain containing protein, expressed (AHRD V3.3 *** Q33AG5_ORYSJ)
Solyc01g109460.3	3136	2958	4248	5944	4283	2297	3343	3535	7370	4461	2824	3253	0.335273	0.171764	1	No	0.0489112	0.843235	0.953988	No	1.26911	0.000955572	0.00713719	Up	0.982753	0.0130109	0.0476091	No	Polyol monosaccharide transporter 4
Solyc04g074330.3	342	252	320	1	1	1	286	366	170	0	0	4	-0.21544	0.364233	1	No	0.615696	0.561395	0.837536	No	-5.79782	9.33609e-06	0.000131412	Down	-4.96669	0.00284976	0.0144463	Down	Glycosyltransferase (AHRD V3.3 *** A0A077EMP8_ACTDE)
Solyc07g040930.1	45	64	54	3	3	1	24	25	85	4	9	1	-0.627097	0.0758656	0.867788	No	1.08406	0.163715	0.498022	No	-5.26865	2.39908e-06	3.84508e-05	Down	-3.55749	0.00442128	0.0206728	Down	Unknown protein
Solyc07g062950.4	1014	1058	1175	179	238	179	882	1222	1055	177	104	226	-0.045796	0.806813	1	No	0.0129752	0.949584	0.987748	No	-1.13895	0.000780711	0.00606254	Down	-1.08018	0.00100893	0.00628923	Down	Serine/threonine-protein kinase WNK (With No Lysine)-related protein (AHRD V3.3 *** A0A2U1Q468_ARTAN)
Solyc09g098180.4	285	247	294	265	328	303	276	336	266	333	273	340	0.0751987	0.704197	1	No	0.347636	0.0822712	0.346757	No	1.14104	0.000469834	0.00397642	Up	1.41348	2.3126e-05	0.000252664	Up	Pirin-like protein (AHRD V3.3 *** A0A2G3CR97_CAPCH)
Solyc06g054320.1	413	503	375	28	56	28	311	442	265	16	31	54	-0.35774	0.0723007	0.859426	No	0.00938278	0.97312	0.994682	No	-1.70925	3.99501e-05	0.000477902	Down	-1.34212	0.00158508	0.00900605	Down	Dirigent protein (AHRD V3.3 *** K4C6B8_SOLLC)
Solyc09g008040.3	380	293	367	45	59	43	306	479	330	51	34	71	0.0836878	0.677058	1	No	0.320966	0.207809	0.55574	No	-1.36877	0.000778808	0.00605197	Down	-1.13149	0.00461776	0.0213828	Down	RNA polymerase sigma factor (AHRD V3.3 *** A0A2G2VXR1_CAPBA)
Solyc05g005290.4	1771	1614	1413	1308	2333	8091	1511	1236	1533	3272	3241	5881	-0.0724254	0.726536	1	No	0.824319	8.13294e-05	0.00334771	Up	0.595116	0.0789933	0.20866	No	1.49186	1.16659e-05	0.000137054	Up	Poly [ADP-ribose] polymerase (AHRD V3.3 *** A0A2G2WJW6_CAPBA)
Solyc04g016330.3	2113	1606	1836	518	199	57	1541	2114	1910	331	79	149	-0.101154	0.612239	1	No	0.0833287	0.705569	0.904929	No	-1.08766	0.00490757	0.0268725	Down	-0.903179	0.0181118	0.0611769	No	Glycerol-3-phosphate dehydrogenase [NAD(+)] (AHRD V3.3 *** A0A2G3CDF8_CAPCH)
Solyc02g078170.3	251	196	325	2532	2885	5127	368	247	456	3805	4260	8706	0.48984	0.0923949	0.936968	No	0.981688	0.00064107	0.0153788	Up	3.8808	2.29501e-18	1.43422e-16	Up	4.37265	1.81564e-18	1.10675e-16	Up	Lectin receptor kinase (AHRD V3.3 *** A0A2K3NP35_TRIPR)
Solyc04r019200.1	21264	26706	23061	6608	3419	1866	19503	22496	17762	4303	1443	2104	-0.317983	0.195423	1	No	-0.242414	0.331418	0.679041	No	-1.20964	0.00737446	0.0366505	Down	-1.13407	0.00923818	0.0366863	Down
Solyc09g005030.3	202	212	227	58	35	18	199	157	198	38	23	19	-0.292051	0.173983	1	No	-0.106915	0.716386	0.908968	No	-1.3584	0.00312622	0.0187741	Down	-1.17326	0.0146387	0.0520628	No	Homeodomain-like superfamily protein (AHRD V3.3 *-* Q9SIZ5_ARATH)
Solyc01g066440.3	63	34	40	0	6	9	19	46	33	7	5	0	-0.459961	0.222493	1	No	0.135207	0.839573	0.953181	No	-2.99075	0.00115359	0.00837781	Down	-2.39559	0.00776151	0.0321857	Down	hypothetical protein (AHRD V3.3 *** AT3G06840.1)
Solyc06g072550.3	148	192	93	113	133	109	175	174	103	116	19	103	0.120005	0.619101	1	No	-0.492438	0.0589004	0.287165	No	1.58246	0.000192183	0.00187477	Up	0.970014	0.0228532	0.0728053	No	CASP-like protein (AHRD V3.3 *** A0A2I4FJL7_9ROSI)
Solyc01r001790.1	237	223	209	42	60	30	188	215	181	30	36	11	-0.256281	0.323573	1	No	-0.596837	0.0708669	0.319596	No	-0.967864	0.0493901	0.149156	No	-1.30842	0.0115798	0.0435585	Down
Solyc11g013500.1	112	106	82	21	18	14	76	116	60	1	0	14	-0.22551	0.369366	1	No	-1.81008	0.000113477	0.00426207	Down	-0.324183	0.599441	0.76143	No	-1.90875	0.00203694	0.0110007	Down	myotubularin-like protein (AHRD V3.3 *** AT1G36940.1)
Solyc06g050370.1	179	180	174	20	18	22	142	163	135	3	20	22	-0.295423	0.145651	1	No	-0.389632	0.272789	0.62454	No	-2.44814	3.62061e-07	6.65918e-06	Down	-2.54235	3.70803e-07	6.19671e-06	Down	Alkylated DNA repair protein (AHRD V3.3 *-* A0A2I0W164_9ASPA)
Solyc12g099260.2	2	7	0	15	8	19	2	3	0	11	9	13	-0.772608	0.306722	1	No	0.0146872	0.970509	0.994057	No	2.35438	0.00677396	0.0343003	Up	3.14168	0.000191735	0.00157613	Up	Citrate synthase-like (AHRD V3.3 *** A0A200R252_9MAGN)
Solyc08g062570.1	2	11	21	80	50	299	1	1	16	57	137	230	-1.02399	0.131133	1	No	0.742554	0.190074	0.534336	No	1.49937	0.101583	0.246499	No	3.26592	0.000866082	0.00557964	Up	Glutathione S-transferase (AHRD V3.3 *-* A0A200QSE6_9MAGN)
Solyc06g071000.3	6019	6152	6368	1349	1329	754	6132	6729	5641	809	748	976	-0.0461969	0.761411	1	No	-0.182958	0.246506	0.598682	No	-0.964738	0.000394031	0.00344342	No	-1.1015	2.76478e-05	0.000295131	Down	Aldehyde dehydrogenase (AHRD V3.3 *** A8J5Z8_CHLRE)
Solyc07g053050.1	407	323	445	1022	513	877	384	408	515	723	773	931	0.115453	0.509644	1	No	0.336445	0.0516593	0.266355	No	1.13722	0.000104807	0.00110975	Up	1.35821	3.08039e-06	4.21358e-05	Up	Calcium-binding protein PBP1 (AHRD V3.3 *** A0A1U8HB91_CAPAN)
Solyc02g089130.4	377	581	293	101	150	70	394	443	313	37	42	68	-0.12725	0.585887	1	No	-0.901123	0.000899259	0.0196306	Down	-0.0470347	0.912237	0.955296	No	-0.820908	0.056558	0.143616	No	COBRA-like protein (AHRD V3.3 *** K4BC67_SOLLC)
Solyc06g050880.3	762	643	744	182	130	86	655	804	915	65	94	170	0.102857	0.67415	1	No	-0.0491039	0.855	0.958098	No	-1.17303	0.0104803	0.0478606	Down	-1.32499	0.00210304	0.0112785	Down	serine-rich adhesin for platelets-like isoform X1 (AHRD V3.3 --* XP_021625239.1)
Solyc09g063130.3	3943	3222	2155	260	599	393	2758	4283	2488	365	317	739	0.0753892	0.688556	1	No	0.432721	0.0286329	0.190573	No	-1.1038	0.00122189	0.00876824	Down	-0.746468	0.0201887	0.0665288	No	Photosystem I reaction center subunit IV (AHRD V3.3 *-* A0A2P6U4S6_CHLSO)
Solyc02g085910.4	72	97	62	451	1977	2059	121	82	66	397	917	1025	0.297907	0.281511	1	No	-0.56491	0.0247095	0.173245	No	5.16793	1.10912e-39	2.55097e-37	Up	4.30511	1.41492e-22	1.1563e-20	Up	LOB domain-containing protein (AHRD V3.3 *** A0A2U1NKN8_ARTAN)
Solyc09g061410.1	862	1149	755	140	247	420	958	1140	606	147	178	313	0.00570135	0.973867	1	No	0.0281429	0.882764	0.967188	No	-1.12209	0.000593626	0.00483527	Down	-1.09965	0.000415873	0.0030291	Down	CLAVATA3/ESR (CLE)-related protein 41-like (AHRD V3.3 --* XP_022856139.1)
Solyc03r018150.1	83	54	82	42	57	6	74	79	90	37	5	35	0.113413	0.65158	1	No	-0.0455888	0.895931	0.970878	No	1.91539	7.56043e-05	0.000833778	Up	1.75638	0.00123868	0.00742078	Up
Solyc09g014525.1	3099	3094	2977	10	63	58	3370	3328	1263	9	9	73	-0.244102	0.393825	1	No	-0.318951	0.388402	0.726401	No	-4.59297	4.41898e-14	1.96781e-12	Down	-4.66782	7.50578e-18	4.34945e-16	Down	MLP-like protein 43 (AHRD V3.3 *** A0A2U1L1Z2_ARTAN)
Solyc03g080190.3	2495	2617	2495	6886	5430	7504	1589	1832	2826	5806	2933	3489	-0.341757	0.148275	1	No	-0.393304	0.100503	0.388802	No	1.68264	6.69917e-06	9.76852e-05	Up	1.6311	3.11857e-05	0.000327876	Up	2-oxoglutarate (2OG) and Fe(II)-dependent oxygenase superfamily protein (AHRD V3.3 *** A0A2U1QGX7_ARTAN)
Solyc07g049550.3	1121	1324	921	2749	2529	4179	763	937	1051	2333	2285	7567	-0.235078	0.401944	1	No	0.567079	0.0466334	0.252615	No	2.12654	4.92111e-06	7.41824e-05	Up	2.92869	1.16618e-09	2.85592e-08	Up	1-aminocyclopropane-1-carboxylate oxidase 2 (AHRD V3.3 *** Q7Y257_BETPN)
Solyc06g071230.3	5348	4954	4188	4666	4874	8715	4492	5389	4026	8140	9345	12343	-0.0413816	0.795873	1	No	1.03569	2.17774e-10	8.3768e-08	Up	0.737378	0.00722931	0.0360832	No	1.81445	4.40119e-11	1.32869e-09	Up	Transcription factor MYB1R1 (AHRD V3.3 *** MY1R1_SOLTU)
Solyc07g009410.4	2026	2553	2666	548	613	292	2051	2113	2338	395	307	271	-0.219509	0.358958	1	No	-0.302656	0.2254	0.575843	No	-0.931253	0.0232321	0.0862841	No	-1.0144	0.0124811	0.0461606	Down	F-box/kelch-repeat protein (AHRD V3.3 *** A0A1J3E525_NOCCA)
Solyc06g068890.1	44	33	45	358	342	1365	27	10	122	374	379	942	0.212218	0.702157	1	No	0.356378	0.488167	0.794103	No	2.64853	0.000858812	0.00657051	Up	2.79269	0.000854061	0.00552613	Up	Unknown protein
Solyc08g082470.1	308	201	198	61	96	19	250	195	213	16	8	23	-0.101748	0.66561	1	No	-1.5076	3.73911e-06	0.000304451	Down	0.547918	0.216405	0.410718	No	-0.857937	0.0821442	0.188718	No	Late embryogenesis abundant (LEA) hydroxyproline-rich glycoprotein family (AHRD V3.3 *** Q9T0A8_ARATH)
Solyc03g006300.3	47	37	43	6	0	6	30	69	25	0	8	8	-0.0801722	0.809206	1	No	0.323783	0.631847	0.871092	No	-2.94065	0.00147856	0.0102922	Down	-2.5367	0.00632914	0.0273796	Down	Receptor-like protein kinase (AHRD V3.3 *** A0A2R6QLC9_ACTCH)
Solyc10r047030.1	4	1	0	6	35	28	0	0	1	16	5	8	-1.75801	0.113854	1	No	-0.771418	0.106031	0.399437	No	5.20788	1.82951e-10	5.55325e-09	Up	6.19447	1.20921e-09	2.95482e-08	Up
Solyc06g066630.1	25	75	25	51	96	104	24	63	37	100	23	93	0.0943195	0.804271	1	No	0.0610776	0.867837	0.962585	No	2.38076	5.65043e-05	0.00064713	Up	2.34751	0.000145282	0.00123661	Up	MBOAT (Membrane bound O-acyl transferase) family protein (AHRD V3.3 *** A0A2U1LYZ9_ARTAN)
Solyc08g077910.3	1206	1519	974	2082	5601	7654	1034	998	1153	1768	1766	3908	-0.0851945	0.722701	1	No	-0.63697	0.00816283	0.0874281	No	2.67277	4.77903e-13	1.94918e-11	Up	2.121	6.27876e-08	1.19419e-06	Up	Expansin-like B1 (AHRD V3.3 *** A0A2G2VI71_CAPBA)
Solyc12g096630.2	146	87	81	15	26	23	54	65	42	14	4	34	-0.902144	0.000573006	0.0404549	Down	-0.188376	0.601149	0.856997	No	-0.486889	0.37003	0.573768	No	0.226878	0.666257	0.785168	No	Inosine-uridine preferring nucleoside hydrolase family protein, expressed (AHRD V3.3 *** Q84MH2_ORYSJ)
Solyc06g150127.1	81	85	79	12	12	13	81	71	46	10	5	7	-0.302024	0.211898	1	No	-0.486906	0.260332	0.610791	No	-1.5142	0.0104689	0.0478316	Down	-1.69908	0.00558474	0.0247951	Down	Unknown protein
Solyc01g005850.2	499	435	330	4	15	3	344	828	125	2	1	5	-0.233244	0.36989	1	No	-0.944946	0.159327	0.491509	No	-2.23893	0.00431129	0.0242952	Down	-2.95063	0.00530412	0.023829	Down	Extensin-like protein Dif54 (AHRD V3.3 *-* Q43505_SOLLC)
Solyc07g065930.3	1588	1457	2010	295	273	150	1493	1726	1890	164	164	126	-0.0492907	0.802183	1	No	-0.421009	0.0518912	0.266873	No	-1.63555	4.59273e-06	7.01807e-05	Down	-2.00727	9.74316e-09	2.07217e-07	Down	BTB/POZ domain-containing protein (AHRD V3.3 *** A0A1U8HLU2_CAPAN)
Solyc01r005770.1	31	30	47	55	45	16	50	38	52	23	39	50	0.305793	0.292259	1	No	0.228731	0.452856	0.773473	No	1.65999	0.000846098	0.00649121	Up	1.58293	0.00200644	0.0108624	Up
Solyc12g098910.2	1267	834	1040	1737	1821	4280	972	1146	1249	2219	3004	4952	0.12692	0.562633	1	No	0.748118	0.000708527	0.0165868	Up	1.24622	0.000590448	0.00481641	Up	1.86741	3.12276e-07	5.29801e-06	Up	Non-specific serine/threonine protein kinase (AHRD V3.3 *** A0A2G2VIL4_CAPBA)
Solyc09g150156.1	57	43	82	9	22	19	65	48	35	9	6	2	-0.313356	0.358944	1	No	-1.25615	0.0120763	0.112072	No	-0.904741	0.173046	0.354722	No	-1.84754	0.0108983	0.0416597	Down	Unknown protein
Solyc11g012420.2	4330	4198	3402	974	270	60	3371	4233	2918	293	139	173	-0.340137	0.229157	1	No	-0.261124	0.38422	0.723339	No	-1.4264	0.0123163	0.054026	No	-1.34739	0.0124592	0.0461275	Down	Cytochrome b561 and DOMON domain-containing protein (AHRD V3.3 *** A0A2G2VD03_CAPBA)
Solyc12g005450.1	38	40	19	764	596	486	82	43	60	405	518	458	0.888277	0.00477398	0.181135	No	-0.204079	0.444326	0.768201	No	5.23227	2.24534e-31	3.27409e-29	Up	4.13991	5.54772e-18	3.22317e-16	Up	Protein kinase domain (AHRD V3.3 *** A0A200QFW1_9MAGN)
Solyc11g007040.2	212	158	181	149	82	29	217	170	176	78	57	107	-0.0321985	0.88587	1	No	0.337571	0.179493	0.51865	No	0.723396	0.0873812	0.222293	No	1.09317	0.0107858	0.0413882	Up	Alpha/beta-Hydrolases superfamily protein (AHRD V3.3 *** A0A2U1MAY4_ARTAN)
Solyc09g091530.2	150	93	62	18	10	2	115	99	146	16	15	28	0.168416	0.596831	1	No	1.47259	0.00126909	0.0247712	Up	-1.27393	0.101897	0.24691	No	0.0302352	0.958695	0.976822	No	S-adenosyl-L-methionine-dependent methyltransferases superfamily protein (AHRD V3.3 *** Q9FJZ6_ARATH)
Solyc02g150122.1	317	223	344	69	87	65	284	318	352	44	22	50	0.103994	0.632389	1	No	-0.68884	0.00966164	0.0973582	No	-0.785045	0.0533087	0.157567	No	-1.57788	9.52846e-05	0.0008603	Down	Unknown protein
Solyc10g086565.2	135	143	88	38	18	24	120	152	96	10	11	20	-0.0117598	0.964162	1	No	-0.733381	0.0462473	0.251679	No	-1.06486	0.0637429	0.178387	No	-1.78648	0.00161645	0.00914375	Down	S-acyltransferase (AHRD V3.3 *** A0A2G2VTM9_CAPBA)
Solyc05g053900.4	220	206	260	36	40	27	217	232	287	22	25	31	0.0623303	0.754631	1	No	-0.174859	0.541571	0.825462	No	-1.7279	4.59139e-05	0.000539694	Down	-1.96509	5.61584e-06	7.11871e-05	Down	Eukaryotic aspartyl protease family protein (AHRD V3.3 *** F4IAD5_ARATH)
Solyc12g006297.1	199	258	246	109	117	244	182	206	229	77	65	85	-0.168916	0.395183	1	No	-0.623231	0.00475397	0.0617351	No	-0.640027	0.0718628	0.194807	No	-1.09434	0.00161901	0.00915019	Down	Endoplasmic reticulum-Golgi intermediate compartment protein 3 (AHRD V3.3 *-* A0A1J3HP52_NOCCA)
Solyc03g083820.3	5	10	7	2	4	5	3	22	12	14	10	8	0.730563	0.129034	1	No	1.85162	0.0011136	0.022835	Up	-0.39618	0.709713	0.834935	No	0.724875	0.448422	0.611061	No	Endoglucanase (AHRD V3.3 *** A0A2G3CVU8_CAPCH)
Solyc05g053570.4	47	65	83	4	12	7	76	69	64	3	2	1	0.0809781	0.77137	1	No	-1.66534	0.00978611	0.0982133	No	-1.94029	0.00618774	0.0321267	Down	-3.68661	1.17405e-05	0.000137786	Down	Pleiotropic drug resistance protein (AHRD V3.3 *** C8CA13_CUCSA)
Solyc06g069130.4	405	337	442	1738	1108	941	483	469	524	1223	1042	1109	0.269824	0.0993675	0.962584	No	0.118147	0.458303	0.776602	No	2.52437	2.20622e-22	1.85739e-20	Up	2.3727	3.0804e-18	1.84248e-16	Up	Kinesin-like protein (AHRD V3.3 *** A0A2G2WLN7_CAPBA)
Solyc03g110900.4	5418	3763	4918	4651	3237	1367	4648	5237	5237	2968	2062	3310	0.0443751	0.778613	1	No	0.210247	0.189984	0.534336	No	1.03102	0.000112458	0.00117941	Up	1.1969	8.05689e-06	9.86008e-05	Up	P-loop containing nucleoside triphosphate hydrolases superfamily protein (AHRD V3.3 *** A0A2U1N2C4_ARTAN)
Solyc04g081510.4	1873	1874	2032	3459	2972	2565	1843	1828	2107	3087	2579	3295	-0.0333638	0.832379	1	No	0.2542	0.108618	0.403964	No	1.56942	8.61529e-10	2.4056e-08	Up	1.85698	2.59576e-12	9.03456e-11	Up	DUF668 domain-containing protein/DUF3475 domain-containing protein (AHRD V3.3 *** A0A1Q3AMJ7_CEPFO)
Solyc03g025125.1	70	37	61	13	23	17	84	52	101	9	8	16	0.502601	0.112191	1	No	-0.447192	0.292257	0.643359	No	-0.67539	0.279514	0.481194	No	-1.62518	0.00865452	0.0349534	Down	Unknown protein
Solyc01g079520.3	800	578	755	149	165	74	869	877	637	88	65	93	0.118691	0.518098	1	No	-0.372969	0.0846985	0.352739	No	-0.656635	0.0582275	0.168141	No	-1.14829	0.00107753	0.00664449	Down	DNA mismatch repair protein MutS (AHRD V3.3 *** A0A200R263_9MAGN)
Solyc02g071140.3	362	356	358	287	239	94	420	461	368	172	172	230	0.148117	0.38823	1	No	0.199107	0.280082	0.631812	No	0.987607	0.0011847	0.00855641	No	1.0386	0.00083937	0.00545004	Up	Two-pore potassium channel 3 (AHRD V3.3 *** A0A2G2XE18_CAPBA)
Solyc03g083440.4	47838	35468	55902	44801	42825	11028	46328	49832	49718	25189	18151	18166	-0.00678446	0.972297	1	No	-0.289072	0.145887	0.470964	No	1.40853	7.03953e-06	0.000101916	Up	1.12624	0.000584663	0.00403834	Up	Glutamate synthase (AHRD V3.3 *** A0A2U1PKW7_ARTAN)
Solyc03g013250.4	713	667	750	226	133	124	607	639	624	112	82	113	-0.227033	0.161334	1	No	-0.353189	0.0627313	0.2979	No	-1.23751	9.40002e-05	0.00100921	Down	-1.36366	9.81232e-06	0.000117317	Down	hypothetical protein (AHRD V3.3 *** AT3G29280.1)
Solyc01g105070.3	3450	6255	3508	27191	19361	25365	4956	4275	5014	16758	10265	14574	0.0901531	0.72908	1	No	-0.469508	0.0738309	0.327652	No	3.01111	7.57614e-13	3.01828e-11	Up	2.45145	5.3675e-08	1.03379e-06	Up	LECEVI16G peroxidase precursor
Solyc12g042530.2	61	56	33	8	6	11	28	29	21	1	2	3	-0.909026	0.00138232	0.0780749	No	-1.78436	0.00494329	0.0634551	No	-1.79269	0.0124146	0.0544014	No	-2.66802	0.0011475	0.00698521	Down	Phosphatidylinositol-glycan biosynthesis class F protein (AHRD V3.3 *** A0A1J3EIG4_NOCCA)
Solyc10g086210.2	723	687	640	204	202	226	638	670	565	91	71	110	-0.129969	0.416471	1	No	-0.948134	4.23252e-07	5.33489e-05	Down	-0.775015	0.00986465	0.045634	No	-1.59318	7.16874e-08	1.35423e-06	Down	translin-like (AHRD V3.3 *** A0A2I4FDW4_9ROSI)
Solyc03g046380.1	254	228	206	1197	1416	6554	212	218	334	2829	3288	5052	0.205252	0.3504	1	No	1.07117	3.82426e-07	4.9034e-05	Up	2.51962	6.08046e-14	2.67564e-12	Up	3.38554	2.08793e-21	1.52727e-19	Up	Seed maturation protein PM41 (AHRD V3.3 *** A0A2K3K2J9_TRIPR)
Solyc07g009470.3	100	90	74	35	12	14	79	83	127	9	7	27	0.0698369	0.808795	1	No	-0.155372	0.694004	0.899369	No	-1.31906	0.0378436	0.123308	No	-1.54427	0.0106135	0.0408887	Down	GDSL esterase/lipase 2-like (AHRD V3.3 *-* A0A1S3XYZ9_TOBAC)
Solyc05g009420.1	965	907	797	1983	1645	2765	1028	921	807	2316	2052	3580	0.0632446	0.720156	1	No	0.616206	0.000489788	0.012901	Up	1.77817	1.92311e-09	5.07747e-08	Up	2.33113	1.44681e-14	6.36654e-13	Up	transmembrane protein (AHRD V3.3 *-* AT1G25400.2)
Solyc06g048790.1	97	107	16	4	38	3	80	104	4	5	1	0	-0.356169	0.392729	1	No	-2.00877	0.0161861	0.13394	No	2.76911	0.00172189	0.0116587	Up	1.11651	0.331001	0.502083	No	Protein PLANT CADMIUM RESISTANCE like (AHRD V3.3 *** A0A2R6RR66_ACTCH)
Solyc09g010070.1	47	20	25	19	25	4	39	31	35	6	6	21	0.179276	0.581845	1	No	-0.119683	0.787259	0.937002	No	1.75863	0.00555716	0.0295896	Up	1.45967	0.038412	0.108122	No	Pentatricopeptide repeat (AHRD V3.3 *** A0A200QHM2_9MAGN)
Solyc02g080840.1	0	0	0	487	1237	4489	0	0	1	1485	538	1918	1.6831	0.223552	1	No	0.257217	0.333411	0.681423	No	13.0552	8.46947e-76	8.40715e-73	Up	11.6293	7.31685e-58	6.04589e-55	Up	F-box plant-like protein, putative (AHRD V3.3 *** A0A072V4I2_MEDTR)
Solyc10g084080.3	294	241	226	229	259	1353	190	179	241	436	373	790	-0.247345	0.231771	1	No	0.655837	0.00122114	0.0240032	Up	0.0332764	0.923229	0.96132	No	0.936459	0.00491151	0.0224357	No	Pentatricopeptide repeat (AHRD V3.3 *** A0A200R5Q2_9MAGN)
Solyc07g056390.4	1034	1226	1249	2733	2958	3256	1030	1096	1485	2415	2116	3150	0.0297309	0.882581	1	No	0.0463511	0.817754	0.947094	No	2.01026	2.06236e-10	6.21773e-09	Up	2.02688	1.12354e-09	2.7606e-08	Up	Endoplasmic reticulum oxidoreductin-1 (AHRD V3.3 *** A0A2G2WEL6_CAPBA)
Solyc02g094420.3	541	567	526	222	173	212	528	606	609	127	113	109	0.0635924	0.725049	1	No	-0.517925	0.0101906	0.10087	No	-0.862676	0.0099291	0.045882	No	-1.44419	9.72348e-06	0.000116317	Down	Shikimate kinase (AHRD V3.3 *** A0A2K3MVD6_TRIPR)
Solyc12g089360.1	36	54	37	15	2	0	19	61	20	0	0	0	-0.275271	0.505591	1	No	-15.2417	1.03618e-06	0.000112767	Down	11.5044	0.000130737	0.00134536	Up	-3.46205	0.323704	0.494511	No	Peroxidase (AHRD V3.3 *** K4DH07_SOLLC)
Solyc04r019740.1	26	3	18	14	22	5	50	66	77	5	10	14	2.00044	2.14276e-07	5.25329e-05	Up	-0.213002	0.663778	0.88607	No	1.8682	0.00872683	0.0415927	Up	-0.345236	0.659675	0.78058	No
Solyc12g005610.3	49	69	75	6	8	3	64	52	79	12	5	12	-0.0248736	0.923294	1	No	1.03462	0.0324758	0.205659	No	-2.29394	0.00180571	0.0121159	Down	-1.23445	0.109631	0.232563	No	Leucine-rich receptor-like kinase family protein (AHRD V3.3 *-* G7L9I8_MEDTR)
Solyc09r043150.1	187	172	281	226	142	179	223	235	270	183	289	248	0.146913	0.451827	1	No	0.605693	0.00251439	0.0403278	Up	0.109542	0.748331	0.85965	No	0.568322	0.0886536	0.19906	No
Solyc01g107800.4	768	937	551	155	124	199	757	966	579	112	116	143	0.0323511	0.88963	1	No	-0.0793912	0.754971	0.924393	No	-1.54698	0.000771276	0.00599939	Down	-1.65873	0.000122732	0.0010742	Down	glucuronoxylan 4-O-methyltransferase 1-like (AHRD V3.3 *** A0A2I4H011_9ROSI)
Solyc01r004710.1	3	14	10	13	10	4	13	25	14	5	1	5	0.905995	0.0244785	0.506601	No	-1.12844	0.052641	0.269115	No	2.17449	0.00653251	0.0333578	Up	0.140057	0.872768	0.926154	No
Solyc06g082225.1	16	11	12	6	17	1	28	26	23	2	3	14	0.938195	0.00901945	0.275649	No	0.194007	0.716299	0.908968	No	2.47428	0.00089676	0.00679416	Up	1.73009	0.0494673	0.129946	No	Unknown protein
Solyc02g071620.3	695	1201	671	516	655	230	863	1256	553	279	216	461	-0.0222039	0.930846	1	No	-0.286262	0.278705	0.630387	No	1.49965	0.000708944	0.00558829	Up	1.23559	0.00653123	0.0280898	Up	GDSL-motif lipase/hydrolase family protein 1
Solyc07g007990.4	90	95	98	19	1	5	97	111	55	2	6	5	-0.174245	0.604483	1	No	-0.705492	0.249653	0.601876	No	-2.75841	0.00175394	0.0118362	Down	-3.28966	0.000683741	0.00458637	Down	Nucleotide/sugar transporter family protein (AHRD V3.3 *** A0A2U1NJJ9_ARTAN)
Solyc06g060150.3	1491	1539	1676	491	522	559	1583	1378	1578	363	274	382	-0.0577581	0.747794	1	No	-0.347178	0.0657954	0.306287	No	-0.814158	0.00977696	0.0452915	No	-1.10358	0.000321325	0.0024402	Down	Replication factor C subunit 5 (AHRD V3.3 *** A0A2G3C770_CAPCH)
Solyc02g089110.3	1160	1133	1103	1750	1243	1606	1098	1143	1419	1357	1282	1730	0.0781906	0.622992	1	No	0.207215	0.194641	0.539971	No	0.947785	0.000380025	0.0033498	No	1.07681	5.1461e-05	0.00050311	Up	Mitochondrial carrier protein (AHRD V3.3 *** A0A200PRK7_9MAGN)
Solyc10g054320.2	738	706	636	1061	971	1631	597	704	662	1077	1128	1578	-0.0752465	0.632643	1	No	0.356954	0.0224807	0.16321	No	1.19249	5.34969e-06	7.9811e-05	Up	1.62469	7.16832e-10	1.81527e-08	Up	Coiled-coil domain-containing protein 90B, mitochondrial (AHRD V3.3 *** A0A1J3GXX3_NOCCA)
Solyc08g023650.3	9	19	4	5	7	1	16	15	18	8	0	1	1.06683	0.0088411	0.273018	No	-5.17695	0.00169153	0.0304376	Down	4.42434	0.000920999	0.00692188	Up	-1.81944	0.154021	0.295232	No	Unknown protein
Solyc04g077270.4	993	520	980	6510	2795	2755	614	423	1588	3941	1851	3287	-0.127075	0.67406	1	No	-0.028545	0.924232	0.97981	No	2.56745	4.40793e-08	9.54767e-07	Up	2.66598	6.1656e-08	1.17468e-06	Up	G-type lectin S-receptor-like serine/threonine-protein kinase (AHRD V3.3 *** A0A1U8GJN2_CAPAN)
Solyc05g006930.3	407	299	336	50	89	30	446	430	273	24	22	37	0.10098	0.597754	1	No	-0.739331	0.00582166	0.0708572	No	-0.421872	0.26945	0.469496	No	-1.26218	0.00225403	0.0119306	Down	5'-AMP-activated protein kinase subunit beta-2 (AHRD V3.3 *** A0A1J3EBW5_NOCCA)
Solyc02g064590.2	148	63	98	48	45	1	158	163	158	44	20	21	0.485691	0.034515	0.615236	No	1.21307	0.00319565	0.0479454	Up	2.01365	0.000728454	0.00571844	Up	2.74103	0.000671996	0.00452876	Up	ARM repeat superfamily protein (AHRD V3.3 *** A0A2U1MQ52_ARTAN)
Solyc09g011010.3	317	348	159	15	47	40	271	372	265	34	39	76	0.251294	0.281369	1	No	0.849791	0.0041044	0.0562465	No	-1.64434	0.000518215	0.00431234	Down	-1.04584	0.0183125	0.0617053	No	High-light-induced protein, chloroplastic (AHRD V3.3 *** A0A1U8FG85_CAPAN)
Solyc08g076000.4	198	145	154	264	174	164	193	209	220	209	102	288	0.311294	0.1297	1	No	0.246889	0.232757	0.583987	No	1.41506	6.06783e-05	0.000687174	Up	1.35066	9.40789e-05	0.000850154	Up	Disease resistance protein RGA2 (AHRD V3.3 *** A0A2G2XMC9_CAPBA)
Solyc09g097950.3	208	239	298	353	172	118	445	456	544	319	269	450	0.888661	4.8933e-05	0.00623826	Up	1.06237	2.4418e-06	0.000217567	Up	0.822892	0.0314938	0.107623	No	0.996604	0.00824542	0.0337285	No	NAD(P)-linked oxidoreductase, aldo/keto reductase family protein (AHRD V3.3 *-* A0A1Y1HY98_KLENI)
Solyc12g087940.2	1428	1512	955	37	315	17	759	1073	282	57	17	94	-1.02506	3.74192e-07	8.69608e-05	Down	-0.214388	0.421082	0.750472	No	0.646344	0.0792804	0.209125	No	1.45701	0.000521111	0.0036639	Up	Eukaryotic aspartyl protease family protein (AHRD V3.3 *** F4K5B9_ARATH)
Solyc06g006080.3	2296	2939	2707	71	209	59	2161	2417	1517	31	19	100	-0.392543	0.110917	0.997002	No	-0.946241	0.00110534	0.0227283	Down	-2.04107	8.53483e-06	0.000120973	Down	-2.59477	6.1321e-09	1.36262e-07	Down	Phosphomethylpyrimidine synthase (AHRD V3.3 *** A0A2G3C580_CAPCH)
Solyc01g108320.3	224	192	259	17	19	1	238	284	279	28	17	12	0.0933954	0.664684	1	No	1.44565	0.000525432	0.013474	Up	-1.5468	0.0254927	0.0924933	No	-0.194549	0.857152	0.916295	No	Peroxidase (AHRD V3.3 *** K4B348_SOLLC)
Solyc02g087420.3	21	10	32	2	0	3	31	7	8	1	0	0	-0.328149	0.564862	1	No	-1.58334	0.272371	0.624356	No	-4.51878	0.0245443	0.0899889	No	-5.77397	0.000878172	0.00563799	Down	spindle assembly checkpoint component (AHRD V3.3 *** AT3G28370.4)
Solyc02g063420.3	807	867	727	77	77	106	716	811	569	57	35	34	-0.191864	0.400528	1	No	-0.705129	0.010894	0.104939	No	-2.51361	4.26053e-08	9.24634e-07	Down	-3.02687	8.10292e-12	2.68612e-10	Down	Hydroxyproline-rich glycoprotein family protein (AHRD V3.3 *** A0A2U1M3E1_ARTAN)
Solyc09g015160.2	2456	2642	2327	2485	2563	4624	2569	2682	2317	3032	2443	4116	0.0541259	0.716666	1	No	0.351324	0.0196708	0.149729	No	0.753336	0.00283644	0.017452	No	1.05053	3.39075e-05	0.000352177	Up	Unknown protein
Solyc06g010000.3	1949	1621	2114	1954	1700	1391	1906	1991	2096	1608	1854	2140	0.0428472	0.78433	1	No	0.372314	0.0189136	0.146268	No	0.813896	0.00185541	0.0123861	No	1.14336	1.4289e-05	0.000164918	Up	E3 SUMO-protein ligase SIZ1-like (AHRD V3.3 *** A0A1U8GWB2_CAPAN)
Solyc10g038080.3	559	578	509	1348	712	563	508	556	536	861	594	901	-0.0971237	0.601062	1	No	0.178298	0.337287	0.68566	No	1.73726	3.17613e-08	7.10727e-07	Up	2.01268	3.08634e-10	8.34622e-09	Up	Shikimate dehydrogenase (NADP(+)) (AHRD V3.3 *** A0A1G1USV4_9BACI)
Solyc07g032240.3	723	732	767	175	231	321	643	669	795	207	133	281	-0.0496437	0.790155	1	No	0.0960733	0.630973	0.870663	No	-1.0617	0.00142541	0.00999088	Down	-0.915988	0.00388807	0.0185564	No	Protein arginine N-methyltransferase (AHRD V3.3 *** A0A1Y1IG62_KLENI)
Solyc04g071700.3	195	135	111	37	26	29	165	147	118	34	11	17	-0.0323767	0.903819	1	No	-0.312576	0.368334	0.712092	No	-1.12204	0.0473553	0.144607	No	-1.40224	0.0107111	0.0411655	Down	5-formyltetrahydrofolate cyclo-ligase-like protein (AHRD V3.3 *** A0A2G3CMU4_CAPCH)
Solyc06r032650.1	41	47	44	33	104	50	44	38	53	20	12	43	0.10809	0.734809	1	No	-1.05814	0.00155317	0.0285195	Down	2.27871	2.65193e-06	4.20801e-05	Up	1.11247	0.030139	0.0902431	No
Solyc10g006360.2	421	494	447	107	85	56	289	480	423	68	41	64	-0.242437	0.249328	1	No	-0.232269	0.351941	0.698359	No	-1.15782	0.00434018	0.0244211	Down	-1.14765	0.00420448	0.0198607	Down	hexon (AHRD V3.3 *** AT5G54850.1)
Solyc12r058710.1	4	7	2	148	108	201	8	6	11	63	52	51	0.891302	0.0817848	0.895152	No	-1.10124	1.39598e-05	0.000865121	Down	5.06711	1.51971e-23	1.38954e-21	Up	3.07457	2.16089e-10	5.94445e-09	Up
Solyc03g006290.4	83	121	87	26	19	39	99	156	51	8	20	15	0.0290662	0.923847	1	No	-0.856509	0.036413	0.219977	No	-1.20389	0.0588215	0.169478	No	-2.08947	0.00105101	0.00651814	Down	DUF599 domain-containing protein (AHRD V3.3 *** A0A1Q3C482_CEPFO)
Solyc06g075570.2	174	123	154	10	2	3	149	269	132	1	3	4	0.195877	0.445684	1	No	-0.704013	0.307042	0.656204	No	-3.16051	8.71824e-05	0.000944653	Down	-4.0604	0.00019772	0.0016158	Down	Respiratory burst oxidase (AHRD V3.3 *** A0A2U1P7U6_ARTAN)
Solyc10g005630.3	1068	1192	1252	3207	2615	2760	1050	1112	1507	3089	3036	3968	0.0252011	0.888698	1	No	0.490663	0.0063272	0.0743338	No	1.93748	1.57664e-11	5.41152e-10	Up	2.40294	1.58995e-15	7.6613e-14	Up	Protein kinase superfamily protein (AHRD V3.3 *** A0A2U1KM25_ARTAN)
Solyc12g038360.1	8	15	17	4	1	4	6	8	10	0	0	0	-0.695191	0.175129	1	No	-5.70645	0.00214961	0.0361946	Down	-2.26519	0.398284	0.600062	No	-7.27644	5.47059e-05	0.000529956	Down	Unknown protein
Solyc01g088430.4	157	186	124	17	62	13	107	195	72	59	32	62	-0.399356	0.108117	0.98573	No	1.22613	6.52119e-05	0.00280323	Up	0.481125	0.31112	0.515048	No	2.10661	3.45555e-05	0.000357908	Up	Fatty acid hydroxylase superfamily (AHRD V3.3 *** A0A2U1L8N4_ARTAN)
Solyc01g079820.3	2037	2162	1989	588	598	724	1947	2296	1879	398	391	558	-0.0175613	0.907122	1	No	-0.241793	0.128216	0.443823	No	-0.902559	0.000943	0.00705985	No	-1.12679	1.74005e-05	0.000196559	Down	Peroxiredoxin (AHRD V3.3 *** H6VUU5_9FABA)
Solyc01g005100.4	736	667	662	68	95	25	675	841	608	66	48	52	-0.026945	0.882652	1	No	0.195311	0.415981	0.747164	No	-1.28178	0.000561162	0.00461975	Down	-1.05952	0.00755877	0.0315031	Down	2-oxoglutarate (2OG) and Fe(II)-dependent oxygenase superfamily protein (AHRD V3.3 *** AT1G68080.1)
Solyc07g064010.3	37	29	81	21	10	14	158	259	118	60	17	45	1.89053	5.63474e-07	0.000125711	Up	1.68894	8.98797e-05	0.00360641	Up	-0.786727	0.307399	0.51111	No	-0.988316	0.186913	0.338203	No	Formin-like protein (AHRD V3.3 *-* A0A2G2WFE4_CAPBA)
Solyc10g024490.2	402	491	371	2355	1271	720	641	746	432	869	263	584	0.476054	0.0663447	0.824766	No	-1.02051	0.000107366	0.00408065	Down	3.43847	1.4892e-15	7.60277e-14	Up	1.94191	2.54076e-05	0.000274633	Up	Protein NRT1/ PTR FAMILY 7.3 (AHRD V3.3 *** A0A2G2YL05_CAPAN)
Solyc11g010220.2	63	87	102	48	45	19	72	63	106	4	20	21	-0.145192	0.635822	1	No	-1.21326	0.00186761	0.0329119	Down	0.027348	0.961165	0.981337	No	-1.04071	0.0806491	0.186242	No	Pentatricopeptide repeat (AHRD V3.3 *** A0A200RDY1_9MAGN)
Solyc06g054510.4	5367	5669	5417	2100	1618	2149	5169	5910	5099	1386	863	1578	-0.0259129	0.865717	1	No	-0.32286	0.0402926	0.232714	No	-0.768466	0.00533688	0.0286698	No	-1.06541	5.797e-05	0.000558184	Down	Acyl carrier protein (AHRD V3.3 *** A0A1U8GVI0_CAPAN)
Solyc04g015820.1	147	115	129	22	21	58	92	129	53	19	12	29	-0.490816	0.0605366	0.797477	No	-0.31141	0.368626	0.712348	No	-1.61776	0.00351157	0.0206193	Down	-1.43836	0.00629896	0.0272873	Down	Unknown protein
Solyc10g083510.2	77	81	107	3	1	0	64	106	83	2	3	9	-0.150701	0.564648	1	No	2.14082	0.0062211	0.0736566	No	-4.05939	0.000570433	0.00467709	Down	-1.76787	0.243436	0.406516	No	Growth-regulating factor 3 (AHRD V3.3 *** A0A2G2VUQ5_CAPBA)
Solyc08g014580.4	122	71	99	62	71	32	94	204	55	63	73	69	0.152965	0.628875	1	No	0.548371	0.104086	0.395667	No	1.26765	0.0252842	0.0919612	No	1.66306	0.00487767	0.0223176	Up	type I inositol polyphosphate 5-phosphatase 12-like (AHRD V3.3 *** A0A2I4G632_9ROSI)
Solyc09g082690.3	16741	12378	14090	3159	2394	1210	15208	15143	14327	1926	1811	1404	-0.0164682	0.931389	1	No	-0.110596	0.571962	0.844156	No	-1.31523	0.000141672	0.00144061	Down	-1.40936	2.01867e-05	0.000224621	Down	superoxide dismutase
Solyc05g055840.4	410	290	334	36	57	37	394	399	295	50	28	79	0.0797155	0.679111	1	No	0.491875	0.0510597	0.264422	No	-1.29826	0.0012108	0.0087054	Down	-0.886106	0.0239117	0.075317	No	Glycosyltransferase (AHRD V3.3 *** A0A1Q3DDP0_CEPFO)
Solyc07g006500.3	1401	979	1211	2007	2053	2781	1450	1194	1294	3249	2568	4191	0.144248	0.4501	1	No	0.843859	1.19644e-05	0.000767026	Up	1.55827	6.27982e-07	1.11105e-05	Up	2.25788	2.60529e-12	9.05359e-11	Up	trehalose-6-phosphate synthase 1
Solyc12g056800.2	2764	2331	2166	422	463	348	2386	2996	2135	366	250	430	0.0369206	0.818027	1	No	0.0135626	0.937055	0.984216	No	-1.12813	0.000148227	0.00149975	Down	-1.15148	5.2424e-05	0.000510065	Down	Oxidoreductase (AHRD V3.3 *** A0A200QCB4_9MAGN)
Solyc07g056708.1	0	0	0	5	0	0	21	8	18	4	6	1	6.25859	2.35278e-11	1.00943e-08	Up	2.47541	0.023076	0.166131	No	4.46253	0.0164622	0.0671307	No	0.679342	0.643396	0.769787	No	DUF239 domain-containing protein/DUF4409 domain-containing protein (AHRD V3.3 *** A0A1Q3CSL7_CEPFO)
Solyc10g018120.2	118	161	162	303	217	128	65	67	107	156	126	99	-0.991075	0.000140931	0.014227	Down	-0.480906	0.057901	0.284754	No	1.48906	0.000217521	0.00209383	Up	1.99923	2.54482e-06	3.54401e-05	Up	Neuronal PAS domain protein (AHRD V3.3 *** Q6DR18_ARATH)
Solyc10g084530.1	857	804	688	375	314	83	739	875	627	210	195	335	-0.145294	0.443965	1	No	0.322676	0.113785	0.41588	No	0.64184	0.061879	0.174904	No	1.10981	0.00134311	0.00791461	Up	Lung seven transmembrane receptor family protein (AHRD V3.3 *-* A0A2U1P555_ARTAN)
Solyc01g098010.4	177	143	196	88	50	85	159	159	169	68	58	55	-0.106611	0.587593	1	No	0.0259682	0.910083	0.975776	No	-1.06897	0.00593745	0.0311168	Down	-0.936393	0.0121037	0.0451033	No	N-acetyltransferase (AHRD V3.3 *** A0A2N9Z4V7_PAEPO)
Solyc12g068075.1	53	67	65	21	11	20	51	52	49	12	6	5	-0.29327	0.241309	1	No	-0.822095	0.0428189	0.240809	No	-1.55172	0.00745673	0.0369688	Down	-2.08054	0.000357222	0.00266186	Down	Glutamyl-tRNA(Gln) amidotransferase subunit A (AHRD V3.3 *-* A0A2K3P166_TRIPR)
Solyc04g079130.2	157	176	96	12	24	10	169	342	112	10	11	1	0.433936	0.168125	1	No	-0.805124	0.104158	0.395844	No	-1.07508	0.107352	0.256372	No	-2.31414	0.0021184	0.0113418	Down	B3 domain-containing protein (AHRD V3.3 *** A0A1U8GC90_CAPAN)
Solyc12g044230.2	2489	2496	2240	692	591	485	2361	2916	2531	487	285	560	0.0941848	0.540325	1	No	-0.150081	0.355534	0.701332	No	-0.785635	0.00503811	0.0274147	No	-1.0299	0.000127979	0.00111444	Down	Sulfite exporter TauE/SafE family protein (AHRD V3.3 *** A0A2U1KY14_ARTAN)
Solyc01g108960.1	14	11	6	2	1	7	9	12	17	2	6	1	0.258451	0.526182	1	No	0.144057	0.866562	0.961936	No	-3.36779	0.00326761	0.0194379	Down	-3.48218	0.000894234	0.00570989	Down	Mitochondrial-processing peptidase subunit beta (AHRD V3.3 --* A0A2G3B7D4_CAPCH)
Solyc01g081560.2	73	93	41	16	24	16	43	37	84	17	1	5	-0.261881	0.462679	1	No	-1.70387	0.00265926	0.0420469	Down	-0.16273	0.854659	0.923599	No	-1.60472	0.018027	0.0609645	No	Pentatricopeptide repeat (AHRD V3.3 *** A0A200QMV3_9MAGN)
Solyc04g005020.3	237	208	348	126	10	6	241	342	293	30	40	9	0.0193707	0.953294	1	No	0.147014	0.722471	0.911328	No	-2.46106	0.00117547	0.00851455	Down	-2.33341	0.00452929	0.0210957	Down	Transducin/WD40 repeat-like superfamily protein (AHRD V3.3 *** A0A2U1QGB4_ARTAN)
Solyc01g096320.3	1122	1526	1210	297	227	297	1517	2052	1716	290	394	308	0.417408	0.0465859	0.704562	No	0.500551	0.0236528	0.168642	No	-1.73902	1.02937e-05	0.000143353	Down	-1.65588	8.64855e-06	0.000104523	Down	Homeobox-leucine zipper protein HOX6 (AHRD V3.3 *** A0A1U8DTA9_CAPAN)
Solyc02g063390.4	324	306	203	29	36	23	284	367	195	27	18	41	0.0178381	0.925815	1	No	0.189136	0.50641	0.805181	No	-1.28585	0.00296353	0.0180301	Down	-1.11456	0.0108388	0.0415202	Down	3-oxo-5-alpha-steroid 4-dehydrogenase (DUF1295) (AHRD V3.3 *** O81042_ARATH)
Solyc02g080400.3	29	40	28	2	11	16	50	72	28	0	1	3	0.666675	0.0147487	0.373066	No	-2.3788	0.000640747	0.0153788	Down	-0.98041	0.170126	0.35043	No	-4.02588	5.58279e-07	8.99293e-06	Down	binding / calmodulin binding protein (AHRD V3.3 *-* AT4G21820.3)
Solyc02g004000.1	319521	489680	369142	112887	122743	328497	331788	309236	294390	162228	151464	163447	-0.290836	0.187124	1	No	0.301533	0.177304	0.515597	No	-1.38023	0.000418196	0.00360704	Down	-0.787856	0.0361906	0.103379	No	Regulator of rDNA transcription protein 15 (AHRD V3.3 *-* A0A2G2V0S9_CAPBA)
Solyc03g118005.1	24	24	12	496	559	756	5	54	63	835	744	1199	1.01837	0.052992	0.755459	No	0.91665	0.0562092	0.279943	No	5.42797	1.31266e-12	5.07545e-11	Up	5.32625	5.32955e-10	1.38742e-08	Up	Unknown protein
Solyc05g056410.1	125	167	161	194	225	158	126	125	135	95	66	98	-0.251009	0.252445	1	No	-0.893675	7.49451e-05	0.00311945	Down	1.56714	7.7928e-06	0.00011159	Up	0.924473	0.011611	0.0436465	No	Transcription factor (AHRD V3.3 *** A0A2U1MRD5_ARTAN)
Solyc08g079270.3	758	586	850	272	50	44	739	733	1058	70	115	72	0.0591469	0.775519	1	No	0.0588356	0.81162	0.945665	No	-2.43009	3.25455e-08	7.26816e-07	Down	-2.4304	6.71435e-09	1.48314e-07	Down	R2R3MYB transcription factor 42
Solyc06g050520.3	25	23	7	81	51	29	28	21	29	68	96	78	0.419457	0.227756	1	No	0.834702	0.00378716	0.0533069	No	2.76335	1.85175e-07	3.59553e-06	Up	3.17859	8.2257e-10	2.07271e-08	Up	dehydration responsive element binding protein 1
Solyc06g076580.1	1	0	0	26	33	23	2	1	0	15	25	24	1.18056	0.320251	1	No	-0.215696	0.502598	0.803163	No	7.10074	1.68285e-17	9.85692e-16	Up	5.70448	1.57824e-14	6.90401e-13	Up	Unknown protein
Solyc07g038100.3	378	264	340	89	67	47	302	363	309	23	36	79	-0.0385467	0.877182	1	No	-0.375247	0.203503	0.550218	No	-0.83067	0.0867704	0.221281	No	-1.16737	0.0126648	0.0466952	Down	acyl-CoA synthetase family protein (AHRD V3.3 *** AT3G60310.2)
Solyc01g097630.3	47	38	31	11	6	10	56	31	32	12	16	34	0.0581569	0.849557	1	No	1.39972	0.000634947	0.0152812	Up	-1.19606	0.0961404	0.237083	No	0.145507	0.82673	0.896837	No	F-box protein At5g07610-like (AHRD V3.3 *** A0A2I4F448_9ROSI)
Solyc10g044965.1	26	18	22	34	97	74	16	16	39	9	11	21	0.180098	0.668925	1	No	-2.05839	1.31265e-06	0.000135573	Down	2.62807	9.75703e-06	0.000136733	Up	0.389586	0.540473	0.690368	No	MADS box transcription factor AGAMOUS (AHRD V3.3 *** A0A1Q1NK16_PAELC)
Solyc07r037210.1	112	146	80	100	97	73	106	126	95	107	77	98	-0.0696192	0.779649	1	No	0.334596	0.191285	0.535489	No	1.01604	0.0190639	0.0748268	No	1.42026	0.0010949	0.00672186	Up
Solyc07g150120.1	2029	1677	1808	397	212	191	1444	1329	1435	98	72	158	-0.421129	0.0365675	0.632032	No	-0.984048	1.24179e-05	0.000787055	Down	-1.72741	1.03538e-05	0.000144011	Down	-2.29033	3.56779e-10	9.49849e-09	Down	Unknown protein
Solyc02g080480.3	1701	1636	1909	287	184	76	1698	2114	1359	119	146	107	-0.114886	0.567371	1	No	-0.244316	0.279905	0.631544	No	-1.68485	1.67921e-05	0.000222995	Down	-1.81428	2.68728e-06	3.71687e-05	Down	Protein DETOXIFICATION (AHRD V3.3 *** A3KDM5_TOBAC)
Solyc08g078510.3	4870	5555	5077	4627	3619	3998	4658	4489	5282	4827	4425	5555	-0.132823	0.411916	1	No	0.543053	0.000910305	0.0198108	No	0.339371	0.21675	0.411093	No	1.01525	0.000198046	0.00161787	Up	GRAM domain family protein (AHRD V3.3 *-* A0A2U1NIK8_ARTAN)
Solyc03g044510.3	491	502	459	124	60	50	375	408	346	60	40	64	-0.411133	0.0375467	0.639929	No	-0.18474	0.446289	0.769571	No	-1.49156	0.000262054	0.00244928	Down	-1.26516	0.00150714	0.00866829	Down	P-loop containing nucleoside triphosphate hydrolases superfamily protein (AHRD V3.3 *** F4JKP9_ARATH)
Solyc10g081310.2	4565	4263	4251	1077	1141	1466	4005	4473	3938	821	628	1197	-0.0624533	0.665482	1	No	-0.198572	0.184954	0.526839	No	-1.04346	5.96597e-05	0.000677703	Down	-1.17958	1.82788e-06	2.62419e-05	Down	Histidine triad (HIT) protein (AHRD V3.3 *** A0A2U1PU92_ARTAN)
Solyc08g079610.3	1156	1211	1170	412	351	509	1192	1283	1252	333	289	424	0.0739076	0.621781	1	No	0.0162817	0.918817	0.978421	No	-0.957565	0.000494787	0.00415445	No	-1.01519	0.000108547	0.000963661	Down	Nucleotide excision repair, TFIIH, subunit TTDA (AHRD V3.3 *** A0A2U1NL58_ARTAN)
Solyc08g007120.3	392	265	253	78	99	94	527	478	343	139	148	176	0.566767	0.00801714	0.25625	No	1.01151	1.81823e-05	0.00106749	Up	-0.569118	0.160533	0.336956	No	-0.124379	0.749026	0.843084	No	SBP (S-ribonuclease binding protein) family protein (AHRD V3.3 *** Q8LCK5_ARATH)
Solyc04g081300.4	1330	1438	886	63	264	105	1544	2365	859	105	71	123	0.351072	0.139478	1	No	-0.0425804	0.873981	0.96513	No	-0.781022	0.0670761	0.185296	No	-1.17467	0.00617101	0.0268425	Down	Endoglucanase (AHRD V3.3 *** A0A2G3CQE2_CAPCH)
Solyc03g112340.1	913	899	1017	7753	6876	10861	956	919	1133	8287	7659	12209	0.0892165	0.589801	1	No	0.450038	0.00587673	0.0712166	No	3.50897	3.88999e-42	1.07143e-39	Up	3.86979	3.27332e-42	9.86861e-40	Up	RING/U-box superfamily protein (AHRD V3.3 *** A0A2H1ZED7_ARATH)
Solyc03g044850.1	14	4	0	40	83	154	6	1	10	88	107	156	0.0263344	0.967863	1	No	0.797813	0.0261528	0.179695	No	4.10312	2.96598e-10	8.776e-09	Up	4.8746	2.96079e-13	1.14072e-11	Up	protein SRC1 (AHRD V3.3 --* XP_011094145.1)
Solyc09g030370.3	17	13	22	64	41	73	3	38	9	35	21	55	-0.0861695	0.865194	1	No	-0.421105	0.372297	0.715535	No	2.62915	0.00122316	0.00877452	Up	2.29421	0.00628009	0.0272162	Up	GDSL esterase/lipase (AHRD V3.3 *** A0A1U8E6M9_CAPAN)
Solyc04r023410.1	36	51	29	62	86	153	37	67	49	63	89	91	0.427978	0.121337	1	No	0.0389255	0.877646	0.965614	No	1.66361	0.00011333	0.00118704	Up	1.27456	0.0026541	0.0136288	Up
Solyc02g077580.1	17	11	15	29	40	34	30	13	38	7	8	16	0.912867	0.017109	0.409552	No	-1.49753	0.000168443	0.00587672	Down	2.13283	0.000328216	0.00296098	Up	-0.277565	0.645856	0.771239	No	Glutaredoxin-C9 (AHRD V3.3 *** A0A2G2XEH8_CAPBA)
Solyc09g018020.3	33	53	16	6	19	3	24	60	18	14	2	14	0.00176389	0.994537	1	No	0.299818	0.580872	0.847967	No	1.83335	0.00839117	0.040364	Up	2.1314	0.00454125	0.021127	Up	Expansin (AHRD V3.3 *** K4CS69_SOLLC)
Solyc10g074920.2	6034	6406	5343	1754	1458	747	5821	7038	3674	778	476	681	-0.166524	0.460917	1	No	-0.728342	0.00178546	0.0317312	Down	-0.378236	0.35839	0.562709	No	-0.940055	0.0205101	0.0673209	No	Mannan endo-1,4-beta-mannosidase (AHRD V3.3 *** A0A2K3PQN7_TRIPR)
Solyc01g110500.3	276	257	298	113	86	258	289	276	343	92	135	127	0.128119	0.451037	1	No	0.0681916	0.723815	0.91218	No	-1.49158	5.54048e-06	8.2241e-05	Down	-1.55151	3.72842e-07	6.21681e-06	Down	ENTH/VHS-like protein (AHRD V3.3 *** A0A2U1MPP6_ARTAN)
Solyc01g107825.1	423	411	451	945	687	823	536	416	608	742	620	1012	0.256773	0.170478	1	No	0.231714	0.212134	0.560666	No	1.52881	5.95993e-07	1.05865e-05	Up	1.50375	1.18081e-06	1.76686e-05	Up	Glycosyltransferase (AHRD V3.3 *** P93365_TOBAC)
Solyc06g076020.3	9858	12763	11675	98491	88364	120884	11416	11684	15540	117900	126197	169387	0.156578	0.404687	1	No	0.700789	0.000218279	0.00714046	Up	3.57357	9.16412e-34	1.53723e-31	Up	4.11778	1.26367e-35	2.53985e-33	Up	heat shock protein 70 kD
Solyc03g118320.1	36	31	19	2	1	1	36	29	36	1	5	11	0.265375	0.392804	1	No	2.21039	0.0028469	0.0441963	Up	-3.49447	0.00258052	0.0161355	Down	-1.54945	0.170943	0.31737	No	Recombination factor protein RarA (AHRD V3.3 *** A0A347ZAE4_LACPN)
Solyc06g062900.4	516	375	471	106	90	56	462	462	522	55	59	60	0.0376262	0.82727	1	No	-0.289361	0.187222	0.530336	No	-1.25186	0.000271402	0.00252081	Down	-1.57884	4.9964e-06	6.41737e-05	Down	Transcription initiation factor TFIID subunit 12 (AHRD V3.3 *** A0A1U8HBM7_CAPAN)
Solyc01g088460.3	147	99	117	10	27	18	127	104	105	6	22	21	-0.101993	0.678264	1	No	-0.141568	0.70639	0.905296	No	-1.56051	0.00296949	0.0180516	Down	-1.60009	0.00328574	0.0162251	Down	Unknown protein
Solyc06g073320.3	11815	12196	14431	5329	3251	4389	11956	12099	15176	3417	2768	3547	-0.00764901	0.958381	1	No	-0.104164	0.484863	0.791581	No	-1.19081	5.15206e-06	7.71945e-05	Down	-1.28733	2.12369e-07	3.71313e-06	Down	GDP-L-galactose phosphorylase 1 (AHRD V3.3 *** A0A1U8HAC0_CAPAN)
Solyc01r005330.1	671	204	746	280	220	6	623	660	894	101	117	108	0.335068	0.268446	1	No	0.52203	0.136914	0.457896	No	1.41755	0.00796999	0.0388097	Up	1.60451	0.00875691	0.0352584	Up
Solyc09g008060.4	62	41	48	24	30	1	66	73	43	4	31	25	0.112492	0.666674	1	No	0.582303	0.175933	0.513386	No	1.71034	0.00330196	0.0195922	Up	2.18015	0.00368585	0.0177836	Up	Glycosyltransferase (AHRD V3.3 *** A0A2I4E3P4_9ROSI)
Solyc06g050303.1	337	277	338	326	148	38	309	451	403	150	177	155	0.157338	0.41833	1	No	0.468263	0.0288941	0.191796	No	0.78031	0.0299243	0.103957	No	1.09123	0.00336244	0.0165379	Up	Unknown protein
Solyc10g086630.2	600	731	497	175	831	387	524	576	445	149	173	221	-0.178123	0.520788	1	No	-0.910102	0.00179155	0.0317976	Down	1.31966	0.00226943	0.0145307	Up	0.587683	0.19598	0.34931	No	Legume-specific protein (AHRD V3.3 *** A0A2R4NA24_9FABA)
Solyc08g063030.2	64	85	65	198	92	107	62	93	73	69	80	130	0.0454458	0.873319	1	No	-0.232937	0.408588	0.741407	No	1.71515	0.000433818	0.0037125	Up	1.43677	0.0028406	0.0144097	Up	ADP,ATP carrier protein, mitochondrial (AHRD V3.3 *-* A0A2I4FH22_9ROSI)
Solyc12g089210.2	609	389	457	1026	1570	3991	498	514	385	1770	2360	2937	-0.0231174	0.915124	1	No	0.618129	0.00419097	0.0571117	No	2.03998	4.96451e-09	1.24587e-07	Up	2.68122	2.5378e-13	9.84666e-12	Up	Ornithine carbamoyltransferase (AHRD V3.3 *** A0A2G2YA09_CAPAN)
Solyc04g081160.3	397	496	473	97	75	108	395	455	395	73	57	105	-0.132754	0.462436	1	No	0.0369727	0.864393	0.961251	No	-1.66181	4.52603e-06	6.92563e-05	Down	-1.49209	1.43737e-05	0.000165639	Down	Cell growth defect factor 2 (AHRD V3.3 *** B6T7D5_MAIZE)
Solyc06g076700.1	266	289	246	43	48	27	292	321	198	24	19	46	-0.00746459	0.96846	1	No	-0.187347	0.487119	0.793602	No	-0.899967	0.0262326	0.0943292	No	-1.07985	0.00960254	0.0378369	Down	UPF0503 protein, chloroplastic (AHRD V3.3 *** A0A1J3D8K5_NOCCA)
Solyc09g065870.4	2360	1948	2072	2480	2383	2558	2271	2372	2710	2091	2469	3223	0.192699	0.241769	1	No	0.293676	0.0767977	0.335361	No	0.989737	0.000296701	0.00272068	No	1.09071	6.84358e-05	0.000644493	Up	E3 ubiquitin-protein ligase RGLG2 (AHRD V3.3 *** A0A2G2ZXW2_CAPAN)
Solyc05g021580.3	93	6	63	43	36	0	117	97	107	5	6	18	0.993645	0.063836	0.811449	No	0.470739	0.577087	0.846748	No	3.64904	0.00191466	0.012698	Up	3.12613	0.0578018	0.145878	No	Serine/threonine-protein kinase TOR (AHRD V3.3 *-* A0A2G3AVJ6_CAPCH)
Solyc06g066620.4	1270	1060	1002	152	251	202	978	1255	931	168	124	226	-0.0630692	0.712195	1	No	0.0431191	0.820758	0.947898	No	-1.10946	0.000430825	0.00369397	Down	-1.00327	0.00096789	0.00607587	Down	Protein CURVATURE THYLAKOID 1C, chloroplastic (AHRD V3.3 *** A0A2G2WLI3_CAPBA)
Solyc05g056500.1	270	301	245	1499	932	1078	282	185	283	874	472	1098	-0.139545	0.534734	1	No	-0.231448	0.289498	0.640273	No	2.85856	1.3861e-15	7.10893e-14	Up	2.76666	1.58112e-13	6.28783e-12	Up	RING-type E3 ubiquitin transferase (AHRD V3.3 *** A0A2G2VD56_CAPBA)
Solyc11g032120.2	21	23	10	0	2	2	25	12	5	0	0	0	-0.306895	0.388086	1	No	-4.18688	0.0383595	0.227123	No	-2.79201	0.138588	0.305312	No	-6.67199	0.00254185	0.0131636	Down	histone H3-like centromeric protein HTR12 (AHRD V3.3 *-* XP_004250682.1)
Solyc01g009505.1	23	19	9	0	0	1	20	16	5	0	0	0	-0.289158	0.20781	1	No	-3.10535	0.0817644	0.346273	No	-6.39051	0.00594777	0.0311495	Down	-9.2067	0.00147241	0.0085239	Down	Unknown protein
Solyc12g056750.3	6	7	14	26	43	10	13	2	36	0	8	8	0.831033	0.21514	1	No	-2.29694	0.0016583	0.0299792	Down	2.85811	0.00306627	0.0184761	Up	-0.269868	0.794465	0.876236	No	WRKY transcription factor 61
Solyc05g012700.3	804	663	714	178	176	145	733	716	860	89	78	154	0.0754789	0.687697	1	No	-0.404879	0.0557499	0.278625	No	-1.00821	0.00376747	0.0217571	Down	-1.48857	8.07921e-06	9.87762e-05	Down	Integral membrane protein (AHRD V3.3 *** B6U4H9_MAIZE)
Solyc06g069320.4	3	0	0	0	4	0	21	13	12	1	0	2	3.72948	1.18394e-08	3.4755e-06	Up	0.0505631	0.969913	0.994048	No	4.04709	0.0129929	0.0563312	No	0.368176	0.825281	0.89605	No	Tetraspanin (AHRD V3.3 *** A0A200Q8V3_9MAGN)
Solyc06g072620.4	416	293	183	9	4	2	132	274	187	16	18	3	-0.740444	0.04475	0.693015	No	1.64354	0.00502203	0.0641337	No	-4.24497	3.9074e-05	0.000469941	Down	-1.86098	0.117369	0.243355	No	Bidirectional sugar transporter SWEET (AHRD V3.3 *** A0A142DVH8_SOLTU)
Solyc01g102950.3	192	104	123	6	14	4	138	177	170	15	7	6	0.174036	0.491276	1	No	0.580646	0.218167	0.567296	No	-2.00478	0.00320088	0.0191064	Down	-1.59817	0.045101	0.121346	No	Lycopene beta/epsilon cyclase protein (AHRD V3.3 *** A0A2U1QDC2_ARTAN)
Solyc11g011990.2	422	398	407	346	500	410	408	427	546	244	265	338	0.170324	0.423277	1	No	-0.335589	0.122025	0.431576	No	1.02195	0.00290933	0.0177779	Up	0.516038	0.137644	0.272964	No	plastid terminal oxidase
Solyc11g045225.1	1296	975	1268	265	279	356	825	930	1110	238	207	199	-0.324137	0.129384	1	No	-0.195974	0.388065	0.726095	No	-1.52772	6.18883e-05	0.000699457	Down	-1.39955	0.000125547	0.00109627	Down	Ankyrin repeat-containing protein (AHRD V3.3 *-* A0A1J3FST8_NOCCA)
Solyc07r036700.1	325	343	345	57	66	42	523	631	572	52	54	59	0.731833	3.79819e-05	0.00520189	Up	0.229689	0.324338	0.67249	No	-1.35275	0.000208048	0.00201456	Down	-1.85489	3.91081e-07	6.49183e-06	Down
Solyc01g091290.4	27	19	19	1	1	1	15	24	13	0	0	0	-0.372381	0.247589	1	No	-4.12799	0.0467587	0.252832	No	-2.79601	0.129889	0.291766	No	-6.55161	0.0111094	0.0422016	Down	Sec1-like protein (AHRD V3.3 *-* A0A200QIG0_9MAGN)
Solyc02g070450.2	46	43	32	89	57	69	64	59	34	48	100	117	0.345847	0.248137	1	No	0.403671	0.159798	0.492619	No	1.83461	0.000344499	0.003087	Up	1.89243	0.000142625	0.00121914	Up	Glucan endo-1,3-beta-glucosidase 11 (AHRD V3.3 *** A0A2G3A704_CAPAN)
Solyc12g088220.2	1357	794	1774	12	24	3	1085	1214	948	7	1	22	-0.317221	0.340949	1	No	-0.083637	0.875522	0.965284	No	-3.62772	3.47726e-06	5.42398e-05	Down	-3.39414	0.000310935	0.00237405	Down	SlBCAT1
Solyc02g081560.1	155	136	138	1501	1419	2357	171	135	191	2040	1973	2276	0.208052	0.317459	1	No	0.583963	0.00208435	0.0355519	No	3.81745	5.93362e-36	1.15112e-33	Up	4.19336	3.28614e-36	6.85175e-34	Up	Methionyl-tRNA synthetase (AHRD V3.3 *** Q8RXY3_ARATH)
Solyc04g076350.1	87	52	106	10	11	9	76	188	112	13	4	11	0.593318	0.0632301	0.806898	No	0.110563	0.820565	0.947896	No	-1.58325	0.0287757	0.101052	No	-2.06601	0.00482661	0.0221112	Down	Kinase interacting (KIP1-like) family protein (AHRD V3.3 *-* A0A2U1KWG5_ARTAN)
Solyc02g069680.3	625	676	527	101	190	105	812	644	440	44	45	77	0.0499069	0.802971	1	No	-1.01801	2.12126e-05	0.00120728	Down	-0.412846	0.262927	0.462684	No	-1.48077	7.5149e-05	0.000699115	Down	vacuolar protein sorting-associated protein 2 homolog 2 (AHRD V3.3 *** A0A2I4FA45_9ROSI)
Solyc08g067270.3	128	124	128	61	38	39	114	110	173	37	36	37	-0.0112569	0.955961	1	No	-0.0377658	0.883736	0.967576	No	-0.987109	0.0176527	0.0707983	No	-1.01362	0.0123831	0.045957	Down	hydroxyproline-rich glycoprotein family protein (AHRD V3.3 *-* AT5G21280.1)
Solyc04g072640.3	1981	1562	1893	5564	7869	36216	1691	1401	2109	11270	12689	22939	-0.0011202	0.996068	1	No	0.736429	0.00146956	0.0272534	Up	1.96934	5.76179e-08	1.22658e-06	Up	2.70689	1.5815e-12	5.65436e-11	Up	Membrane-anchored ubiquitin-fold protein (AHRD V3.3 *** A0A1U8GDC5_CAPAN)
Solyc02g067600.1	4	4	8	648	340	749	1	9	22	394	274	437	0.897015	0.0685542	0.837593	No	-0.242476	0.361769	0.706654	No	6.36886	1.43304e-36	2.90646e-34	Up	5.22937	1.61071e-24	1.54227e-22	Up	Unknown protein
Solyc04g082180.4	1	0	0	15	13	4	0	1	2	15	18	12	1.11702	0.341799	1	No	0.818734	0.0459319	0.250748	No	6.01645	2.0894e-08	4.77609e-07	Up	5.71816	7.07284e-10	1.79889e-08	Up	Alcohol dehydrogenase ADH (AHRD V3.3 *** Q41242_SOLLC)
Solyc08g083200.3	284	290	280	101	80	159	250	342	226	87	49	87	-0.0419194	0.837661	1	No	-0.237393	0.308498	0.657049	No	-0.937767	0.0175955	0.0706368	No	-1.13324	0.00283015	0.0143665	Down	ABC transporter A family protein (AHRD V3.3 *** AT5G53650.1)
Solyc02g088630.4	1187	1344	1088	1522	1152	1127	1383	1740	1099	1240	1175	1352	0.187735	0.361989	1	No	0.240189	0.249796	0.60196	No	1.12303	0.00162948	0.0111601	Up	1.17549	0.00114625	0.00698139	Up	Hexosyltransferase (AHRD V3.3 *** A0A1U8FQ34_CAPAN)
Solyc02r010690.1	49	17	16	168	156	439	25	52	17	285	327	524	0.211323	0.600941	1	No	0.981941	0.00651834	0.0755115	No	3.49955	3.26628e-08	7.28569e-07	Up	4.27016	6.91326e-11	2.02674e-09	Up
Solyc12g009300.3	1994	2118	1700	1363	14983	4050	1741	1813	1397	1261	2828	4478	-0.108637	0.749504	1	No	-0.721312	0.0374185	0.22429	No	3.82294	3.43188e-14	1.55305e-12	Up	3.21027	9.85648e-09	2.09427e-07	Up	fruit sucrose synthase
Solyc06g084400.3	573	551	577	151	111	116	519	641	416	73	65	85	-0.136704	0.474874	1	No	-0.508858	0.0229715	0.165588	No	-1.1499	0.00210864	0.0137635	Down	-1.52205	3.19809e-05	0.000334817	Down	Methyl-CpG-binding domain-containing protein 1 (AHRD V3.3 *** A0A2G3CCG5_CAPCH)
Solyc02g065150.2	151	125	132	229	171	62	126	220	138	255	193	131	0.151035	0.581066	1	No	0.686415	0.0135331	0.119716	No	1.87793	4.05008e-05	0.000483711	Up	2.41331	6.43953e-07	1.01963e-05	Up	LOB domain-containing protein 36 (AHRD V3.3 *** A0A2G3D2Y4_CAPCH)
Solyc01r007340.1	57	26	52	21	7	8	56	79	46	0	5	2	0.334449	0.252687	1	No	-2.91693	3.89677e-05	0.00189405	Down	-1.15554	0.0964448	0.237729	No	-4.40692	7.62208e-06	9.37941e-05	Down
Solyc08g006930.3	2035	1544	787	71	226	167	1197	1900	882	142	162	298	-0.0681649	0.767631	1	No	0.6997	0.00533344	0.0668853	No	-1.47333	0.000673148	0.00536738	Down	-0.705467	0.080503	0.185943	No	photosystem I reaction center subunit psaK, chloroplastic (AHRD V3.3 *** A0A2G3AN63_CAPAN)
Solyc01g006400.4	1266	1105	650	2125	1247	604	784	837	406	906	857	557	-0.665908	0.0505216	0.737173	No	-0.445311	0.196429	0.542705	No	2.04266	0.000646359	0.00519275	Up	2.26325	0.000274573	0.00213663	Up	Pistil extensin like protein, partial CDS only (AHRD V3.3 *-* Q7DLN2_TOBAC)
Solyc01g100490.4	1803	1816	2136	297	231	254	1298	1677	1454	200	155	252	-0.39655	0.0175963	0.416745	No	-0.0966856	0.599154	0.855945	No	-2.04544	1.51604e-10	4.63962e-09	Down	-1.74558	6.60546e-09	1.46053e-07	Down	chloronerva
Solyc06g067860.3	2565	2921	3182	317	107	26	2213	3123	2178	138	62	112	-0.334053	0.176282	1	No	0.200737	0.472481	0.784514	No	-2.39367	2.72339e-06	4.31526e-05	Down	-1.85888	0.000192807	0.00158319	Down	2-oxoglutarate (2OG) and Fe(II)-dependent oxygenase superfamily protein (AHRD V3.3 *** A0A2U1LXB2_ARTAN)
Solyc05g006420.3	1503	1314	1430	178	162	64	1379	2222	1287	83	85	113	0.123692	0.507953	1	No	-0.234946	0.284965	0.636117	No	-1.46282	6.40301e-05	0.000720742	Down	-1.82146	5.59295e-07	8.9963e-06	Down	Two-component response regulator ARR3 (AHRD V3.3 *** A0A2G2VM98_CAPBA)
Solyc04g072037.1	548	601	431	42	88	48	417	846	433	19	12	10	0.0764791	0.765929	1	No	-1.78486	4.06297e-07	5.17377e-05	Down	-1.35112	0.00609684	0.0317656	Down	-3.21247	6.17713e-10	1.5932e-08	Down	LRR receptor-like kinase (AHRD V3.3 *** A0A072VNN3_MEDTR)
Solyc02g090480.4	213	225	147	66	70	38	252	215	134	22	21	24	0.00392228	0.986869	1	No	-1.13366	0.000197986	0.00660248	Down	0.0488527	0.915501	0.957205	No	-1.08873	0.0236859	0.0747852	No	Peptidyl-prolyl cis-trans isomerase CYP40 (AHRD V3.3 *** A0A2G3ABJ7_CAPAN)
Solyc08g068570.4	226	233	183	14	22	24	181	202	184	21	10	40	-0.120772	0.529143	1	No	0.482792	0.120954	0.429627	No	-2.32272	6.16367e-07	1.09223e-05	Down	-1.71915	9.29907e-05	0.000841973	Down	Tocopherol cyclase (AHRD V3.3 *** Q6E6T1_SOLTU)
Solyc09g092230.2	49	49	22	16	16	7	33	90	33	18	0	6	0.548822	0.0827936	0.897771	No	-2.6634	0.00214054	0.0360963	Down	2.65836	0.00222541	0.0143081	Up	-0.553856	0.458789	0.619963	No	Unknown protein
Solyc08g006550.4	115	100	66	13	3	10	116	121	53	7	9	2	0.0130468	0.971207	1	No	-0.345732	0.549286	0.830113	No	-2.9599	0.00114607	0.00834217	Down	-3.31868	0.000244322	0.00193223	Down	Rop guanine nucleotide exchange factor 5 (AHRD V3.3 *** A0A1U8H3J1_CAPAN)
Solyc01g079650.3	1257	1173	1448	388	327	168	1236	1348	1716	226	160	201	0.0843279	0.634647	1	No	-0.2896	0.132955	0.452852	No	-0.836043	0.0081485	0.0395117	No	-1.20997	9.85363e-05	0.000885758	Down	CTP synthase (AHRD V3.3 *** A0A2G3AL34_CAPAN)
Solyc06g063390.3	10	12	14	5	8	27	7	1	0	3	0	7	-1.95332	0.000294244	0.0249592	Down	-1.60746	0.00911542	0.0939764	No	0.301241	0.712508	0.836546	No	0.647096	0.441451	0.605123	No	Wound-induced basic protein (AHRD V3.3 *** A0A1U8H216_CAPAN)
Solyc08g062860.3	702	782	711	1035	691	741	664	806	775	767	558	831	0.000769178	0.996359	1	No	0.0940272	0.580682	0.847967	No	0.97458	0.000681387	0.00541373	No	1.06784	0.000204077	0.00165502	Up	Mitochondrial carrier protein (AHRD V3.3 *** A0A200Q1U5_9MAGN)
Solyc01g014373.1	157	200	210	1	17	0	202	278	177	3	14	31	0.147163	0.713492	1	No	2.10392	0.00079791	0.0181462	Up	-1.74663	0.0930234	0.231676	No	0.210122	0.834227	0.901384	No	IRK-interacting protein (AHRD V3.3 *** A0A2I4FH54_9ROSI)
Solyc10g012090.2	1	1	0	21	12	49	0	0	0	1	15	12	-2.23269	0.097097	0.958511	No	-1.36228	0.00175764	0.0314206	Down	4.12378	2.13894e-05	0.000276476	Up	4.99419	4.8087e-05	0.000473234	Up	Unknown protein
Solyc08g078870.3	7785	7466	6639	886	1029	329	5460	6734	4658	449	461	658	-0.43921	0.0037035	0.152727	No	-0.214752	0.17935	0.518465	No	-1.18279	1.98758e-05	0.000260381	Down	-0.958336	0.000313584	0.00238773	No	Bifunctional inhibitor/lipid-transfer protein/seed storage 2S albumin superfamily protein (AHRD V3.3 *** A0A2U1PU47_ARTAN)
Solyc11g010170.2	680	798	647	140	250	78	893	956	726	147	340	205	0.208079	0.302523	1	No	0.696698	0.00159593	0.0290497	Up	-0.318837	0.3735	0.577223	No	0.169782	0.638998	0.766495	No	LanC-like protein GCL1 (AHRD V3.3 *** A0A1U8EWL4_CAPAN)
Solyc01g088200.4	229	189	204	31	49	30	199	243	218	32	17	12	0.0631869	0.799006	1	No	-0.569036	0.08491	0.353225	No	-1.13307	0.019933	0.077313	No	-1.7653	0.000425485	0.00308601	Down	aldehyde oxidase 4 pseudogene
Solyc04g074830.1	604	456	486	1540	1806	3173	445	442	676	3000	2596	3674	0.0233304	0.918138	1	No	0.87979	9.5868e-05	0.00374386	Up	2.20213	4.51217e-10	1.3006e-08	Up	3.05859	3.27785e-16	1.70862e-14	Up	ENTH/ANTH/VHS superfamily protein (AHRD V3.3 *** A0A2U1QGP5_ARTAN)
Solyc05g009680.1	1818	2305	1408	94	133	100	1804	1978	999	75	67	218	-0.203095	0.342317	1	No	0.25405	0.298201	0.648352	No	-2.20292	3.63541e-07	6.68088e-06	Down	-1.74577	1.15654e-05	0.000135945	Down	Eukaryotic aspartyl protease family protein (AHRD V3.3 *** Q9C6M0_ARATH)
Solyc11r052910.1	15	16	20	46	29	81	17	12	18	24	9	22	-0.10053	0.768572	1	No	-1.04783	0.000464333	0.0123619	Down	1.28268	0.0133956	0.0577054	No	0.335383	0.489101	0.646109	No
Solyc11g067000.3	534	411	726	2879	1677	2045	356	344	1549	2176	2048	2911	0.192443	0.617221	1	No	0.428695	0.259299	0.610231	No	1.94966	0.000829174	0.00638552	Up	2.18591	0.000338409	0.00254291	Up	Pleiotropic drug resistance protein 2 (AHRD V3.3 *** A0A2G2VQM0_CAPBA)
Solyc05g005960.3	578	323	194	8	40	1	521	609	90	10	29	24	-0.155267	0.528295	1	No	1.64588	0.00192467	0.033599	Up	0.417002	0.562322	0.732194	No	2.21815	0.0320349	0.0944274	No	Protein NRT1/ PTR FAMILY 1.2 (AHRD V3.3 *** A0A1J3DU78_NOCCA)
Solyc03g044590.2	51	52	30	44	39	32	40	56	35	39	12	58	0.00219971	0.993559	1	No	0.0636836	0.82283	0.948494	No	1.54675	0.00114864	0.00835271	Up	1.60823	0.000489257	0.00346959	Up	transmembrane protein%2C putative (DUF1279) (AHRD V3.3 *** AT2G20940.2)
Solyc09g042250.2	233	124	192	62	42	47	218	203	158	114	68	118	0.0714703	0.767825	1	No	1.26129	3.52634e-06	0.000289238	Up	-0.858427	0.0753493	0.201612	No	0.331393	0.470517	0.630515	No	Pentatricopeptide repeat (AHRD V3.3 *** A0A200R3P0_9MAGN)
Solyc01g108480.1	10	5	8	19	10	7	5	0	5	32	3	26	-1.17661	0.0315439	0.584019	No	0.840647	0.0390153	0.229302	No	2.03142	0.0100223	0.0461787	Up	4.04868	8.24512e-08	1.54449e-06	Up	Carboxypeptidase (AHRD V3.3 *-* A0A2G2Y3S5_CAPAN)
Solyc03r017380.1	10	17	11	0	2	3	12	11	24	0	2	3	0.326423	0.392591	1	No	0.716744	0.487286	0.793704	No	-4.47033	0.0008758	0.00666863	Down	-4.08001	0.000645422	0.00438459	Down
Solyc06r031680.1	10	5	4	7	12	11	10	14	8	29	13	51	0.779185	0.0819088	0.895152	No	1.83613	1.7864e-07	2.63938e-05	Up	2.25628	0.00213257	0.013873	Up	3.31322	1.40716e-07	2.53995e-06	Up
Solyc03g082920.4	11650	11758	14881	16869	16848	17396	12650	12144	16957	19997	17876	23018	0.0996109	0.606968	1	No	0.507832	0.00951885	0.0964859	No	1.08177	0.000499021	0.00417597	Up	1.49	3.3336e-06	4.5129e-05	Up	Heat shock protein 70 family (AHRD V3.3 *** A0A200QNK9_9MAGN)
Solyc11g011790.3	42	11	63	4	5	2	75	50	72	8	18	11	0.723793	0.0407295	0.660855	No	1.86879	0.00143395	0.0268384	Up	-2.28467	0.0206266	0.0791776	No	-1.13968	0.297077	0.466647	No	importin-5-like (AHRD V3.3 *-* A0A2I4FSB4_9ROSI)
Solyc11g027830.2	280	203	235	61	58	29	220	343	172	25	20	26	-0.0294134	0.891289	1	No	-0.787347	0.00695497	0.0788387	No	-0.391207	0.369629	0.573321	No	-1.14914	0.0129351	0.0473805	Down	ATP-dependent protease La (LON) domain protein (AHRD V3.3 *** A0A2U1KRZ5_ARTAN)
Solyc02g089330.3	127	50	123	41	16	0	121	84	174	29	13	13	0.13135	0.618868	1	No	1.57452	0.00250903	0.0402708	Up	0.348208	0.649911	0.796651	No	1.79138	0.116965	0.242788	No	DNA-directed RNA polymerase (AHRD V3.3 *-* A0A2G3ABW1_CAPAN)
Solyc11g067150.2	292	253	289	82	87	94	264	253	271	57	35	32	-0.0952769	0.665792	1	No	-0.79336	0.00263081	0.0417746	Down	-0.95187	0.0207018	0.0793978	No	-1.64995	5.91868e-05	0.000568183	Down	transmembrane protein (AHRD V3.3 *** AT4G04190.1)
Solyc05g010640.3	23	19	24	1	1	5	41	39	46	8	2	4	0.972291	0.000837039	0.0549246	No	1.5678	0.0329579	0.207709	No	-3.99234	0.000238358	0.00225908	Down	-3.39683	0.000204269	0.00165597	Down	RING-type E3 ubiquitin transferase (AHRD V3.3 *-* A0A2U1PSN8_ARTAN)
Solyc06g062320.3	39	48	38	4	2	9	44	53	37	18	4	3	0.159066	0.600577	1	No	1.14276	0.0436433	0.242975	No	-3.16444	0.000386367	0.00339097	Down	-2.18075	0.00578141	0.0254706	Down	Flavin-containing monooxygenase (AHRD V3.3 *-* A0A2G3C7H8_CAPCH)
Solyc03g082500.4	1832	2034	1902	2449	1904	1558	1873	2088	2269	1846	1384	1759	0.0661363	0.692312	1	No	0.0321785	0.848958	0.955849	No	1.02019	0.000243065	0.0022977	Up	0.986229	0.000473718	0.0033756	No	serine/threonine protein kinase pk23
Solyc11g007600.2	38	62	26	6	599	117	17	24	37	3	45	67	0.143116	0.844366	1	No	-2.0458	0.00549378	0.0682506	No	4.21751	1.65616e-05	0.000220196	Up	2.0286	0.0627655	0.155037	No	Glucomannan 4-beta-mannosyltransferase 9 (AHRD V3.3 *** A0A1U8EU24_CAPAN)
Solyc11g008680.2	372	379	350	145	1094	265	317	392	277	150	355	284	-0.142163	0.663092	1	No	-0.471364	0.164097	0.498626	No	2.48371	3.2715e-07	6.08733e-06	Up	2.15451	5.23277e-05	0.000510018	Up	Acyl-[acyl-carrier-protein] desaturase (AHRD V3.3 *** A0A2G3B0E0_CAPCH)
Solyc09g011210.4	352	302	381	84	78	58	384	390	321	52	39	84	0.0628095	0.735071	1	No	-0.0957281	0.676873	0.892696	No	-0.86679	0.0185701	0.0734607	No	-1.02533	0.00484878	0.0221993	Down	RNA binding protein (AHRD V3.3 *** B6U487_MAIZE)
Solyc03g115590.4	2986	1744	2099	2923	3409	5843	2024	1973	2615	3997	4998	7445	-0.02427	0.917897	1	No	0.740117	0.00184163	0.0325311	Up	1.08934	0.00487144	0.0267097	Up	1.85373	1.85089e-06	2.65552e-05	Up	DUF863 domain-containing protein (AHRD V3.3 *-* A0A1Q3C321_CEPFO)
Solyc07g041760.3	1150	844	852	171	145	71	940	916	959	99	58	157	-0.0330247	0.864709	1	No	-0.0300167	0.892598	0.969894	No	-1.11704	0.00278512	0.0171979	Down	-1.11403	0.00189728	0.0103746	Down	Unknown protein
Solyc12g038250.3	16	16	12	4	1	0	5	25	15	1	0	0	0.0799033	0.726245	1	No	-7.90414	0.00219237	0.0365657	Down	7.6564	0.0032974	0.0195703	Up	-0.327637	0.648637	0.773318	No	hydroxyproline-rich glycoprotein family protein (AHRD V3.3 *** AT5G09530.1)
Solyc09g092520.3	1203	1418	1404	1233	1343	470	1947	1481	690	237	152	433	-0.0492707	0.864014	1	No	-1.64569	6.58165e-08	1.15619e-05	Down	1.99028	5.36499e-05	0.000620814	Up	0.393861	0.440937	0.604591	No	xyloglucan endotransglycosylase
Solyc06g062910.2	393	360	377	525	535	914	365	381	379	567	537	871	0.0110489	0.945984	1	No	0.32942	0.0397202	0.231688	No	1.16171	1.44444e-05	0.000195425	Up	1.48008	3.41469e-08	6.72389e-07	Up	Unknown protein
Solyc09g010190.3	903	858	981	192	236	236	864	931	900	224	120	230	-0.0196098	0.91197	1	No	0.0651527	0.736609	0.917569	No	-1.07225	0.000854874	0.00654728	Down	-0.987487	0.00150291	0.00865287	No	Peptidyl-prolyl cis-trans isomerase (AHRD V3.3 *** A0A2G2YPV4_CAPAN)
Solyc02g082940.3	26	10	18	81	33	44	25	29	28	25	33	42	0.553205	0.0990855	0.962194	No	-0.363485	0.223767	0.574312	No	2.06207	0.000120865	0.00125828	Up	1.14538	0.0249201	0.0779321	No	Protein trichome birefringence-like 34 (AHRD V3.3 *-* A0A2G3D7B4_CAPCH)
Solyc03g118090.3	205	180	188	200	227	411	204	221	170	243	154	555	0.0990345	0.637736	1	No	0.462038	0.0269849	0.183276	No	1.19024	0.000795483	0.0061708	Up	1.55325	8.49488e-06	0.000103112	Up	Mitochondrial substrate carrier family protein (AHRD V3.3 *** F4KBU1_ARATH)
Solyc02g092760.3	26	26	46	17	2	14	34	20	28	11	4	10	-0.255775	0.415775	1	No	0.138554	0.765124	0.928722	No	-2.36433	0.00224624	0.0144253	Down	-1.97	0.00540391	0.0241945	Down	Sigma-B regulation protein RsbQ (AHRD V3.3 *** A0A2T0KZ78_9BURK)
Solyc01g090660.3	34	35	30	94	64	20	45	37	12	35	21	37	-0.160223	0.635151	1	No	-0.534727	0.108889	0.404616	No	3.12469	1.48863e-08	3.50331e-07	Up	2.75019	3.4343e-06	4.62676e-05	Up	carotenoid cleavage dioxygenase7
Solyc11g068700.2	42	31	48	306	158	79	44	43	87	291	279	470	0.424309	0.173513	1	No	1.36118	1.21781e-06	0.000128765	Up	3.3067	1.49208e-12	5.72947e-11	Up	4.24357	4.98576e-18	2.91948e-16	Up	Unknown protein
Solyc01g066910.3	1524	2246	1468	325	391	106	1140	1400	656	155	146	207	-0.820101	0.00062062	0.043134	Down	-0.353774	0.163664	0.498018	No	-0.270863	0.534612	0.711306	No	0.195463	0.652501	0.776187	No	Bifunctional inhibitor/plant lipid transfer protein/seed storage helical domain containing protein (AHRD V3.3 *** A0A2P5CY45_TREOI)
Solyc02g077360.1	73	142	64	219	222	301	85	75	120	240	215	243	-0.00254355	0.993393	1	No	0.229004	0.442549	0.767316	No	1.80356	0.00021319	0.0020581	Up	2.03511	4.80797e-05	0.000473234	Up	Ethylene Response Factor B.2
Solyc08g081790.3	203	265	91	84	123	99	164	220	86	40	24	69	-0.217091	0.433379	1	No	-1.01072	0.00105726	0.0218906	Down	1.12437	0.0263194	0.0945244	No	0.33074	0.514244	0.667488	No	Dirigent protein (AHRD V3.3 *** K4CPH5_SOLLC)
Solyc03g118440.3	3	0	5	13	22	10	9	4	7	1	7	6	1.22067	0.0390491	0.649169	No	-1.73459	0.000580147	0.0143017	Down	3.89257	1.85054e-07	3.59553e-06	Up	0.937308	0.267822	0.434111	No	knotted 1-binding protein (AHRD V3.3 *** AT5G03050.2)
Solyc04g078440.4	0	0	0	6	19	11	0	0	0	7	7	5	0.0150868	1	1	No	-0.675921	0.149735	0.476343	No	7.7289	2.09912e-11	7.07421e-10	Up	7.0379	6.72509e-09	1.48404e-07	Up	Carbohydrate esterase, putative (DUF303) (AHRD V3.3 *** Q0WNN6_ARATH)
Solyc05g015310.3	510	392	447	80	80	55	449	480	378	86	60	77	-0.0721743	0.693141	1	No	0.315756	0.158368	0.489905	No	-1.26854	0.000555619	0.00458597	Down	-0.880608	0.015292	0.0538455	No	Small ribosomal subunit biogenesis GTPase RsgA (AHRD V3.3 *** B2J3J5_NOSP7)
Solyc04g007250.1	31	34	26	25	77	125	19	29	27	88	63	112	-0.193682	0.554356	1	No	0.761302	0.00760991	0.083297	No	1.71273	0.000314887	0.00285807	Up	2.66772	2.59854e-08	5.23699e-07	Up	transmembrane protein (AHRD V3.3 *** AT1G25400.2)
Solyc09g092320.3	1055	923	1477	218	354	465	1035	942	1201	165	108	172	-0.106421	0.684367	1	No	-0.875841	0.00169174	0.0304376	Down	-1.26774	0.00449297	0.0250721	Down	-2.03716	3.13623e-06	4.27947e-05	Down	RNA binding protein (AHRD V3.3 *** O23793_NICSY)
Solyc09g064510.3	1719	1631	1653	2680	2280	1437	1686	2304	2056	2938	2232	3408	0.230599	0.149741	1	No	0.694622	1.73231e-05	0.00103336	Up	1.72208	6.26717e-11	2.00892e-09	Up	2.1861	1.16793e-15	5.72672e-14	Up	Heme oxygenase-like, multi-helical, HAD-like domain protein (AHRD V3.3 *** A0A2U1LQN1_ARTAN)
Solyc10g080240.1	362	520	425	114	55	64	445	399	420	78	48	68	-0.0893708	0.686063	1	No	0.0691941	0.788729	0.93749	No	-1.83054	4.57135e-05	0.000537621	Down	-1.67197	9.10657e-05	0.000827229	Down	Remorin (AHRD V3.3 *-* E5GBY5_CUCME)
Solyc02g020900.1	348	407	473	197	98	117	348	338	330	64	59	76	-0.308258	0.117537	1	No	-0.738541	0.00120104	0.0237591	Down	-0.989948	0.00890028	0.0421941	No	-1.42023	0.000128106	0.00111488	Down	Unknown protein
Solyc05g052570.3	2320	1945	1898	6374	3459	1872	2517	3174	1986	4310	5032	5469	0.240149	0.267701	1	No	0.651211	0.00320453	0.0480465	Up	2.43922	5.60166e-11	1.80597e-09	Up	2.85028	1.90071e-13	7.50528e-12	Up	Zinc finger transcription factor 39
Solyc04g009525.1	50	65	71	8	9	23	43	46	56	9	17	4	-0.380592	0.131757	1	No	-0.144167	0.748779	0.921715	No	-3.14578	3.47815e-07	6.44016e-06	Down	-2.90936	1.49286e-06	2.18398e-05	Down	Unknown protein
Solyc05g052710.3	597	584	479	94	153	162	644	647	459	76	86	144	0.0981767	0.545213	1	No	-0.169726	0.378922	0.720015	No	-0.924953	0.0029065	0.0177655	No	-1.19286	7.37931e-05	0.0006874	Down	30S ribosomal protein S31, chloroplastic (AHRD V3.3 *** A0A1U8GYZ2_CAPAN)
Solyc02g036480.1	946	1233	1134	6939	6300	11640	1086	907	1591	7214	7770	11634	0.106918	0.627893	1	No	0.434217	0.0478242	0.256049	No	2.91051	2.53278e-17	1.46389e-15	Up	3.23781	3.93118e-18	2.32023e-16	Up	Late embryogenesis abundant (LEA) hydroxyproline-rich glycoprotein family (AHRD V3.3 *** Q9SLI0_ARATH)
Solyc08g077010.1	335	370	295	535	334	293	343	320	306	278	187	172	-0.0981671	0.676777	1	No	-0.564504	0.0190566	0.146714	No	1.10432	0.00589881	0.0310017	Up	0.63798	0.119219	0.245988	No	AT-hook motif nuclear-localized protein (AHRD V3.3 *** A0A1U8EX97_CAPAN)
Solyc12g009310.2	532	412	399	104	119	154	388	396	290	70	47	108	-0.299176	0.102376	0.970339	No	-0.47447	0.0272199	0.184246	No	-0.856161	0.0149118	0.0626403	No	-1.03146	0.00233589	0.0122881	Down	Protein kinase superfamily protein (AHRD V3.3 *** A0A2U1P9U5_ARTAN)
Solyc02r012070.1	25	41	20	1	0	3	10	20	13	2	1	6	-0.808908	0.019165	0.433734	No	2.05389	0.039751	0.231733	No	-5.21209	0.000303088	0.002769	Down	-2.34929	0.0449387	0.121041	No
Solyc05g008960.3	112	140	141	0	2	4	162	151	253	1	1	16	0.62532	0.0178284	0.419128	No	2.56217	0.0014111	0.026576	Up	-7.76543	2.96656e-12	1.09758e-10	Down	-5.82858	1.10507e-09	2.7242e-08	Down	Protein kinase family protein (AHRD V3.3 *** A0A1P8BDJ0_ARATH)
Solyc05g054170.4	1007	806	1044	1263	1156	544	963	1044	1239	770	693	890	0.131378	0.44729	1	No	-0.047478	0.786421	0.936776	No	1.508	7.93697e-08	1.63806e-06	Up	1.32914	4.15325e-06	5.46984e-05	Up	Scarecrow-like protein 5 (AHRD V3.3 *** A0A2G3CJ54_CAPCH)
Solyc09g010140.3	544	378	315	55	48	38	356	424	223	57	42	56	-0.328414	0.171065	1	No	0.385448	0.182445	0.523249	No	-1.54418	0.00198268	0.0130714	Down	-0.830319	0.0852104	0.193356	No	Senescence regulator (AHRD V3.3 *** A0A2U1NM20_ARTAN)
Solyc05g006670.2	13	7	17	2	3	6	31	12	7	0	2	1	0.382196	0.382924	1	No	-2.37819	0.0342765	0.212363	No	-1.77423	0.0953484	0.235625	No	-4.53462	0.000835431	0.00542763	Down	Leucine-rich repeat receptor protein kinase family protein (AHRD V3.3 *-* A0A061E5L2_THECC)
Solyc01g107860.3	1504	1418	1567	1575	1524	1037	1541	1723	1692	1465	1356	1549	0.103993	0.513946	1	No	0.327302	0.0426667	0.240195	No	1.07851	4.14602e-05	0.000494112	Up	1.30182	1.30487e-06	1.93177e-05	Up	CBS domain-containing protein-like (AHRD V3.3 *** B8AP73_ORYSI)
Solyc04g040180.3	4704	5484	5801	19524	12264	19011	4789	4286	7983	14773	9222	17017	0.0401488	0.838375	1	No	0.0257978	0.896111	0.970878	No	1.85196	4.22845e-09	1.06958e-07	Up	1.83761	1.91793e-08	3.92199e-07	Up	S-adenosyl-L-methionine-dependent methyltransferases superfamily protein (AHRD V3.3 *** A0A1Y1ICE6_KLENI)
Solyc06r031200.1	22	4	1	1	19	1	19	79	6	1	13	2	1.49821	0.000763795	0.0509877	No	-0.169774	0.903164	0.973024	No	3.96059	5.33545e-05	0.000617716	Up	2.2926	0.193059	0.345816	No
Solyc11g071740.2	33	23	52	150	636	1125	79	29	28	263	666	770	0.312822	0.472181	1	No	0.31735	0.432927	0.760464	No	4.13592	2.73808e-11	9.09025e-10	Up	4.14045	3.64207e-09	8.36814e-08	Up	Calcium-binding protein CML38 (AHRD V3.3 *** A0A2G3BAR0_CAPCH)
Solyc08g150146.1	119	61	127	89	80	5	127	152	131	56	20	27	0.301798	0.178325	1	No	0.129946	0.671433	0.889917	No	2.20837	7.27603e-07	1.27316e-05	Up	2.03652	0.000200412	0.00163123	Up	Unknown protein
Solyc06g050210.3	581	570	501	201	177	142	593	578	615	130	98	117	0.0813566	0.649702	1	No	-0.323703	0.107003	0.401247	No	-0.598702	0.0703544	0.191954	No	-1.00376	0.00199219	0.0108016	Down	ADP,ATP carrier protein (AHRD V3.3 *** A0A1U8GW66_CAPAN)
Solyc04g071930.4	611	615	490	82	102	101	554	825	598	61	54	104	0.215065	0.227761	1	No	-0.143131	0.510934	0.807462	No	-1.41441	6.03223e-05	0.00068349	Down	-1.7726	1.58047e-07	2.8367e-06	Down	Chlorophyll a/b binding protein domain-containing protein (AHRD V3.3 *** A0A2U1NAK6_ARTAN)
Solyc03g025410.4	763	573	406	27	116	9	590	1116	543	64	44	63	0.312794	0.221568	1	No	0.970944	0.00246294	0.0398464	Up	-0.155175	0.753135	0.862858	No	0.502974	0.349656	0.519442	No	NAD(P)-binding Rossmann-fold superfamily protein (AHRD V3.3 *** Q8H1Q6_ARATH)
Solyc04g005410.3	218	120	151	191	128	61	143	127	173	83	71	119	-0.191929	0.418424	1	No	-0.138066	0.580122	0.847814	No	1.1334	0.00595174	0.0311625	Up	1.18727	0.00396887	0.0188998	Up	Ureide permease (AHRD V3.3 *** A0A2R6PBP7_ACTCH)
Solyc05g007510.4	1358	743	1034	119	115	106	1075	817	1751	149	114	178	0.173962	0.530368	1	No	0.628077	0.0334543	0.209477	No	-2.46762	1.53888e-06	2.53562e-05	Down	-2.01351	1.44823e-05	0.000166719	Down	RNA-directed RNA polymerase
Solyc04g072920.4	117	146	189	419	449	427	145	182	147	203	232	225	0.0385055	0.866901	1	No	-0.745607	0.000911514	0.0198108	Down	2.35704	2.55779e-11	8.52981e-10	Up	1.57293	2.93278e-05	0.000311128	Up	Trehalose 6-phosphate phosphatase (AHRD V3.3 *** A0A2G3CNJ5_CAPCH)
Solyc10g007600.3	4063	2269	1429	62	310	75	2397	3684	605	236	218	277	-0.371038	0.293355	1	No	1.36607	0.000341801	0.0100469	Up	-1.04419	0.116039	0.270007	No	0.692917	0.287937	0.457368	No	glycolate oxidase
Solyc05g055690.3	25	33	50	7	9	16	28	23	26	0	1	5	-0.462357	0.140618	1	No	-2.00021	0.0012928	0.025124	Down	-1.71288	0.0188444	0.0741088	No	-3.25073	3.81865e-05	0.000389904	Down	Sec24-like transport protein (AHRD V3.3 *** A0A2U1NGT5_ARTAN)
Solyc10g050970.1	0	5	0	136	131	339	5	1	0	146	231	207	0.263781	0.750729	1	No	0.34515	0.14158	0.464301	No	6.48884	1.03718e-30	1.45531e-28	Up	6.57021	5.17768e-32	8.81787e-30	Up	Ethylene Response Factor D.4
Solyc05r025260.1	0	0	0	53	85	138	4	0	0	127	180	252	3.13204	0.0183182	0.425398	No	1.34179	8.78272e-09	1.95943e-06	Up	9.54777	3.90443e-33	6.31216e-31	Up	7.75751	5.4516e-42	1.60033e-39	Up
Solyc01g088360.4	139	39	69	151	183	361	27	32	62	100	370	163	-1.05689	0.00821949	0.260478	No	-0.11654	0.758386	0.925894	No	1.13647	0.0640074	0.178927	No	2.07682	0.000759304	0.00502635	Up	Amidophosphoribosyltransferase (AHRD V3.3 *** A0A2G3ALZ7_CAPAN)
Solyc10g080840.1	1210	962	686	38	109	70	791	750	367	110	106	304	-0.556059	0.00372401	0.153007	No	1.48694	5.14347e-11	2.34185e-08	Up	-1.74402	5.70806e-06	8.45036e-05	Down	0.298973	0.404721	0.571803	No	Cytochrome P450 (AHRD V3.3 *** A2PZD4_IPONI)
Solyc01g091030.3	496	357	536	1617	892	997	536	470	653	868	512	891	0.219475	0.217216	1	No	-0.307017	0.0820068	0.346609	No	1.95604	1.21162e-11	4.20392e-10	Up	1.42954	1.24022e-06	1.84585e-05	Up	Small auxin up-regulated RNA1
Solyc10r046470.1	243	173	249	104	118	26	177	212	196	72	57	101	-0.245539	0.218633	1	No	0.298742	0.19724	0.543689	No	0.80354	0.0271457	0.0966517	No	1.34782	0.000490569	0.00347779	Up
Solyc06g074360.4	282	386	253	75	70	81	203	172	401	87	48	115	-0.277711	0.347318	1	No	0.426265	0.175573	0.513158	No	-1.48963	0.00527108	0.0283915	Down	-0.785649	0.110836	0.234105	No	Zinc finger protein WIP3 (AHRD V3.3 *** A0A2G2ZDE0_CAPAN)
Solyc01g104780.3	331	287	239	38	41	66	158	271	163	47	18	65	-0.493387	0.0204183	0.452816	No	0.111921	0.679719	0.893516	No	-1.60702	0.000291042	0.00267759	Down	-1.00171	0.0157308	0.055069	No	Vacuolar iron transporter-like protein (AHRD V3.3 *** A0A2K3NGY4_TRIPR)
Solyc07g052210.2	84	85	77	114	78	3	89	160	57	33	19	56	0.0847156	0.78372	1	No	0.132935	0.722667	0.911404	No	3.36796	7.25385e-09	1.77449e-07	Up	3.41618	6.28311e-07	9.99829e-06	Up	glycine-rich cell wall structural protein 1-like (AHRD V3.3 *-* XP_025888011.1)
Solyc04g081870.4	2032	2374	830	45	139	159	1274	2280	907	192	68	193	-0.124591	0.680853	1	No	0.918335	0.00540868	0.0675631	No	-2.43624	3.28344e-05	0.000401389	Down	-1.39331	0.0100606	0.0392673	Down	Expansin A11
Solyc11g066000.1	106	103	101	10	18	9	109	137	77	7	15	14	0.00568427	0.978729	1	No	0.0655778	0.868552	0.962948	No	-1.3539	0.0096474	0.0448496	Down	-1.29401	0.0279509	0.0853173	No	cyclin-dependent protein kinase inhibitor SMR3-like (AHRD V3.3 *-* A0A2I4FWF9_9ROSI)
Solyc01g105350.3	97	56	130	2	0	4	50	108	56	8	2	8	-0.35924	0.330522	1	No	1.93954	0.00991044	0.09905	No	-5.46927	3.01244e-06	4.72627e-05	Down	-3.17049	0.00383442	0.0183615	Down	Glycosyltransferase (AHRD V3.3 *** A0A1Q3B719_CEPFO)
Solyc02g069300.1	0	1	0	8	14	13	1	0	0	1	0	6	0.103793	0.961012	1	No	-2.28877	0.000166754	0.00586223	Down	6.47195	2.48193e-09	6.44609e-08	Up	4.07939	0.000519462	0.00365475	Up	pectinesterase inhibitor-like (AHRD V3.3 -** A0A1S3B9K9_CUCME)
Solyc11g011060.3	582	451	563	176	144	96	479	616	617	117	92	97	0.050662	0.777385	1	No	-0.170241	0.407541	0.740693	No	-0.784805	0.019272	0.0754976	No	-1.00571	0.00247542	0.0128884	Down	hypothetical protein (AHRD V3.3 *-* AT5G16610.2)
Solyc05g054850.1	154	242	115	6	53	89	190	194	78	20	14	22	-0.044548	0.872319	1	No	-0.559373	0.136713	0.457624	No	-1.18152	0.0253519	0.092081	No	-1.69634	0.00135964	0.00800146	Down	membrane-associated kinase regulator (AHRD V3.3 *** AT2G39370.1)
Solyc06g050870.3	1	0	1	4	1295	663	0	0	0	33	473	206	-2.41888	0.0895919	0.925403	No	-0.128833	0.880308	0.966513	No	10.9973	4.42019e-27	5.08322e-25	Up	13.2874	5.1476e-20	3.45913e-18	Up	Hypoxia-responsive family protein (AHRD V3.3 *** B6THW4_MAIZE)
Solyc01g110820.4	200	110	212	60	50	19	182	189	200	16	11	22	0.0837131	0.707434	1	No	-1.0424	0.00105822	0.0218906	Down	-0.306681	0.495945	0.681775	No	-1.43279	0.00358221	0.0173813	Down	U11/U12 small nuclear ribonucleoprotein 65 kDa protein (AHRD V3.3 *** A0A1J3HYT0_NOCCA)
Solyc11g066130.1	3550	3823	2920	1446	2128	2927	3351	3061	2004	1047	825	1453	-0.260292	0.16277	1	No	-0.62035	0.00116846	0.0234428	Down	0.194884	0.546607	0.720989	No	-0.165174	0.60774	0.743064	No	osmotin
Solyc06g082500.3	221	217	162	61	56	49	189	221	166	20	27	43	-0.0704778	0.720992	1	No	-0.694703	0.00804074	0.0866209	No	-0.564239	0.15673	0.331184	No	-1.18846	0.00307313	0.0153588	Down	Nucleotide/sugar transporter family protein (AHRD V3.3 *** A0A2K3PIW2_TRIPR)
Solyc06g061080.3	122	103	60	29	56	15	80	52	60	13	0	24	-0.422105	0.166008	1	No	-1.66489	0.000202292	0.00668614	Down	1.6336	0.00554461	0.0295369	Up	0.390814	0.513829	0.667066	No	NAC domain-containing protein 45 (AHRD V3.3 *** A0A2G2ZAF7_CAPAN)
Solyc06g008890.4	122	128	120	98	82	48	222	274	268	116	70	124	1.00417	9.86347e-08	2.55877e-05	Up	0.727915	0.000484431	0.012775	Up	0.725522	0.0393927	0.12702	No	0.449267	0.193663	0.346663	No	Receptor-like protein kinase (AHRD V3.3 *** A0A2K3LJ85_TRIPR)
Solyc01g067290.3	396	346	220	26	50	39	271	482	240	25	11	54	0.0937692	0.653808	1	No	-0.181732	0.533346	0.82141	No	-1.13817	0.0100195	0.0461787	Down	-1.41367	0.000915867	0.00581623	Down	Divinyl chlorophyllide a 8-vinyl-reductase, chloroplastic (AHRD V3.3 *** A0A2G2XQY6_CAPBA)
Solyc07g039615.1	5	9	23	0	3	0	1	0	3	0	0	0	-3.17742	7.99541e-07	0.000169883	Down	-3.68464	0.0869448	0.357489	No	-2.56565	0.273413	0.473775	No	-3.07286	0.255489	0.420055	No	Transposase, Ptta/En/Spm, plant (AHRD V3.3 *-* A0A1R3HFP9_9ROSI)
Solyc07g008170.2	768	781	823	710	932	996	766	795	909	1011	980	1706	0.0721786	0.700711	1	No	0.73741	9.61834e-05	0.00374494	Up	0.980573	0.00135463	0.00955785	No	1.6458	1.15969e-07	2.12769e-06	Up	methyl-CpG-binding domain-containing protein 11-like (AHRD V3.3 *-* A0A2I4F545_9ROSI)
Solyc02g081390.3	4068	4387	4453	5527	4920	3913	4276	4722	5097	4382	3766	5403	0.0947435	0.549634	1	No	0.169459	0.288883	0.639465	No	1.21758	2.94568e-06	4.64111e-05	Up	1.29229	1.17542e-06	1.75997e-05	Up	Lysine-specific histone demethylase 1 (AHRD V3.3 *** B6SW44_MAIZE)
Solyc09g089870.3	1276	1055	951	1176	1127	1186	1111	1266	906	1097	824	1365	-0.00205443	0.990491	1	No	0.171829	0.325471	0.673899	No	1.18083	6.23356e-05	0.000703087	Up	1.35471	5.19308e-06	6.6356e-05	Up	bHLH transcription factor 061
Solyc07g020870.3	10	8	59	621	249	200	21	0	40	187	128	202	-0.457746	0.487269	1	No	-0.590123	0.345647	0.693183	No	3.97807	2.31004e-05	0.00029636	Up	3.84569	0.000311992	0.00237956	Up	RING-type E3 ubiquitin transferase (AHRD V3.3 *** A0A200QDL2_9MAGN)
Solyc11g018710.1	20	7	11	0	0	3	15	40	9	0	1	0	0.49363	0.609279	1	No	-9.65535	0.0107483	0.104077	No	-6.72838	0.000280522	0.00259794	Down	-16.8774	1.41862e-05	0.000163817	Down	hypothetical protein (AHRD V3.3 *** AT1G71970.1)
Solyc08g067260.4	2137	1879	2207	845	584	194	2555	3273	2164	796	336	909	0.296389	0.108048	0.985654	No	0.706315	0.000256334	0.00806603	Up	0.183313	0.581278	0.747194	No	0.593239	0.0710419	0.169731	No	3-ketoacyl-CoA synthase (AHRD V3.3 *** A0A1U8DS82_CAPAN)
Solyc02g077260.3	2029	1571	1856	368	327	211	1575	1611	1583	215	158	208	-0.228061	0.154016	1	No	-0.370588	0.0361948	0.219431	No	-1.28545	1.50419e-05	0.000202648	Down	-1.42797	7.0691e-07	1.10753e-05	Down	SUN-like protein5
Solyc06g007600.3	113	59	74	6	14	9	94	101	88	2	4	17	0.243055	0.390957	1	No	-0.157778	0.741622	0.919398	No	-1.46775	0.0267148	0.0955906	No	-1.86858	0.00574728	0.0253754	Down	hypothetical protein (AHRD V3.3 --* AT1G67910.2)
Solyc07g007240.3	1909	2687	1954	2882	2893	4808	2419	2679	2167	3949	3036	3148	0.160785	0.499846	1	No	0.322003	0.182768	0.523905	No	1.04866	0.00820479	0.0397155	Up	1.20987	0.00323709	0.0160452	Up	Metallocarboxypeptidase inhibitor (AHRD V3.3 *** A0A2G3BXM1_CAPCH)
Solyc03g114850.4	309	297	273	28	44	22	295	463	232	26	38	49	0.113819	0.545312	1	No	0.451365	0.0978552	0.383143	No	-1.34543	0.00111068	0.0081213	Down	-1.00788	0.0187594	0.0629059	No	Squamosa promoter binding protein 6a
Solyc08g082440.3	716	557	703	1673	1413	1443	811	878	963	1893	3264	2975	0.390697	0.0177912	0.419128	No	1	1.15299e-09	3.21541e-07	Up	1.90082	1.01179e-12	3.98267e-11	Up	2.51013	9.71537e-20	6.41272e-18	Up	UDP-glucose 4-epimerase (AHRD V3.3 *** Q6XZA0_SOLTU)
Solyc05g014390.4	193	162	278	1810	1028	1233	177	226	414	1985	849	1188	0.276466	0.244811	1	No	0.266679	0.24727	0.599501	No	2.98699	7.10261e-17	3.94177e-15	Up	2.9772	1.30597e-14	5.76956e-13	Up	ABC transporter (AHRD V3.3 *-* A0A200RCP7_9MAGN)
Solyc06g050340.3	15	52	55	7	9	22	4	3	0	1	0	1	-3.89914	9.09049e-12	4.13896e-09	Down	-4.02672	8.71085e-06	0.000594309	Down	-1.26088	0.375477	0.579354	No	-1.38846	0.286003	0.45531	No	high mobility group B protein 7 isoform X1 (AHRD V3.3 *-* XP_025887246.1)
Solyc07g006890.1	12995	12975	13066	18373	12452	16951	13654	13088	12059	12883	14061	17006	-0.0263297	0.870521	1	No	0.145185	0.374865	0.717016	No	0.84881	0.00225222	0.014445	No	1.02033	0.000243207	0.00192615	Up	Cytochrome P450 (AHRD V3.3 *** A0A200Q4B5_9MAGN)
Solyc02g079930.3	827	735	868	925	880	214	1289	1484	1036	882	1085	1191	0.553879	0.000700712	0.0476612	No	1.01182	1.68468e-09	4.52834e-07	Up	1.87521	7.07853e-12	2.50273e-10	Up	2.33315	4.39387e-16	2.24319e-14	Up	phosphosulfolactate synthase
Solyc03r017830.1	8	8	10	37	60	184	6	7	16	76	61	137	0.232189	0.598381	1	No	0.605344	0.0196055	0.149385	No	2.87975	1.54116e-08	3.60411e-07	Up	3.2529	1.22115e-11	3.95986e-10	Up
Solyc06g071330.4	259	370	326	79	81	67	311	394	247	21	47	44	-0.056821	0.793577	1	No	-0.93045	0.000663191	0.0157402	Down	-0.921743	0.0281329	0.0993896	No	-1.79537	2.6619e-05	0.000285927	Down	Nucleobase-ascorbate transporter 8 (AHRD V3.3 *** A0A2G3C9N0_CAPCH)
Solyc06g084290.3	1022	1030	924	150	166	62	920	1097	881	104	86	156	-0.0814363	0.617861	1	No	0.163494	0.40027	0.735223	No	-1.02017	0.00127435	0.00906879	Down	-0.775244	0.0144275	0.0515005	No	Protein trichome birefringence-like 11 (AHRD V3.3 *** A0A2G2ZES4_CAPAN)
Solyc01g028803.1	12	23	17	0	0	1	12	4	8	2	0	2	-0.8438	0.0765368	0.867788	No	3.65422	0.109178	0.405286	No	-9.47411	0.00158124	0.0108847	Down	-4.97609	0.00982862	0.0385507	Down	Cytochrome P450 (AHRD V3.3 *** A0A200R9G0_9MAGN)
Solyc12g094500.3	659	635	634	128	157	135	578	669	600	138	94	165	-0.063421	0.697727	1	No	0.176493	0.347063	0.694403	No	-1.04175	0.000731519	0.00573457	Down	-0.801837	0.00730942	0.0306471	No	Alcohol dehydrogenase-like 7 (AHRD V3.3 *** A0A2G3B4K6_CAPCH)
Solyc08g062340.3	1248	1497	1626	49164	47478	111132	1332	1202	1849	62551	70423	95357	0.0105004	0.957227	1	No	0.549772	0.00484777	0.062589	No	5.26755	7.66017e-68	5.89305e-65	Up	5.80683	3.23238e-59	2.77363e-56	Up	17.9 kDa class II heat shock protein (AHRD V3.3 *** A0A2G3A1B9_CAPAN)
Solyc12g005280.3	301	214	238	46	31	13	241	213	231	29	20	40	-0.184089	0.353002	1	No	0.336062	0.24476	0.596762	No	-1.33682	0.00308911	0.0185663	Down	-0.816669	0.0865166	0.19549	No	tRNA (guanine(37)-N1)-methyltransferase (AHRD V3.3 *** A0A1U8FMJ3_CAPAN)
Solyc05g013060.4	153	158	166	289	265	314	164	177	190	237	207	294	0.143401	0.430838	1	No	0.0385676	0.825919	0.949032	No	1.53816	1.46836e-07	2.9016e-06	Up	1.43332	1.07947e-06	1.63274e-05	Up	plant/protein (AHRD V3.3 *-* AT1G13990.1)
Solyc08g075100.4	639	504	540	39	68	27	589	651	501	53	35	66	0.0302777	0.861669	1	No	0.481239	0.0456082	0.249636	No	-1.67242	6.59079e-06	9.62308e-05	Down	-1.22146	0.00140197	0.00821375	Down	Initiation factor 4F subunit (DUF1350) (AHRD V3.3 *** Q9M236_ARATH)
Solyc04g014540.3	603	545	702	218	160	109	496	581	596	116	68	86	-0.192988	0.263421	1	No	-0.554912	0.00560976	0.0692605	No	-0.794299	0.0136457	0.0585567	No	-1.15622	0.000333205	0.00251142	Down	Zinc finger protein 3 (AHRD V3.3 *** A0A2G2XAC6_CAPBA)
Solyc01g065690.3	79	60	70	55	37	4	49	76	74	32	30	26	-0.214267	0.356947	1	No	0.57626	0.0694838	0.316691	No	1.17673	0.0164196	0.067055	No	1.96726	0.000536141	0.00375139	Up	Heavy metal-associated isoprenylated plant protein (AHRD V3.3 *-* A0A2R6PJM0_ACTCH)
Solyc01g107590.3	5307	4688	3780	679	997	692	4470	5233	3691	634	516	847	-0.0383172	0.810398	1	No	0.0088108	0.957789	0.990397	No	-1.00377	0.000497564	0.00416927	Down	-0.956642	0.000523478	0.00367683	No	Cinnamyl alcohol dehydrogenase (AHRD V3.3 *** J7FMA4_NICAT)
Solyc08g005900.4	929	844	809	898	895	1046	767	746	925	1033	1116	1698	-0.0826692	0.643039	1	No	0.680899	0.000145945	0.00527722	Up	0.844027	0.00450197	0.0251097	No	1.6076	5.80844e-08	1.11424e-06	Up	Trihelix transcription factor GT-3b-like protein (AHRD V3.3 *** A0A2K3PCN5_TRIPR)
Solyc09g082790.4	27	34	33	4	1	2	27	31	20	6	7	8	-0.299108	0.313551	1	No	1.76975	0.0039448	0.0545913	No	-2.65981	0.00644369	0.0330713	Down	-0.590954	0.550559	0.698571	No	DNA repair (Rad51) family protein (AHRD V3.3 *** A0A1I9LT97_ARATH)
Solyc03g113270.3	6817	5586	7239	974	737	168	5849	7540	6911	570	456	778	-0.0378766	0.833411	1	No	0.420093	0.0265721	0.181403	No	-1.27185	0.000113768	0.00119051	Down	-0.813883	0.00964933	0.0379743	No	LEVAHOX1G L.esculentum homeobox
Solyc01g111980.3	5796	6448	3989	16462	8977	10369	5225	5931	5452	9016	6800	11062	-0.000330556	0.998853	1	No	-0.116005	0.617847	0.864714	No	1.98664	4.78378e-07	8.62782e-06	Up	1.87097	2.92622e-06	4.02197e-05	Up	Lysine histidine transporter-like 8 (AHRD V3.3 *** A0A2G2XYM3_CAPAN)
Solyc09g065270.3	1039	879	868	155	235	181	998	1101	956	142	74	240	0.162132	0.345564	1	No	-0.114826	0.551364	0.831201	No	-0.802948	0.0110721	0.0498422	No	-1.07991	0.000379731	0.00280152	Down	Ribosome recycling factor (AHRD V3.3 *** A0A200Q4W7_9MAGN)
Solyc07g065400.3	172	194	194	47	69	52	200	239	258	54	14	33	0.324858	0.152389	1	No	-0.532038	0.0611328	0.293369	No	-0.455602	0.285986	0.488765	No	-1.3125	0.0020023	0.0108452	Down	Mitochondrial import inner membrane translocase subunit TIM50 (AHRD V3.3 *-* A0A2G3BC84_CAPCH)
Solyc03g082970.4	363	370	299	98	60	94	375	419	325	64	41	86	0.121976	0.534685	1	No	-0.112196	0.633989	0.871974	No	-1.29	0.00133696	0.00946908	Down	-1.52418	5.75541e-05	0.000554897	Down	Plastid transcriptionally active protein 7 (AHRD V3.3 *** A0A2K3PR76_TRIPR)
Solyc04r019250.1	68	125	89	25	22	33	88	80	150	27	6	43	0.210362	0.461481	1	No	0.123204	0.734128	0.917146	No	-1.30139	0.0252702	0.0919255	No	-1.38855	0.00831753	0.0339612	Down
Solyc12g089200.3	7	16	28	1	2	8	6	24	26	2	1	7	0.204897	0.643038	1	No	0.724282	0.370195	0.71394	No	-3.70144	0.00248053	0.0156474	Down	-3.18206	0.00172756	0.00962586	Down	Peptidyl-prolyl cis-trans isomerase (AHRD V3.3 *-* S8D6T4_9LAMI)
Solyc01g007920.2	664	563	513	100	129	112	538	717	547	87	53	107	0.0586889	0.732351	1	No	-0.211914	0.303462	0.653247	No	-1.04417	0.00163756	0.011193	Down	-1.31478	4.46812e-05	0.000443236	Down	Isochorismatase-like (AHRD V3.3 *** A0A200QJT4_9MAGN)
Solyc06g083560.3	82	91	81	5	2	0	72	77	54	0	0	0	-0.319013	0.321326	1	No	-5.88571	0.0050936	0.0649361	No	-1.01799	0.977956	0.989802	No	-6.58469	0.0104739	0.0405278	Down	hypothetical protein (AHRD V3.3 *** AT3G24750.1)
Solyc04r022350.1	190	107	246	201	51	34	294	444	458	75	152	66	1.04943	7.33333e-06	0.0012489	Up	0.418917	0.112627	0.413208	No	-0.427143	0.349569	0.554606	No	-1.05766	0.0202271	0.0665803	No
Solyc05g012190.3	678	558	839	165	167	114	672	526	857	99	69	165	-0.0301443	0.903255	1	No	-0.181148	0.497857	0.799784	No	-1.04275	0.0178083	0.0712015	No	-1.19375	0.00464717	0.0214731	Down	Cell division control protein 48-like protein B (AHRD V3.3 *** A0A2G2VL01_CAPBA)
Solyc04g056535.1	9	10	16	1	0	6	7	13	8	1	3	0	-0.300993	0.474471	1	No	-0.398931	0.759185	0.925894	No	-4.93548	0.000273247	0.00253583	Down	-5.03342	0.000181985	0.00150821	Down	Basic helix-loop-helix (BHLH) DNA-binding superfamily protein (AHRD V3.3 *** A0A1P8BH39_ARATH)
Solyc01g094170.3	323	321	327	455	700	245	345	370	354	258	361	359	0.0946544	0.625905	1	No	-0.27611	0.158227	0.489773	No	2.32731	2.29166e-14	1.06072e-12	Up	1.95655	1.52797e-09	3.69327e-08	Up	Digalactosyldiacylglycerol synthase 2, chloroplastic (AHRD V3.3 *** A0A1U8E3X1_CAPAN)
Solyc01g068350.3	87	62	54	18	23	31	39	72	64	14	3	10	-0.167832	0.539025	1	No	-1.20133	0.0029851	0.0458661	Down	-0.535489	0.34851	0.553438	No	-1.56899	0.00457721	0.0212435	Down	Crossover junction endonuclease MUS81 (AHRD V3.3 *-* A0A2G3AKQ4_CAPAN)
Solyc03g113300.4	311	225	204	32	50	33	252	334	166	14	13	40	0.0136373	0.945976	1	No	-0.599815	0.0403986	0.232714	No	-0.747298	0.0789774	0.208642	No	-1.36075	0.00171149	0.00955942	Down	Short-chain dehydrogenase reductase 5 (AHRD V3.3 *-* A0A2G3A1M8_CAPAN)
Solyc10g081700.3	77	54	38	5	6	12	55	84	25	1	1	1	-0.0510169	0.850015	1	No	-2.62086	0.000732624	0.0170436	Down	-1.74845	0.0231243	0.0859983	No	-4.31829	2.63303e-06	3.6509e-05	Down	hypothetical protein (AHRD V3.3 *-* AT2G27180.1)
Solyc05g005160.3	6681	8889	6713	38467	18729	21754	6929	8052	6668	21915	15356	22559	-0.0820201	0.712407	1	No	-0.0721708	0.74897	0.921715	No	2.57395	7.48727e-12	2.64305e-10	Up	2.5838	6.38733e-11	1.87996e-09	Up	ATP-citrate synthase (AHRD V3.3 *** B6TD54_MAIZE)
Solyc10g085030.1	1752	2062	2101	4659	3622	4614	1495	1352	3214	3576	2418	3356	-0.0588726	0.817566	1	No	-0.171658	0.501828	0.802651	No	1.36667	0.000635273	0.00512213	Up	1.25388	0.00227493	0.0120155	Up	Heme-binding-like protein (AHRD V3.3 *** A0A2I0X8X3_9ASPA)
Solyc02g089610.2	7396	7646	7945	9274	7449	15836	8049	8934	14559	12170	13801	16594	0.425218	0.0305192	0.574586	No	0.751042	0.000150474	0.00538263	Up	0.266878	0.411451	0.61266	No	0.592701	0.0644129	0.158178	No	S-adenosylmethionine decarboxylase 2
Solyc07g056704.1	0	0	0	1	0	1	2	19	37	18	14	34	6.6818	3.11452e-11	1.31104e-08	Up	5.6847	1.11831e-11	5.67033e-09	Up	0.34978	0.428564	0.626997	No	-0.647324	0.614186	0.748182	No	DUF239 domain-containing protein/DUF4409 domain-containing protein (AHRD V3.3 *** A0A1Q3CSL7_CEPFO)
Solyc11g010380.2	8272	6231	7984	13568	10704	14652	6658	6090	11661	14332	13062	18427	0.0678253	0.759444	1	No	0.522521	0.0189985	0.146657	No	1.07929	0.00254507	0.0159585	Up	1.53399	2.22252e-05	0.000244018	Up	Protein DETOXIFICATION (AHRD V3.3 *** A0A328DDG5_9ASTE)
Solyc11g008550.3	1341	871	1219	352	234	235	935	850	1190	292	131	274	-0.235935	0.207574	1	No	0.0445762	0.823766	0.948527	No	-1.23923	0.00032006	0.00290148	Down	-0.958719	0.00316219	0.0157229	No	Phospholipase A(1) LCAT3 (AHRD V3.3 *** A0A2G3B0N5_CAPCH)
Solyc09g007660.1	888	1348	725	91	172	234	852	1227	412	53	77	153	-0.255984	0.25986	1	No	-0.574283	0.0254176	0.176382	No	-1.36226	0.00207025	0.0135645	Down	-1.68055	6.72593e-05	0.000636098	Down	Fasciclin-like arabinogalactan protein 11 (AHRD V3.3 *** A0A2G3BJB8_CAPCH)
Solyc01g007800.3	67	32	80	0	5	0	30	74	15	3	4	4	-1.15394	0.00125958	0.0720471	No	3.99939	0.00139295	0.0263604	Up	1.42715	0.333814	0.539001	No	6.58048	0.00946941	0.037438	Up	ovate family protein 2
Solyc02g091600.1	27	36	34	6	2	12	22	21	19	11	1	2	-0.556105	0.0748179	0.8645	No	-0.354554	0.592865	0.853564	No	-2.60506	0.00647363	0.0331507	Down	-2.4035	0.00195188	0.0106185	Down	S-adenosyl-L-methionine-dependent methyltransferases superfamily protein (AHRD V3.3 *** Q9XII4_ARATH)
Solyc05g016230.3	449	505	483	135	108	77	411	472	479	60	61	101	-0.115007	0.53586	1	No	-0.281043	0.20133	0.547803	No	-0.957778	0.00730996	0.0363867	No	-1.12381	0.00132777	0.00784082	Down	Protein BREAST CANCER SUSCEPTIBILITY 1-like protein (AHRD V3.3 *** A0A1J3EMZ5_NOCCA)
Solyc12g006705.1	1225	903	1165	1168	909	152	1116	1377	1685	767	609	784	0.23777	0.203742	1	No	0.5204	0.00679132	0.0776435	No	1.56811	3.60057e-07	6.62778e-06	Up	1.85074	7.58619e-09	1.65767e-07	Up	Unknown protein
Solyc11g006910.3	4590	6398	6128	10707	6328	7497	4872	5462	7168	7857	4046	7763	-0.011767	0.95002	1	No	-0.00548857	0.976871	0.996251	No	1.09779	0.000413199	0.0035786	Up	1.10407	0.000474397	0.00337601	Up	Ferredoxin (AHRD V3.3 *** K4D4V2_SOLLC)
Solyc07g016210.1	45	44	49	0	1	1	135	49	20	0	0	1	0.481308	0.309343	1	No	-0.564244	0.73046	0.915537	No	-4.68812	0.0118524	0.0525179	No	-5.73367	0.00616277	0.0268171	Down	Specific tissue protein (AHRD V3.3 *** A0A2K3NKN8_TRIPR)
Solyc05g007930.3	726	806	789	894	653	421	783	1022	869	582	545	718	0.147694	0.396584	1	No	0.181035	0.308542	0.657079	No	1.0509	0.000408076	0.00354386	Up	1.08424	0.000303242	0.00232566	Up	Beta-1,3-galactosyltransferase 15 (AHRD V3.3 *** A0A1U8EV49_CAPAN)
Solyc01r005090.1	11	5	13	32	24	51	18	16	35	20	8	27	1.22574	0.00107453	0.0647912	No	-0.572984	0.0843398	0.351895	No	1.75269	0.00314281	0.0188434	Up	-0.0460328	0.933182	0.96163	No
Solyc12r058260.1	19	11	17	25	29	16	8	14	20	5	7	19	-0.175212	0.647618	1	No	-0.950382	0.0143687	0.124347	No	2.05356	0.00054338	0.00449659	Up	1.27839	0.0407821	0.112861	No
Solyc05g055390.3	722	779	716	187	152	105	667	784	698	90	70	142	-0.073768	0.673108	1	No	-0.305176	0.132198	0.451314	No	-0.934854	0.00525611	0.0283246	No	-1.16626	0.000345859	0.00258929	Down	RING/U-box superfamily protein (AHRD V3.3 *-* A0A2U1N0W0_ARTAN)
Solyc03g078630.3	1050	827	988	245	282	298	895	822	990	208	129	250	-0.0743541	0.689308	1	No	-0.220875	0.269194	0.620194	No	-0.930114	0.00510748	0.0277111	No	-1.07663	0.000737703	0.0048968	Down	Polyubiquitin (AHRD V3.3 *-* A0A2G3B1S8_CAPCH)
Solyc04r022050.1	608	657	677	1078	1907	6251	561	643	703	3079	3085	5871	0.0506196	0.806772	1	No	1.07931	1.86911e-07	2.74341e-05	Up	1.60246	7.91346e-07	1.36754e-05	Up	2.63114	1.48332e-14	6.50157e-13	Up
Solyc05g010685.1	1275	1168	1421	83	119	43	1163	1308	836	74	46	37	-0.288246	0.263284	1	No	-0.307526	0.306331	0.655501	No	-2.07757	2.07485e-05	0.000269598	Down	-2.09685	2.07484e-05	0.000229698	Down	Glycosyltransferase (AHRD V3.3 *** A0A077ERE3_ACTDE)
Solyc06g030470.4	806	854	835	506	305	186	889	826	752	162	88	153	-0.0641204	0.726614	1	No	-0.974387	1.32688e-06	0.000135792	Down	0.055586	0.867764	0.930495	No	-0.85468	0.0102657	0.0398724	No	UPSTREAM OF FLC protein (DUF966) (AHRD V3.3 *** Q8GYT8_ARATH)
Solyc12g056660.3	290	318	311	75	93	98	339	229	252	69	47	58	-0.157827	0.499989	1	No	-0.314282	0.239518	0.590899	No	-0.963789	0.0256671	0.0928995	No	-1.12024	0.00843201	0.0342531	Down	Mitochondrial carrier protein (AHRD V3.3 *** A0A200QJI9_9MAGN)
Solyc01g090680.3	358	275	331	50	72	40	216	289	219	38	51	57	-0.447223	0.0164211	0.400414	No	0.0415275	0.863883	0.961251	No	-1.06216	0.00423137	0.0239173	Down	-0.573406	0.131058	0.263226	No	Uncharacterized conserved protein (UCP012943) (AHRD V3.3 *** AT4G25170.1)
Solyc04g005380.3	988	1141	1015	344	107	64	1182	1570	1889	120	320	201	0.391473	0.147837	1	No	0.642602	0.0277462	0.186789	No	-1.88397	0.000416543	0.00359778	Down	-1.63284	0.000848568	0.00549696	Down	Ninja-family protein AFP3 (AHRD V3.3 *** A0A2G3CFM6_CAPCH)
Solyc07g066150.1	1869	1728	950	32	225	91	1287	2208	1101	75	67	259	0.139708	0.554191	1	No	0.568806	0.0317724	0.203398	No	-1.42889	0.000841913	0.00646956	Down	-0.999797	0.0135102	0.0489679	No	Photosystem I reaction center subunit V, chloroplastic (AHRD V3.3 *** A0A1U8HDK9_CAPAN)
Solyc11g010430.2	886	693	802	1377	795	740	729	656	1113	1051	719	814	-0.0187495	0.919598	1	No	0.136269	0.46577	0.780648	No	0.901402	0.00342787	0.0202268	No	1.05642	0.000609852	0.00418319	Up	Dihydrofolate reductase-like protein (AHRD V3.3 *** A0A2K3MS55_TRIPR)
Solyc01g107080.3	223	231	287	1150	905	1215	307	281	315	915	923	1277	0.272491	0.132029	1	No	0.202414	0.239465	0.590899	No	2.63839	5.93857e-21	4.40164e-19	Up	2.56831	3.08044e-18	1.84248e-16	Up	HXXXD-type acyl-transferase family protein (AHRD V3.3 *** A0A2K3MRI0_TRIPR)
Solyc03g117730.3	224	207	126	26	38	22	178	322	121	13	12	11	0.104843	0.6723	1	No	-1.01324	0.00618207	0.0735192	No	-0.66984	0.19794	0.38812	No	-1.78792	0.00134057	0.00790177	Down	Tubby-like protein 8 (AHRD V3.3 *** A0A2G2WQC4_CAPBA)
Solyc02g092510.3	321	277	375	135	174	135	293	267	314	89	54	76	-0.166301	0.45019	1	No	-0.757282	0.00193363	0.0336762	Down	-0.0518387	0.891195	0.94403	No	-0.64282	0.0939538	0.208118	No	Queuosine salvage protein (AHRD V3.3 *** A0A2G3D8Q6_CAPCH)
Solyc08g007330.3	139	60	117	14	22	10	117	175	127	0	8	6	0.347833	0.19228	1	No	-1.9793	0.000247413	0.00787415	Down	-1.29663	0.0277651	0.0983861	No	-3.62376	1.74183e-06	2.51197e-05	Down	DNA mismatch repair protein MutS (AHRD V3.3 *** A0A200Q639_9MAGN)
Solyc06g008053.1	0	1	0	0	0	0	17	64	6	16	10	8	4.97864	4.0586e-11	1.61692e-08	Up	12.8498	2.31089e-17	2.45505e-14	Up	8.14733	0.978771	0.990133	No	16.0185	1.17512e-07	2.1507e-06	Up	Retrovirus-related Pol polyprotein from transposon TNT 1-94 (AHRD V3.3 *-* A0A2K3LF16_TRIPR)
Solyc11r052240.1	42	33	48	24	18	29	50	65	40	5	11	9	0.308357	0.242389	1	No	-1.37384	0.000532779	0.0135379	Down	-0.339375	0.52859	0.706453	No	-2.02157	0.000436037	0.00315639	Down
Solyc04g076820.1	3983	3369	3945	730	659	324	3788	4304	4083	465	375	654	0.0676518	0.667424	1	No	0.0817274	0.623112	0.867298	No	-1.11344	0.000100555	0.00107082	Down	-1.09936	5.75924e-05	0.000555027	Down	Phox/Bem1p (AHRD V3.3 *** A0A200QI01_9MAGN)
Solyc01g087350.3	35	11	33	25	23	7	34	52	27	14	3	9	0.464185	0.150062	1	No	-0.74614	0.0909062	0.366947	No	1.90232	0.00245105	0.0154778	Up	0.691994	0.320104	0.491163	No	Unknown protein
Solyc05g014260.3	9447	9021	10955	3900	1921	1773	9851	10496	10915	1986	1762	2147	0.033711	0.832323	1	No	-0.0362776	0.823873	0.948527	No	-1.18355	5.06293e-05	0.000588915	Down	-1.25353	5.45291e-06	6.93582e-05	Down	Two-component response regulator (AHRD V3.3 *** A0A2G3B918_CAPCH)
Solyc10r049530.1	5	1	0	10	31	15	3	3	1	5	4	15	0.221798	0.775747	1	No	-0.968822	0.0181439	0.142436	No	5.45439	2.12063e-14	9.85653e-13	Up	4.26377	1.58627e-08	3.28901e-07	Up
Solyc07g039347.1	51	31	30	5	6	5	24	35	38	14	13	15	-0.232486	0.423667	1	No	1.61864	0.000359869	0.0103864	Up	-1.76185	0.0211899	0.080839	No	0.0892779	0.904495	0.945901	No	Unknown protein
Solyc01g098410.4	143	100	90	135	171	52	165	147	92	77	91	75	0.216513	0.360092	1	No	-0.261795	0.292012	0.643245	No	2.23904	1.56656e-08	3.65967e-07	Up	1.76073	2.94308e-05	0.000312073	Up	Lyk13 (AHRD V3.3 *** G3KGB4_SOLLC)
Solyc08g005700.1	20	41	32	8	4	6	21	18	32	10	5	7	-0.443114	0.161159	1	No	0.6734	0.188691	0.533009	No	-2.43619	0.00296311	0.0180301	Down	-1.31968	0.0871389	0.196529	No	Unknown protein
Solyc05g050880.2	119	157	23	76	152	124	94	117	52	94	41	81	-0.0772868	0.8553	1	No	-0.31442	0.465659	0.780641	No	2.16003	0.00270474	0.0167992	Up	1.92289	0.00971922	0.0381753	Up	Peroxidase (AHRD V3.3 *** K4C1C0_SOLLC)
Solyc08g041700.1	589	583	477	45	36	9	569	623	404	30	12	7	-0.141984	0.581718	1	No	-0.411459	0.269205	0.620194	No	-1.95813	0.000570252	0.00467709	Down	-2.2276	0.000474361	0.00337601	Down	GRAS family transcription factor family protein (AHRD V3.3 *** AT5G19970.1)
Solyc04g009770.3	9117	6168	8581	6995	5083	2526	7550	8268	8824	4864	4887	5610	-0.0119157	0.940017	1	No	0.373574	0.0200158	0.151421	No	0.686965	0.0102143	0.0469291	No	1.07245	5.86772e-05	0.000564019	Up	DnaJ protein (AHRD V3.3 *** Q43177_SOLTU)
Solyc10g039380.2	843	634	883	405	243	221	733	968	1140	200	166	241	0.2153	0.23814	1	No	-0.218082	0.265888	0.616421	No	-0.628114	0.0578614	0.167452	No	-1.0615	0.000865357	0.00557658	Down	DNA repair REX1-B protein (AHRD V3.3 *** AT5G04910.1)
Solyc06g072430.3	866	980	1301	44272	36525	40690	1033	1093	1450	50183	50717	61438	0.149064	0.443447	1	No	0.673191	0.000514589	0.0132977	Up	5.81191	9.04514e-83	1.18704e-79	Up	6.33604	1.50735e-68	1.76995e-65	Up	BAG family molecular chaperone regulator 5, mitochondrial (AHRD V3.3 *-* A0A2I0XHJ2_9ASPA)
Solyc08g007230.3	4	4	8	514	387	1375	11	1	9	907	578	1011	0.4042	0.426811	1	No	0.72643	0.000894838	0.0196	Up	6.35227	4.8275e-47	1.70955e-44	Up	6.6745	1.83212e-47	7.56936e-45	Up	Ethylene-responsive transcription factor 2 (AHRD V3.3 *** A0A2G3DC56_CAPCH)
Solyc11g045530.3	681	383	317	1	0	0	288	400	158	9	0	1	-0.830153	0.000455198	0.0343111	Down	3.12052	0.128813	0.444763	No	-2.25682	0.355395	0.560027	No	1.69386	0.271421	0.438703	No	LOB domain-containing protein (AHRD V3.3 *** A0A2K3NJB4_TRIPR)
Solyc01g073880.2	37	32	23	36	23	20	54	59	30	37	29	55	0.607207	0.0349145	0.620305	No	0.842054	0.00538231	0.0673468	No	1.33568	0.0142837	0.0606742	No	1.57052	0.00262116	0.013491	Up	Cysteine/Histidine-rich C1 domain family protein (AHRD V3.3 *** Q9SL28_ARATH)
Solyc03g006220.4	404	593	408	71	74	158	424	533	337	56	25	149	-0.0409767	0.85341	1	No	-0.152397	0.555259	0.834127	No	-1.49841	0.0006901	0.00546737	Down	-1.60983	7.15543e-05	0.000669902	Down	Protein trichome birefringence-like 39 (AHRD V3.3 *-* A0A2G3CK39_CAPCH)
Solyc05g051060.3	331	306	306	101	69	51	269	389	302	39	30	61	-0.0110452	0.954519	1	No	-0.500877	0.040241	0.232714	No	-0.718296	0.0641998	0.179329	No	-1.20813	0.00177712	0.00986258	Down	Homeodomain-like superfamily protein (AHRD V3.3 *** A0A2U1PJR7_ARTAN)
Solyc08g005040.1	0	0	0	1	0	12	0	0	0	8	20	15	0.06921	1	1	No	3.60549	5.13813e-07	6.16299e-05	Up	-0.0630661	0.480927	0.670658	No	3.47322	0.0561464	0.142945	No	hypothetical protein (AHRD V3.3 *** AT5G46770.1)
Solyc11g065760.2	475	389	243	19	88	57	354	432	226	38	77	82	-0.0895021	0.660659	1	No	0.52644	0.0416625	0.236813	No	-1.15566	0.00363777	0.0212069	Down	-0.53972	0.16611	0.310821	No	TK1-like deoxyribonucleoside kinase
Solyc06g007770.3	200	239	164	40	24	46	167	254	139	18	19	39	-0.099801	0.683837	1	No	-0.282329	0.380481	0.72078	No	-1.66813	0.00163167	0.011163	Down	-1.85066	0.000216691	0.00174212	Down	ER lumen protein retaining receptor (AHRD V3.3 *** A0A200QBW0_9MAGN)
Solyc02g086120.2	103	114	64	188	93	135	83	57	57	110	54	114	-0.516691	0.0726687	0.861101	No	-0.268776	0.341834	0.689728	No	1.2719	0.0108534	0.0490954	Up	1.51981	0.00191925	0.0104716	Up	Unknown protein
Solyc12g009110.3	2270	1912	2197	154	83	36	2443	2338	1473	148	87	121	-0.0924055	0.684898	1	No	0.789796	0.00241203	0.0391554	Up	-2.78746	5.63857e-09	1.40555e-07	Down	-1.90526	3.45541e-05	0.000357908	Down	O-methyltransferase, putative (AHRD V3.3 *** B9SUX6_RICCO)
Solyc08g008430.4	92	150	124	24	48	28	94	102	119	18	13	10	-0.231504	0.430437	1	No	-1.00312	0.008467	0.0894407	No	-0.637517	0.234567	0.431318	No	-1.40914	0.0127175	0.0468119	Down	NAD(P)-binding Rossmann-fold superfamily protein (AHRD V3.3 *** A0A2U1L921_ARTAN),Pfam:PF13561
Solyc10r046460.1	6	9	22	33	34	6	5	15	18	39	90	96	-0.0660774	0.88967	1	No	1.95254	2.1982e-06	0.000202653	Up	2.91655	2.80449e-05	0.0003521	Up	4.93517	3.5399e-11	1.08781e-09	Up
Solyc02r012000.1	7	7	6	0	3	17	10	13	20	4	1	3	1.20292	0.00501468	0.187086	No	-0.0223668	0.993545	1	No	-2.30145	0.0547801	0.160661	No	-3.52673	4.98114e-05	0.000488695	Down
Solyc10g085450.3	906	770	1053	774	475	197	827	990	977	497	438	544	-0.0439532	0.785362	1	No	0.418161	0.012974	0.116765	No	0.575886	0.0407827	0.130222	No	1.038	0.000250886	0.00197295	Up	Non-specific serine/threonine protein kinase (AHRD V3.3 *** G4XMX4_SOLLC)
Solyc12g098467.1	733	276	566	372	250	11	588	742	685	190	136	143	0.237822	0.248469	1	No	0.644145	0.00868667	0.090886	No	1.72853	6.54912e-06	9.58104e-05	Up	2.13485	1.18191e-06	1.76732e-05	Up	glutamic acid-rich protein-like (AHRD V3.3 *-* A0A2I4E2H6_9ROSI)
Solyc01g105560.3	2846	2796	1995	6766	3769	4501	2526	2894	2487	4494	2815	5005	0.0272161	0.897009	1	No	0.0120481	0.954863	0.98963	No	1.83715	3.96998e-07	7.23614e-06	Up	1.82198	6.95056e-07	1.09049e-05	Up	GTP cyclohydrolase II/3,4-dihydroxy-2-butanone 4-phosphate synthase
Solyc08g005690.1	10	29	34	22	27	12	27	35	15	6	6	27	-0.00791413	0.984107	1	No	-0.496634	0.275304	0.627553	No	1.85621	0.0082258	0.0397913	Up	1.36749	0.0645265	0.158405	No	Unknown protein
Solyc04g071030.1	1427	1174	1550	3470	2369	3430	1595	1136	1843	3397	2759	5007	0.121623	0.556398	1	No	0.569833	0.00614733	0.0733014	No	1.53821	5.55759e-06	8.244e-05	Up	1.98642	9.53588e-09	2.03584e-07	Up	RING-type E3 ubiquitin transferase (AHRD V3.3 *** A0A2G2WYL4_CAPBA)
Solyc03g043930.4	257	244	208	70	102	80	247	279	221	86	91	163	0.0846295	0.628016	1	No	0.644273	0.00127573	0.0248572	Up	-0.129337	0.695105	0.826142	No	0.430306	0.179661	0.328921	No	Heptahelical transmembrane protein 4 (AHRD V3.3 *** A0A1J3DWA9_NOCCA)
Solyc04g012010.3	21	19	15	29	14	4	99	55	60	29	18	46	1.8942	4.3261e-08	1.17702e-05	Up	1.4365	0.00024725	0.00787415	Up	1.86887	0.00786042	0.0384321	Up	1.41116	0.0444347	0.12006	No	Disease resistance protein (AHRD V3.3 *** A0A2U1Q201_ARTAN)
Solyc06g071340.1	58	43	54	7	14	10	56	62	51	7	2	6	0.140697	0.571915	1	No	-0.834632	0.0855494	0.354164	No	-0.809287	0.193291	0.382366	No	-1.78462	0.0061533	0.0267863	Down	Unknown protein
Solyc06g071960.4	577	462	280	41	103	107	465	598	293	43	35	67	0.089157	0.669302	1	No	-0.439739	0.0894073	0.363395	No	-1.00016	0.0138213	0.0591506	No	-1.52905	0.000107332	0.000955535	Down	Nucleoside diphosphate kinase (AHRD V3.3 *** A0A2G2WM92_CAPBA)
Solyc08g067796.1	16	21	5	5	8	4	10	15	19	1	0	0	0.524945	0.163014	1	No	-8.26747	6.77388e-06	0.000481291	Down	3.49962	0.0162693	0.066612	No	-5.29279	0.000617524	0.00422218	Down	Leucine-rich repeat receptor-like protein kinase (AHRD V3.3 *-* A0A2R6RNV3_ACTCH)
Solyc03g034010.3	82	92	71	145	206	485	96	105	56	236	349	422	0.102828	0.645546	1	No	0.709264	0.000410352	0.0113207	Up	1.85696	8.87419e-08	1.81303e-06	Up	2.46339	1.99255e-12	7.02127e-11	Up	RING-type E3 ubiquitin transferase (AHRD V3.3 *-* A0A2G3CL67_CAPCH)
Solyc07g054330.4	136	140	175	31	37	15	166	128	221	22	16	25	0.137829	0.577358	1	No	-0.107221	0.748731	0.921715	No	-1.06639	0.0331357	0.111845	No	-1.31144	0.0116987	0.0438798	Down	FBD-associated F-box protein (AHRD V3.3 *** A0A1J3JQY5_NOCCA)
Solyc01g105430.4	53	47	33	21	48	19	53	66	83	2	10	4	0.587104	0.0560177	0.772885	No	-2.63402	5.20936e-08	9.76645e-06	Down	0.798547	0.14586	0.315904	No	-2.42258	0.000474016	0.0033756	Down	Unknown protein
Solyc05g054860.1	1280	1219	1086	1062	1054	473	1212	1421	1268	732	415	922	0.0924636	0.556021	1	No	-0.0407711	0.799971	0.94209	No	1.35843	2.65354e-07	5.02124e-06	Up	1.22519	4.85472e-06	6.26787e-05	Up	Receptor-like protein kinase HERK 1 (AHRD V3.3 *** A0A1U8GR51_CAPAN)
Solyc02g092860.3	936	560	1083	4864	5786	12248	696	459	2071	5600	6515	10825	0.236042	0.579277	1	No	0.374103	0.374727	0.716933	No	2.65802	2.77494e-05	0.00034898	Up	2.79608	3.86321e-05	0.000393733	Up	Cytochrome P450 (AHRD V3.3 *** Q9XFX1_CICAR)
Solyc01g008260.4	350	404	361	108	83	112	301	346	332	88	60	115	-0.188773	0.275036	1	No	0.0849627	0.676959	0.892696	No	-1.19994	0.000438739	0.00374886	Down	-0.926207	0.00434448	0.0203839	No	E2F-associated phosphoprotein (AHRD V3.3 *** A0A2I4ECY9_9ROSI)
Solyc09g074690.3	337	139	248	182	244	118	301	299	321	138	135	146	0.330925	0.213789	1	No	-0.134177	0.62782	0.869223	No	1.14762	0.00900155	0.0425476	Up	0.682519	0.127118	0.257345	No	Homeobox protein LUMINIDEPENDENS (AHRD V3.3 *-* A0A2G2W002_CAPBA)
Solyc04r022890.1	306	234	401	520	434	561	296	283	431	480	274	550	0.0851027	0.698785	1	No	0.071545	0.74414	0.920428	No	1.17392	0.000897618	0.00679654	Up	1.16036	0.00119452	0.00720069	Up
Solyc04r018490.1	29	26	34	21	12	11	66	44	54	31	20	40	0.852748	0.00186118	0.0952358	No	1.33458	4.99179e-05	0.00231052	Up	-0.029606	0.960548	0.980934	No	0.452231	0.416841	0.582614	No
Solyc02g077720.4	208	250	186	15	17	34	172	217	181	13	25	51	-0.122175	0.557525	1	No	0.745453	0.0178385	0.140927	No	-2.97089	1.78431e-09	4.72778e-08	Down	-2.10326	2.85828e-06	3.94118e-05	Down	Unknown protein
Solyc12g006420.2	321	204	357	477	320	287	372	368	394	387	552	486	0.322152	0.0913695	0.932429	No	0.600082	0.00174176	0.031255	Up	1.07197	0.000835535	0.00642643	Up	1.3499	2.74266e-05	0.000293158	Up	protein PAT1 homolog 1-like (AHRD V3.3 *** A0A2I4EXG6_9ROSI)
Solyc07g042330.2	227	150	210	42	62	22	213	220	223	8	30	35	0.127266	0.592912	1	No	-0.694295	0.0299831	0.196569	No	-0.481899	0.292855	0.496044	No	-1.30346	0.00787165	0.0325457	Down	30S ribosomal protein S9 (AHRD V3.3 *-* A0A2G3CAH5_CAPCH)
Solyc08g007560.3	162	203	248	31	28	6	175	233	190	16	22	11	-0.16477	0.483649	1	No	-0.0596123	0.875319	0.965284	No	-1.41531	0.00807831	0.0392139	Down	-1.31015	0.0410755	0.113429	No	AT-hook motif nuclear-localized protein (AHRD V3.3 *** A0A1U8FN46_CAPAN)
Solyc03g007340.4	17	8	31	11	5	8	48	19	43	7	2	5	0.954895	0.00907043	0.276137	No	-0.391078	0.492281	0.796027	No	-1.30161	0.135908	0.301252	No	-2.64758	0.00138637	0.00813733	Down	polypyrimidine tract-binding-like protein (AHRD V3.3 *** AT5G24130.1)
Solyc09g090840.3	708	547	519	115	114	69	619	719	583	86	78	94	0.0825251	0.631827	1	No	0.0417907	0.840823	0.953331	No	-1.07883	0.00150997	0.0104847	Down	-1.11957	0.000858229	0.00554988	Down	Aspartyl/glutamyl-tRNA(Asn/Gln) amidotransferase subunit B (AHRD V3.3 *** A0A2Z4MCS0_BREBE)
Solyc01g007950.4	217	177	271	39	30	19	214	264	262	36	10	39	0.132815	0.508382	1	No	0.178248	0.545167	0.827563	No	-1.4701	0.00110695	0.00810503	Down	-1.42467	0.0017811	0.0098822	Down	Peroxidase (AHRD V3.3 *** K4ASZ3_SOLLC)
Solyc09g042230.2	6	0	7	0	13	24	1	2	9	13	7	32	0.0142603	0.989004	1	No	1.12974	0.0358962	0.218333	No	1.2967	0.169667	0.34984	No	2.41218	0.00526152	0.0236628	Up	pentatricopeptide repeat-containing protein At5g16640, mitochondrial (AHRD V3.3 --* XP_010109661.1)
Solyc03g096870.3	530	542	319	66	181	88	660	771	340	47	57	58	0.325916	0.130434	1	No	-0.737621	0.00425649	0.0575878	No	-0.0491077	0.900357	0.948611	No	-1.11265	0.00619954	0.0269141	Down	cell division cycle 20.2, cofactor of APC complex-like (AHRD V3.3 *** A0A2I4FBA0_9ROSI)
Solyc01g068380.3	233	236	174	393	203	310	233	206	305	319	212	488	0.180777	0.449553	1	No	0.491711	0.0397682	0.231774	No	0.951842	0.0215699	0.0817992	No	1.26278	0.00155127	0.00886042	Up	Purple acid phosphatase (AHRD V3.3 *** A0A2G2XQL8_CAPBA)
Solyc06g009830.3	20	22	35	4	10	8	21	22	23	5	1	0	-0.205905	0.532968	1	No	-1.64859	0.0123867	0.113304	No	-0.797342	0.323578	0.527861	No	-2.24002	0.00790703	0.0326557	Down	Fumarate hydratase class II (AHRD V3.3 *-* A0A318TWL7_9RHOB)
Solyc06g050350.3	1044	1069	957	158	192	98	1011	1084	877	93	97	154	-0.0739591	0.644814	1	No	-0.151116	0.424932	0.753956	No	-1.09039	0.000382927	0.00336621	Down	-1.16755	0.000117939	0.00103591	Down	WEB family (AHRD V3.3 *** A0A2U1NVR7_ARTAN)
Solyc07g042550.3	33670	32174	31451	31966	38862	30061	33034	34905	33095	22920	17872	29278	0.0497994	0.74386	1	No	-0.27569	0.0738073	0.327652	No	1.29681	1.98388e-07	3.83539e-06	Up	0.971317	0.000139881	0.00119974	No	sucrose synthase
Solyc03g093440.4	156	180	144	29	21	17	172	190	185	28	32	19	0.123683	0.571807	1	No	0.45815	0.147356	0.472957	No	-1.93777	0.000101014	0.00107468	Down	-1.6033	0.00147491	0.00853058	Down	N-(Beta-N-acetylglucosaminyl)-L-asparaginase (AHRD V3.3 *** A0A166SVP4_9PEZI)
Solyc04g014980.1	9	16	13	7	0	2	23	23	15	0	1	0	0.570912	0.147333	1	No	-3.36163	0.0116018	0.109214	No	-1.6582	0.130177	0.29209	No	-5.59075	0.00109352	0.00671707	Down	Unknown protein
Solyc04g056410.3	679	463	391	58	75	63	498	622	400	42	41	64	-0.00832497	0.966536	1	No	-0.19524	0.436071	0.762918	No	-1.51171	0.000178239	0.00176107	Down	-1.69863	1.36075e-05	0.000157623	Down	Protein CHROMATIN REMODELING 25 (AHRD V3.3 *** A0A2G2WYM5_CAPBA)
Solyc02g082260.3	5183	4708	3543	1644	2823	711	4611	6538	2502	829	1983	1651	-0.100426	0.581084	1	No	-0.0504538	0.786882	0.936884	No	1.10616	0.000454871	0.00386745	Up	1.15614	0.000306473	0.0023456	Up	3-hydroxy-3-methylglutaryl CoA reductase
Solyc05g055480.3	1864	1493	1595	2802	2991	3955	1439	1818	1835	2994	3172	4806	0.0459579	0.79225	1	No	0.434915	0.0130507	0.117167	No	1.60435	1.72084e-08	3.99915e-07	Up	1.99331	8.90458e-12	2.9301e-10	Up	NAC domain-containing protein (AHRD V3.3 *** A0A2U1NSV2_ARTAN)
Solyc02g093610.3	885	899	824	99	128	129	987	1671	745	82	64	208	0.361904	0.101262	0.966388	No	0.144771	0.559275	0.836541	No	-1.36171	0.00151736	0.0105169	Down	-1.57884	9.58192e-05	0.000864776	Down	BAG family molecular chaperone regulator 2-like (AHRD V3.3 *** A0A2I4HMN0_9ROSI)
Solyc03g007280.4	799	719	1054	1581	1257	1094	840	857	925	1435	1303	1650	-0.00429739	0.980247	1	No	0.413523	0.0173927	0.138731	No	1.50665	8.76487e-08	1.79398e-06	Up	1.92447	4.51563e-11	1.35582e-09	Up	DnaJ domain (AHRD V3.3 *-* A0A200R430_9MAGN)
Solyc09g092340.4	155	163	131	17	28	31	158	179	116	11	4	17	0.0626227	0.743268	1	No	-1.01645	0.00337641	0.0494866	Down	-1.23455	0.00668717	0.0339533	Down	-2.31363	3.63878e-07	6.10384e-06	Down	Werner Syndrome-like exonuclease (AHRD V3.3 *** A0A2G2XZP4_CAPAN)
Solyc07g017825.1	41	39	23	3	14	10	29	46	34	4	1	1	0.169217	0.555808	1	No	-1.94462	0.0022105	0.0366937	Down	-0.194935	0.802006	0.894012	No	-2.30877	0.00268457	0.0137495	Down	Unknown protein
Solyc09g074500.3	0	0	0	2	3	25	0	0	0	10	22	29	0.14191	0.999984	1	No	2.15939	5.41402e-06	0.000407457	Up	3.88716	0.0109559	0.0494589	Up	5.90464	1.14119e-05	0.000134424	Up	Unknown protein
Solyc06g074000.1	300	355	209	17	50	20	279	297	95	8	2	29	-0.37	0.0873378	0.918241	No	-1.06824	0.00323361	0.0483201	Down	-0.422983	0.381811	0.585564	No	-1.12122	0.0239018	0.0752964	No	Eukaryotic aspartyl protease family protein, putative (AHRD V3.3 *** A0A061GZN2_THECC)
Solyc08g076610.4	212	193	159	11	47	39	182	212	178	24	14	31	0.0916261	0.688103	1	No	-0.138235	0.663876	0.886148	No	-1.28852	0.00513511	0.0278136	Down	-1.51838	0.000759472	0.00502635	Down	Cell cycle checkpoint protein RAD1 (AHRD V3.3 *** A0A1J3GMC0_NOCCA)
Solyc10g044880.1	105	77	48	11	6	8	60	96	87	1	7	7	0.0507822	0.862917	1	No	-0.712403	0.203284	0.549988	No	-2.3679	0.00115806	0.00840482	Down	-3.13109	6.13578e-05	0.000586752	Down	transmembrane protein (AHRD V3.3 *** AT5G19875.1)
Solyc01g104900.3	162	131	106	35	17	32	149	166	119	29	13	39	0.13944	0.551506	1	No	0.20857	0.507458	0.805792	No	-1.36866	0.00929307	0.0435838	Down	-1.29953	0.00796168	0.0328206	Down	NAC domain-containing protein (AHRD V3.3 *** A0A2U1K9C2_ARTAN)
Solyc05r026430.1	507	424	608	205	136	62	600	455	631	101	79	79	0.0578584	0.760614	1	No	-0.286036	0.192697	0.53717	No	-0.667853	0.0594663	0.17057	No	-1.01175	0.00475772	0.0218591	Down
Solyc06g034020.3	1824	1789	1922	1701	1490	2048	1828	1821	2027	1971	2804	4542	0.0365999	0.85521	1	No	1.04124	3.71136e-07	4.81398e-05	Up	0.490785	0.151865	0.324252	No	1.49543	9.432e-06	0.000113316	Up	Peptide methionine sulfoxide reductase MsrA (AHRD V3.3 *** A0A200QPG5_9MAGN)
Solyc12g045037.1	2	0	1	12	3	10	0	0	0	26	24	13	-2.86797	0.0349637	0.620305	No	1.87492	6.27764e-06	0.000454722	Up	1.34023	0.279392	0.481033	No	6.08312	7.78589e-06	9.55463e-05	Up	Omega-6 fatty acid desaturase (AHRD V3.3 *** Q461Q1_HEVBR)
Solyc09g031770.3	109	74	88	26	15	19	81	134	105	9	10	15	0.210553	0.379102	1	No	-0.570304	0.127027	0.441496	No	-1.30658	0.0161125	0.0661884	No	-2.08744	0.000155068	0.00130997	Down	Josephin-like protein (AHRD V3.3 *** A0A2G2XRT5_CAPBA)
Solyc01g005730.3	243	254	245	60	24	73	159	181	263	32	20	101	-0.292141	0.34657	1	No	0.336746	0.344771	0.692211	No	-2.32632	0.000254004	0.00238503	Down	-1.69743	0.00220042	0.011694	Down	NL0C (AHRD V3.3 *** Q9ZS83_SOLLC)
Solyc08g006150.3	6243	10947	6106	8487	24797	40849	17211	14751	5193	26367	35719	45945	0.679248	0.0220783	0.474991	No	1.10479	0.000265709	0.00831412	Up	2.366	9.66864e-07	1.65166e-05	Up	2.79154	1.25452e-07	2.28663e-06	Up	Gamma-glutamylcyclotransferase (AHRD V3.3 *** A0A2G2W469_CAPBA)
Solyc02g093840.3	1239	1215	1293	1379	1456	1389	1189	1197	1554	1483	1582	2637	0.0665926	0.736002	1	No	0.654443	0.00100333	0.0210378	Up	1.06072	0.00102737	0.00759718	Up	1.64857	4.62122e-07	7.58642e-06	Up	F-box protein SKIP14-like (AHRD V3.3 *** A0A2I4HNF7_9ROSI)
Solyc12g042930.2	230	192	320	18	12	0	304	487	148	13	14	14	-0.0294863	0.891885	1	No	2.0868	0.00179396	0.031815	Up	-0.234329	0.908068	0.953454	No	1.88196	0.228564	0.388984	No	DUF642 domain-containing protein (AHRD V3.3 *** A0A1Q3BMB3_CEPFO)
Solyc05g005480.2	3269	2783	2276	168	371	79	2807	3812	2259	246	188	410	0.061944	0.693186	1	No	0.833346	2.62576e-06	0.000229728	Up	-1.09493	0.000190533	0.0018652	Down	-0.323533	0.267136	0.433346	No	Quinone oxidoreductase-like protein (AHRD V3.3 *** Q8LEB8_ARATH)
Solyc12g056620.2	125	123	103	18	14	22	98	86	141	20	8	27	-0.109357	0.629212	1	No	0.335032	0.333928	0.681676	No	-2.34014	1.51125e-05	0.000203231	Down	-1.89575	0.000132401	0.00114447	Down	Chlorophyll a/b binding protein domain-containing protein (AHRD V3.3 *-* A0A2U1PDX9_ARTAN)
Solyc03g122000.4	65	20	60	21	9	0	53	78	82	13	6	24	0.441995	0.192585	1	No	1.79412	0.00254691	0.0407324	Up	0.902492	0.332221	0.537234	No	2.25461	0.0601977	0.150376	No	Cytochrome b6-f complex subunit 4 (AHRD V3.3 *** A0A2S0SWC7_9FABA)
Solyc12g008970.3	1370	1419	1352	2273	1686	1264	1205	1385	1535	1543	1251	1608	-0.0578311	0.72123	1	No	0.0321193	0.843917	0.954097	No	1.39037	2.05363e-07	3.95994e-06	Up	1.48032	6.14974e-08	1.17266e-06	Up	O-acyltransferase (AHRD V3.3 *** A0A2G2X3X8_CAPBA)
Solyc09g082260.1	0	0	0	91	71	86	1	0	0	52	85	78	1.50772	0.243277	1	No	-0.0231661	0.924566	0.97985	No	9.44368	6.83172e-31	9.77024e-29	Up	7.91279	1.52838e-29	2.17185e-27	Up	N-acetyltransferase (AHRD V3.3 *** A0A2N9Z8D1_PAEPO)
Solyc01g099910.4	701	687	881	1874	898	1549	469	663	775	1093	785	1164	-0.288788	0.115216	1	No	-0.140672	0.442907	0.767327	No	1.04743	0.000630306	0.00509518	Up	1.19555	0.000105095	0.000938244	Up	Alpha/beta-Hydrolases superfamily protein (AHRD V3.3 *** Q9M9W5_ARATH)
Solyc03r013510.1	191	144	92	49	93	23	174	188	105	46	16	52	0.128205	0.5521	1	No	-0.205166	0.447143	0.770447	No	1.46126	0.00030627	0.00279007	Up	1.12789	0.00867006	0.0349849	Up
Solyc12g005620.1	27	39	67	9	5	27	21	26	104	2	2	6	-0.0260862	0.931987	1	No	-0.986361	0.103466	0.394721	No	-4.54061	3.38309e-08	7.4949e-07	Down	-5.50088	2.52452e-14	1.0873e-12	Down	receptor-like protein kinase (AHRD V3.3 *** A0A1U7YIF9_NICSY)
Solyc05g016370.2	12	21	18	3	1	4	5	5	7	2	1	8	-1.49693	0.000503407	0.037066	Down	0.891839	0.227193	0.578154	No	-2.83348	0.0147869	0.0622564	No	-0.444712	0.667436	0.785619	No	Unknown protein
Solyc09g005330.3	2368	1146	2138	914	741	84	2177	2259	2476	601	380	557	0.21237	0.289363	1	No	0.503502	0.0167409	0.13631	No	0.820213	0.0162052	0.0664591	No	1.11134	0.0015423	0.00882277	Up	HEAT repeat-containing protein (AHRD V3.3 *** A0A2U1QKL7_ARTAN)
Solyc05g050520.4	369	358	495	86	14	4	245	338	351	25	2	14	-0.496588	0.0318329	0.586968	No	-0.664308	0.117571	0.42305	No	-1.89831	0.00181114	0.0121341	Down	-2.06603	0.00453827	0.021127	Down	LRAT domain-containing protein (AHRD V3.3 *** A0A1Q3AS87_CEPFO)
Solyc09g072640.3	111	136	167	13	19	14	208	310	194	12	23	15	0.722845	0.00250378	0.117599	No	0.206148	0.589614	0.8515	No	-2.07524	0.000146467	0.00148328	Down	-2.59193	6.50305e-06	8.12335e-05	Down	CRIB domain-containing protein RIC6 (AHRD V3.3 *** A0A2G2V9K8_CAPBA)
Solyc03g112220.1	134	239	117	493	474	559	216	264	111	227	241	445	0.258868	0.373776	1	No	-0.559411	0.0543231	0.274631	No	2.93289	2.24164e-09	5.83558e-08	Up	2.11461	3.57065e-05	0.00036761	Up	Unknown protein
Solyc11g017380.2	123	122	104	120	82	116	69	73	94	58	35	65	-0.580678	0.00607186	0.212666	No	-0.697563	0.0019195	0.0335612	Down	0.374973	0.309694	0.513396	No	0.258088	0.476108	0.63502	No	magnesium transporter NIPA (DUF803) (AHRD V3.3 *** AT4G13800.8)
Solyc07g055660.2	442	389	320	698	522	932	316	333	483	670	605	900	-0.0424012	0.835963	1	No	0.350797	0.0827818	0.348005	No	1.06434	0.00171793	0.0116354	Up	1.45753	1.4077e-05	0.000162724	Up	glycine-rich protein (AHRD V3.3 *-* AT3G06780.1)
Solyc03g118300.1	334	371	292	81	68	68	300	354	343	31	27	84	0.0121624	0.956541	1	No	-0.413496	0.12316	0.43312	No	-1.03029	0.0187964	0.0740374	No	-1.45595	0.000471641	0.00336606	Down	Unknown protein
Solyc04g050050.3	246	246	221	220	238	242	246	325	122	226	177	246	-0.0776465	0.765167	1	No	0.159891	0.54509	0.827501	No	1.26849	0.00483662	0.0265776	Up	1.50602	0.00115231	0.00700683	Up	SUN-like protein 13
Solyc11g040340.3	1621	1119	836	33	80	112	790	986	854	43	10	77	-0.309541	0.201562	1	No	-0.54804	0.0676953	0.311784	No	-2.90677	2.16809e-09	5.65733e-08	Down	-3.14527	4.86997e-13	1.83839e-11	Down	LEE14BDGL L.esculentum endo-1,4-beta-D-glucanase
Solyc01g090130.3	19	8	12	1	4	2	1	6	6	0	1	0	-1.65972	0.000357179	0.0287792	Down	-5.02511	0.00674589	0.0772989	No	-1.75471	0.0947205	0.234541	No	-5.1201	0.0409581	0.113203	No	Pectinesterase (AHRD V3.3 *-* A0A1U8EP37_CAPAN)
Solyc09g075043.1	8	3	3	49	106	73	7	15	4	130	52	114	0.87118	0.0987529	0.962194	No	0.70295	0.0212059	0.156942	No	5.74963	9.12872e-24	8.52141e-22	Up	5.5814	8.43264e-22	6.42089e-20	Up	Unknown protein
Solyc02g085690.4	435	390	366	105	107	99	380	414	332	59	53	94	-0.0849983	0.609068	1	No	-0.364768	0.0735904	0.327168	No	-0.747741	0.0214589	0.081489	No	-1.02751	0.00129206	0.00767056	Down	Ubiquitin-conjugating enzyme (AHRD V3.3 *** A0A200R7K5_9MAGN)
Solyc11g069250.2	1001	1161	648	111	188	301	635	952	410	80	62	260	-0.434398	0.0378408	0.642857	No	-0.358713	0.122833	0.432806	No	-1.05291	0.0090595	0.0427852	Down	-0.977227	0.00928103	0.0368441	No	Fasciclin-like arabinogalactan protein 12 (AHRD V3.3 *** A0A1J6K653_NICAT)
Solyc04g082660.2	184	116	136	33	16	44	106	125	110	33	21	17	-0.359978	0.172751	1	No	0.0325089	0.9234	0.979532	No	-2.41015	3.03711e-05	0.000375224	Down	-2.01766	0.000194577	0.00159655	Down	Peptidylprolyl isomerase (AHRD V3.3 *** A0A2G3CFL0_CAPCH)
Solyc07g017860.3	1967	1840	1552	1577	1203	835	1574	2062	1244	920	804	1362	-0.176622	0.372005	1	No	0.00757846	0.970178	0.994057	No	0.983749	0.00491707	0.0269136	No	1.16795	0.000779301	0.00513625	Up	Acetyl-coenzyme A synthetase (AHRD V3.3 *** A0A0K9R5X9_SPIOL)
Solyc08g076683.1	127	93	114	54	34	1	133	134	150	37	25	25	0.15028	0.477474	1	No	1.01295	0.003974	0.0547622	No	0.868131	0.103691	0.250064	No	1.7308	0.0109434	0.0417558	Up	Unknown protein
Solyc09g008820.3	759	685	746	1054	835	1734	642	716	751	968	859	1595	-0.0404989	0.809439	1	No	0.273675	0.103524	0.394873	No	0.861128	0.00237896	0.0151253	No	1.1753	2.8411e-05	0.000302409	Up	F-box protein PP2-A15 (AHRD V3.3 *** A0A1U8E6K0_CAPAN)
Solyc11g073060.3	86	54	48	1514	2002	9001	73	50	86	3100	3475	6663	0.233192	0.415152	1	No	0.85784	0.000624376	0.0151018	Up	5.01109	8.31633e-35	1.5208e-32	Up	5.63574	1.00864e-34	1.93989e-32	Up	Zinc finger, C2H2 (AHRD V3.3 *** A0A2U1KDM0_ARTAN)
Solyc03g032075.1	5	4	6	1	1	1	15	15	18	1	0	0	1.66699	0.000203374	0.0192257	Up	-1.58585	0.303295	0.653012	No	-1.07572	0.724028	0.844517	No	-4.32855	0.0172	0.0588277	No	Auxin efflux carrier (AHRD V3.3 *-* A0A2U1L545_ARTAN)
Solyc05g014120.1	304	388	277	443	252	378	304	436	276	405	183	416	0.0701569	0.768637	1	No	0.199642	0.409449	0.742005	No	0.936848	0.0274149	0.0974393	No	1.06633	0.0113276	0.0428121	Up	S-adenosyl-L-methionine-dependent methyltransferases superfamily protein (AHRD V3.3 *** A0A2U1MVU3_ARTAN)
Solyc05g009570.3	367	302	152	8	53	50	264	373	139	26	23	47	-0.0126404	0.956885	1	No	0.290616	0.355664	0.701349	No	-1.35077	0.00412459	0.0234266	Down	-1.04752	0.0208259	0.068107	No	30S ribosomal protein 3, chloroplastic (AHRD V3.3 *** A0A2G2VK36_CAPBA)
Solyc03g121050.3	930	1095	1191	226	216	98	995	1222	932	152	94	123	-0.0904275	0.647748	1	No	-0.238796	0.278239	0.629966	No	-0.928605	0.0105661	0.0481181	No	-1.07697	0.00308319	0.0154021	Down	LysM domain receptor-like kinase 3 (AHRD V3.3 *** A0A2G3D1H3_CAPCH)
Solyc04r020580.1	44	27	29	5	1	3	25	27	29	4	5	1	-0.376897	0.208857	1	No	0.314924	0.662629	0.885894	No	-3.03703	0.00136878	0.00964243	Down	-2.34521	0.0266503	0.0821909	No
Solyc01g065570.2	70	76	100	2	6	13	89	83	72	7	13	2	-0.0099456	0.969269	1	No	0.273876	0.624842	0.868117	No	-4.19452	3.72248e-09	9.45883e-08	Down	-3.9107	3.07118e-08	6.09049e-07	Down	DnaJ domain-containing protein (AHRD V3.3 *** A0A1Q3B8J9_CEPFO)
Solyc07r036010.1	20	22	26	1	2	12	20	29	19	3	2	3	0.0869973	0.782705	1	No	0.0617959	0.921602	0.978953	No	-3.48884	0.000421537	0.00362828	Down	-3.51404	4.46497e-05	0.000443172	Down
Solyc04g024940.3	771	746	741	605	613	452	668	893	717	557	609	688	-0.0228587	0.888928	1	No	0.374808	0.0250396	0.174737	No	0.780694	0.00495475	0.0270535	No	1.17836	2.60642e-05	0.00028105	Up	F-box protein skip14-like (AHRD V3.3 *** A0A2K3P8W1_TRIPR)
Solyc02g044030.1	300	234	277	92	100	1	301	331	301	46	34	71	0.0574501	0.809416	1	No	0.82025	0.0158504	0.131891	No	1.57167	0.00151627	0.0105154	Up	2.33447	0.000175959	0.00146659	Up	C2 calcium/lipid-binding plant phosphoribosyltransferase family protein (AHRD V3.3 *-* A0A061DXG0_THECC)
Solyc01g108170.3	964	824	991	121	111	53	867	1090	714	54	98	86	-0.131223	0.444581	1	No	-0.0966569	0.654074	0.88179	No	-1.67125	1.45135e-06	2.40028e-05	Down	-1.63669	3.18613e-06	4.34225e-05	Down	BEST plant protein match is: (TAIR:plant.1) protein, putative (AHRD V3.3 *** G7JLA4_MEDTR)
Solyc03g111540.2	5	1	18	37	31	42	2	1	8	32	24	15	-1.1661	0.0607662	0.797937	No	-0.42684	0.347366	0.694421	No	2.00647	0.00723883	0.0361052	Up	2.74573	0.000622926	0.00425389	Up	G-type lectin S-receptor-like serine/threonine-protein kinase (AHRD V3.3 *** A0A2G2X8E7_CAPBA)
Solyc09g011540.2	65	51	91	904	1336	3042	48	10	205	1529	1834	4291	0.20896	0.749804	1	No	0.937575	0.133327	0.453364	No	3.9267	2.43339e-05	0.000311289	Up	4.65531	1.54555e-05	0.000176284	Up	Glutathione S-transferase (AHRD V3.3 *** C0LF68_CAPAN)
Solyc08g014040.3	430	379	392	97	94	75	488	464	357	51	77	103	0.0990843	0.585431	1	No	-0.0395186	0.856986	0.958651	No	-0.897284	0.0122149	0.0537081	No	-1.03589	0.00314722	0.0156652	Down	S-adenosyl-L-methionine-dependent methyltransferases superfamily protein (AHRD V3.3 *** A0A2U1LMA1_ARTAN)
Solyc06g007190.4	429	370	320	1942	1495	2593	427	450	405	3153	3705	3255	0.185351	0.351324	1	No	1.04758	8.68296e-08	1.46755e-05	Up	2.67311	5.5294e-17	3.09952e-15	Up	3.53533	2.98703e-25	2.97503e-23	Up	Protein phosphatase 2C (AHRD V3.3 *** O24078_MEDSA)
Solyc06g016670.1	0	0	0	2	13	24	0	0	0	14	24	25	0.0884779	0.999992	1	No	1.19809	0.00292719	0.0451552	Up	6.38195	3.78226e-07	6.91658e-06	Up	7.49156	2.10688e-11	6.67676e-10	Up	Unknown protein
Solyc07g014640.3	799	911	693	121	119	85	692	991	520	98	77	115	-0.165788	0.421164	1	No	0.0804167	0.732625	0.916552	No	-1.30613	0.00123588	0.00885719	Down	-1.05993	0.00695259	0.0295959	Down	Galactokinase (AHRD V3.3 *** B6U8E6_MAIZE)
Solyc06g005000.3	17	34	20	5	24	0	35	21	11	2	2	8	-0.213626	0.591708	1	No	-0.285391	0.7152	0.908869	No	2.76425	0.000779736	0.00605708	Up	2.69248	0.0172269	0.0588835	No	RBR-type E3 ubiquitin transferase (AHRD V3.3 *** A0A2I4EHJ4_9ROSI)
Solyc05g050890.3	1	16	1	82	24	99	10	6	7	42	23	50	0.351457	0.541993	1	No	-0.292732	0.49098	0.795153	No	2.85583	0.000513654	0.00428077	Up	2.21164	0.00439094	0.0205629	Up	Peroxidase (AHRD V3.3 *-* A0A0V0HJQ8_SOLCH)
Solyc04g077180.3	293	229	346	2204	2439	2811	326	295	421	2797	2570	3184	0.249715	0.261782	1	No	0.463155	0.032551	0.205962	No	3.66065	7.4872e-28	8.93259e-26	Up	3.87409	1.58743e-25	1.63961e-23	Up	Alpha/beta-Hydrolases superfamily protein (AHRD V3.3 *** Q08A69_ARATH)
Solyc10g006230.3	10754	8063	4794	239	1001	435	6308	11230	5360	652	721	1494	0.0155203	0.945005	1	No	1.13792	1.24144e-06	0.00013003	Up	-1.6284	5.77227e-05	0.000659141	Down	-0.506	0.17819	0.32739	No	Chlorophyll a-b binding protein, chloroplastic (AHRD V3.3 *** A0A2G3BCB0_CAPCH)
Solyc10g009100.3	12	21	19	14	15	12	16	12	11	4	0	6	-0.338149	0.36299	1	No	-2.21805	0.000112457	0.00423467	Down	1.49832	0.0390217	0.126115	No	-0.381584	0.598765	0.736535	No	Unknown protein
Solyc06g083900.3	68	60	27	1	9	7	70	65	12	10	52	41	-0.128275	0.649917	1	No	2.72566	7.24301e-10	2.23065e-07	Up	-1.45424	0.0467861	0.143379	No	1.39969	0.0431442	0.117513	No	R2R3MYB transcription factor 13
Solyc09r044030.1	1	0	1	0	0	0	11	24	23	4	10	15	4.61343	1.27192e-12	7.09416e-10	Up	7.90598	7.37791e-10	2.23065e-07	Up	-5.16145	0.10767	0.256852	No	-1.8689	0.335853	0.506653	No
Solyc03g093290.2	59	100	24	71	45	33	95	113	36	91	164	148	0.324762	0.446308	1	No	1.52724	0.000591655	0.0145053	Up	1.51701	0.0644959	0.18002	No	2.71949	0.000727664	0.00484028	Up	Aldo/keto reductase family protein (AHRD V3.3 *** Q9FJK0_ARATH)
Solyc03g006400.3	499	593	500	471	527	606	430	560	592	635	623	717	-0.0188984	0.924637	1	No	0.575617	0.00431441	0.0580196	No	0.670598	0.0424806	0.134165	No	1.26511	0.000144587	0.00123272	Up	MAP kinase kinase kinase 25
Solyc03g117370.3	795	649	885	173	139	67	762	890	852	111	78	148	0.0585152	0.734475	1	No	0.136906	0.497734	0.799686	No	-1.04073	0.00172939	0.0116953	Down	-0.962339	0.00344621	0.0168518	No	TOPLESS (AHRD V3.3 *-* K4BLN8_SOLLC)
Solyc05g055535.1	41	28	16	12	9	1	26	28	34	16	11	13	-0.0545555	0.862505	1	No	1.48667	0.00209624	0.0356688	Up	0.479085	0.545313	0.72022	No	2.02031	0.0233514	0.0740224	No	Unknown protein
Solyc03g062790.3	421	454	328	77	81	71	369	424	405	55	19	77	0.0268184	0.882532	1	No	-0.415663	0.073677	0.327307	No	-0.997592	0.00625229	0.032394	No	-1.44007	4.03925e-05	0.000409059	Down	Plastid-lipid associated protein PAP / fibrillin family protein (AHRD V3.3 *** A8MRU9_ARATH)
Solyc05g053330.3	93	98	212	531	413	495	124	123	340	362	376	370	0.430348	0.195164	1	No	-0.147875	0.651174	0.880915	No	1.91993	0.000114145	0.00119389	Up	1.34171	0.00993932	0.0388824	Up	Transcription factor (AHRD V3.3 *** A0A2G3CHW7_CAPCH)
Solyc10g076300.2	404	389	406	100	48	57	407	360	375	53	52	50	-0.116757	0.536663	1	No	-0.106886	0.655697	0.882571	No	-1.96585	8.55728e-07	1.47537e-05	Down	-1.95598	4.29023e-07	7.08521e-06	Down	CASP-like protein (AHRD V3.3 *** A0A1Q3C9H0_CEPFO)
Solyc05g053610.2	993	577	500	5934	3282	486	558	623	750	2543	2278	3662	-0.202736	0.46741	1	No	0.51634	0.0660326	0.306786	No	4.55343	1.22016e-23	1.12486e-21	Up	5.27251	2.61775e-25	2.64263e-23	Up	Pleiotropic drug resistance protein (AHRD V3.3 *** C8CA13_CUCSA)
Solyc04g014690.3	19	7	14	6	2	14	11	10	28	8	7	6	0.156643	0.683384	1	No	0.748967	0.16819	0.503888	No	-3.1372	0.000983095	0.00731095	Down	-2.54487	0.00123363	0.00739847	Down	MAP kinase kinase kinase 32
Solyc10g082000.3	151	93	172	5	15	5	127	124	191	5	4	27	0.134875	0.728449	1	No	0.683801	0.200147	0.54698	No	-2.19778	0.00715785	0.0358294	Down	-1.64885	0.0446375	0.120506	No	Double Clp-N motif-containing P-loop nucleoside triphosphate hydrolases superfamily protein (AHRD V3.3 *-* A0A2U1KPR9_ARTAN)
Solyc09g074240.1	567	436	539	596	371	178	541	590	526	337	267	383	0.0434033	0.795343	1	No	0.140088	0.420852	0.750472	No	1.09975	0.000167286	0.00166622	Up	1.19644	5.03194e-05	0.000493245	Up	Protein kinase domain (AHRD V3.3 *** A0A200Q1S8_9MAGN)
Solyc10g024495.1	21	14	15	1	0	1	3	13	2	0	0	0	-1.54583	0.000434119	0.0332825	Down	-4.09207	0.0644434	0.302362	No	-3.01186	0.090652	0.228076	No	-5.55811	0.0498786	0.130824	No	Cyclin-A1-1 (AHRD V3.3 *-* A0A1U8GEH4_CAPAN)
Solyc04g082420.3	349	169	274	83	143	17	256	242	166	90	53	50	-0.325306	0.240388	1	No	0.256004	0.415453	0.746762	No	1.11775	0.0205898	0.0790769	No	1.69906	0.0013881	0.00814535	Up	BTB/POZ domain-containing protein (AHRD V3.3 *** A0A1U8GAB1_CAPAN)
Solyc03g111140.3	33	11	10	1	15	0	27	35	10	0	10	4	0.11228	0.792731	1	No	0.801863	0.464673	0.780108	No	3.11745	0.00524352	0.0282752	Up	3.80703	0.0613769	0.152417	No	Malate synthase (AHRD V3.3 *** A0A1U8FXE5_CAPAN)
Solyc01g056730.3	84	82	112	95	63	16	107	107	107	46	26	78	0.138888	0.577089	1	No	0.241675	0.393213	0.730257	No	1.40714	0.00205498	0.0134724	Up	1.50993	0.0016056	0.00909161	Up	Unknown protein
Solyc08g076930.1	2446	2231	2651	4564	3290	4393	2606	2492	2713	3802	3642	5639	0.0794537	0.622174	1	No	0.368186	0.0236166	0.168496	No	1.30507	1.26577e-06	2.1153e-05	Up	1.5938	5.51232e-09	1.23226e-07	Up	jasmonic acid 3
Solyc10g049630.2	1149	1126	1037	3359	2756	4248	1289	1296	1132	3869	4633	5816	0.164504	0.300142	1	No	0.732801	3.90377e-06	0.000313285	Up	2.13478	3.45544e-16	1.85314e-14	Up	2.70307	4.13944e-23	3.60746e-21	Up	Protein phosphatase 2C family protein (AHRD V3.3 *** A0A2U1MLG3_ARTAN)
Solyc02g086860.4	656	774	694	146	122	70	645	780	629	120	64	141	-0.0834673	0.633689	1	No	0.215089	0.294593	0.645577	No	-1.04874	0.00218287	0.0141077	Down	-0.750181	0.0256499	0.0796783	No	CASP-like protein (AHRD V3.3 *** A0A2I4FB41_9ROSI)
Solyc11g068750.2	298	235	305	86	61	51	243	218	263	39	22	67	-0.225836	0.27204	1	No	-0.371557	0.144765	0.469708	No	-0.93041	0.0222629	0.0835608	No	-1.07613	0.00667219	0.0286153	Down	NAC domain-containing protein 89 (AHRD V3.3 *** A0A2G2YH79_CAPAN)
Solyc11g065010.1	55	40	21	0	16	9	33	15	59	2	0	1	0.292514	0.586827	1	No	-3.57884	0.0027779	0.0433998	Down	0.0833579	0.801909	0.893949	No	-3.78799	0.00132033	0.00780722	Down	Estrogen receptor beta-1 like (AHRD V3.3 *-* A0A2R6PFF8_ACTCH)
Solyc03g026160.4	56	42	37	2	4	7	36	69	33	1	1	6	0.0797125	0.773509	1	No	-0.356266	0.609288	0.86114	No	-2.33529	0.00626415	0.032418	Down	-2.77127	0.000995189	0.00621575	Down	F-box protein PP2-A13 (AHRD V3.3 *** A0A2G3CW98_CAPCH)
Solyc12g036267.1	165	155	162	31	48	42	23	46	76	21	5	5	-1.76774	2.89063e-06	0.000537417	Down	-1.786	9.91598e-05	0.00384072	Down	-1.11192	0.0839931	0.217038	No	-1.13018	0.0853478	0.193603	No	Unknown protein
Solyc01g103030.3	535	687	676	3892	1480	2221	679	832	1296	2488	1583	2471	0.467818	0.0235598	0.491656	No	0.195244	0.341689	0.689693	No	2.10341	4.2641e-10	1.23388e-08	Up	1.83084	1.26183e-07	2.2962e-06	Up	Major facilitator superfamily protein (AHRD V3.3 *** A0A2U1PWN6_ARTAN)
Solyc01g109210.2	31	44	41	22	17	13	31	45	60	7	6	5	0.155371	0.577726	1	No	-1.23563	0.0043323	0.05819	No	-0.43545	0.457499	0.652105	No	-1.82645	0.00379207	0.0182173	Down	Unknown protein
Solyc07g062870.3	762	623	480	58	133	99	578	810	453	63	62	120	0.0016762	0.992228	1	No	0.0135884	0.949108	0.987544	No	-1.07576	0.00153569	0.0106321	Down	-1.06385	0.00128032	0.00761906	Down	30S ribosomal protein S20, chloroplastic (AHRD V3.3 *** A0A2G3C1Q1_CAPCH)
Solyc02g071560.4	133	78	80	368	347	247	177	163	182	431	301	230	0.801813	0.00666091	0.226187	No	0.25886	0.370529	0.714123	No	2.83218	7.44761e-10	2.08739e-08	Up	2.28922	2.41238e-06	3.37642e-05	Up	Subtilisin-like protease (AHRD V3.3 *** A0A2I0VHD6_9ASPA)
Solyc11g020670.1	2621	1406	1895	414	375	315	2520	2083	2386	378	395	456	0.222274	0.305452	1	No	0.382444	0.0906952	0.366394	No	-1.38738	0.000479031	0.00404053	Down	-1.22721	0.000967206	0.00607328	Down	TCP transcription factor 12
Solyc08g006870.4	650	556	668	935	490	248	639	593	555	511	283	410	-0.129242	0.469978	1	No	-0.0756714	0.680118	0.893516	No	1.23578	6.16648e-05	0.000697638	Up	1.28935	4.09418e-05	0.000413683	Up	BTB/POZ domain-containing protein NPY1 (AHRD V3.3 *** A0A1U8EPQ5_CAPAN)
Solyc11g012040.2	87	86	75	4	8	7	107	127	51	1	5	4	0.143705	0.527312	1	No	-0.974693	0.120056	0.427823	No	-2.33704	0.000418261	0.00360704	Down	-3.45544	2.17719e-05	0.000239631	Down	Ubiquitin-specific protease family C19 protein (AHRD V3.3 *** A0A2K3NKS0_TRIPR)
Solyc01g106530.1	59	35	55	924	1017	3024	47	39	85	1411	1754	2909	0.213583	0.494496	1	No	0.795188	0.00352346	0.0509716	No	4.4255	4.86158e-24	4.61539e-22	Up	5.00711	9.18405e-25	8.90853e-23	Up	ascorbic acid mannose pathway regulator%2C putative (DUF295) (AHRD V3.3 --* AT2G17690.1)
Solyc01g106920.4	3135	2389	2724	577	262	49	2427	2935	3246	461	164	187	-0.0830738	0.671635	1	No	0.526884	0.0141447	0.12329	No	-1.35118	0.000285766	0.00264212	Down	-0.74122	0.0459998	0.123008	No	Nucleobase-ascorbate transporter 8 (AHRD V3.3 *** A0A1U8DZ27_CAPAN)
Solyc08r040890.1	5	6	0	7	9	15	3	0	6	2	3	0	-0.289871	0.656013	1	No	-2.4355	0.000380256	0.010811	Down	1.28482	0.165811	0.344437	No	-0.860805	0.451684	0.614119	No
Solyc07g005130.3	473	554	492	545	426	537	437	513	511	469	395	723	-0.0633668	0.721443	1	No	0.340342	0.0581864	0.285556	No	0.709742	0.0197469	0.0768184	No	1.11345	0.00021096	0.0017065	Up	Alpha/beta-Hydrolases superfamily protein (AHRD V3.3 *** A0A2U1LIY6_ARTAN)
Solyc05g015300.4	579	293	454	4	24	3	428	590	414	7	3	8	0.081355	0.761724	1	No	-0.250027	0.642504	0.876224	No	-2.46762	0.000442071	0.00377155	Down	-2.799	0.00272601	0.0139266	Down	BURP-domain containing protein (AHRD V3.3 *** Q5ZFA0_PLAMJ)
Solyc10g085130.2	225	181	212	79	80	74	183	153	218	118	106	158	-0.173806	0.394076	1	No	0.961313	1.58338e-05	0.000958725	Up	-0.559984	0.138717	0.305414	No	0.575134	0.111647	0.235275	No	RING/U-box superfamily protein (AHRD V3.3 *** F4JAD0_ARATH)
Solyc01r005620.1	141	167	144	38	38	18	126	87	121	12	1	23	-0.396216	0.122927	1	No	-1.37696	0.00038867	0.0109347	Down	-0.235944	0.667104	0.808121	No	-1.21669	0.0232176	0.0736927	No
Solyc04g058205.1	144	1	1303	93	8	27	152	5	124	2	7	4	-1.96131	0.0713981	0.85644	No	-2.44437	0.0428954	0.241057	No	-5.41063	0.0090463	0.0427319	Down	-5.89369	0.0021335	0.0114063	Down	Unknown protein
Solyc04g079840.4	1101	928	1115	1660	1718	2640	1062	938	1241	2109	2058	3258	0.0519167	0.779225	1	No	0.606345	0.00108325	0.0223152	Up	1.2943	1.63298e-05	0.000217763	Up	1.84873	1.67262e-09	4.02548e-08	Up	Protein DA1 (AHRD V3.3 *** A0A2G2ZS04_CAPAN)
Solyc07g055300.3	2702	2179	2319	1916	1690	1066	2579	2639	2740	1459	1531	2223	0.113073	0.488001	1	No	0.394423	0.0173682	0.13862	No	0.72836	0.00866213	0.0413374	No	1.00971	0.000241457	0.00191432	Up	Trehalose-6-phosphate synthase (AHRD V3.3 *** E5GC29_CUCME)
Solyc02g092970.3	35	1	44	6	14	0	31	37	28	1	10	1	0.0147891	0.989962	1	No	1.89128	0.227798	0.578771	No	5.07975	0.0106705	0.0484649	Up	6.95625	0.0499342	0.130893	No	ADP-ribosylation factor (AHRD V3.3 *** A0A2U1LV56_ARTAN)
Solyc05g007850.2	550	424	673	342	239	151	633	751	727	325	253	339	0.311897	0.0758088	0.867788	No	0.623563	0.000807116	0.018281	Up	0.0411695	0.895289	0.946211	No	0.352835	0.25534	0.41992	No	bacterial spot disease resistance protein 4
Solyc03g097830.3	604	488	637	200	168	123	515	442	633	116	81	116	-0.161784	0.382883	1	No	-0.377182	0.0702836	0.318575	No	-0.800416	0.0179073	0.0715201	No	-1.01581	0.00216903	0.0115547	Down	Poly(A) polymerase I (AHRD V3.3 *** A0A1J3FW86_NOCCA)
Solyc01g060050.3	387	137	375	150	99	3	307	412	347	49	80	78	0.122451	0.645236	1	No	0.841306	0.0161917	0.13394	No	1.3327	0.0128017	0.0557162	No	2.05155	0.00141236	0.00825729	Up	WD40 domain-containing protein (AHRD V3.3 *** A0A2K3NUT6_TRIPR)
Solyc01g005230.4	176	109	73	20	3	12	75	129	52	18	8	12	-0.487411	0.231968	1	No	0.468707	0.373451	0.716399	No	-2.65931	0.00776186	0.0380838	Down	-1.70319	0.0642058	0.157774	No	S-adenosyl-L-methionine-dependent methyltransferases superfamily protein (AHRD V3.3 *** A0A2U1QHF5_ARTAN)
Solyc12g057040.2	509	313	361	19	57	16	347	529	396	20	20	49	0.118527	0.634189	1	No	0.247236	0.453152	0.773513	No	-1.39473	0.00503579	0.0274147	Down	-1.26602	0.0135654	0.0491226	Down	cryptochrome 1b
Solyc02g150141.1	34	45	40	31	34	41	71	86	57	33	12	36	0.870499	0.000361818	0.0289325	Up	-0.145624	0.609506	0.86114	No	0.926632	0.0452345	0.139815	No	-0.0894913	0.838556	0.904301	No	Cytochrome c oxidase subunit 5C (AHRD V3.3 *** A0A2G3ABW9_CAPAN)
Solyc03g112590.4	88	23	48	16	10	13	153	189	151	14	12	23	1.62443	1.18446e-06	0.000235941	Up	0.564417	0.195752	0.541761	No	-0.967298	0.186034	0.372636	No	-2.02731	0.00313395	0.0156172	Down	Cell division cycle protein 48-like protein (AHRD V3.3 *** A0A2G3CYA7_CAPCH)
Solyc11g012320.3	3476	7361	5351	214	1402	1111	5657	6897	2666	1190	623	2152	-0.105693	0.736433	1	No	1.12937	0.000563594	0.0140191	Up	-1.0918	0.0384141	0.124712	No	0.143256	0.786069	0.870289	No	induced stolen tip protein TUB8-like isoform 1 (AHRD V3.3 *-* NP_001332794.1)
Solyc12g006380.2	7376	6388	7255	28522	25835	89904	5028	3809	10546	36809	42117	60665	-0.160973	0.564794	1	No	0.519589	0.0630256	0.298679	No	1.76364	5.42001e-05	0.000625444	Up	2.4442	8.20882e-08	1.53898e-06	Up	2-oxoglutarate-dependent dioxygenase
Solyc01g095690.2	212	74	49	1	4	0	179	129	73	4	1	18	0.327837	0.412422	1	No	2.95605	0.0011362	0.0231073	Up	-1.31657	0.445397	0.642006	No	1.31165	0.441998	0.605525	No	Pentatricopeptide repeat-containing protein, mitochondrial (AHRD V3.3 *** A0A2G2YY96_CAPAN)
Solyc06g007960.4	32	4	56	1	1	2	28	21	17	1	0	0	-0.388538	0.486652	1	No	-1.49537	0.292101	0.643279	No	-4.27311	0.0169787	0.0686921	No	-5.37995	0.00341023	0.0167177	Down	O-methyltransferase (AHRD V3.3 *** A0A076NBT0_VACCO)
Solyc03g005760.1	14385	13259	8595	674	1106	639	7243	11713	7913	541	685	1110	-0.417844	0.0373504	0.637558	No	0.139889	0.497607	0.799597	No	-2.15938	7.81381e-09	1.90729e-07	Down	-1.60165	2.40686e-06	3.37082e-05	Down	Chlorophyll a-b binding protein, chloroplastic (AHRD V3.3 *** A0A2G2W7Q4_CAPBA)
Solyc03g120950.3	101	113	67	6	18	11	109	139	55	4	8	6	0.0813853	0.706488	1	No	-0.825098	0.0785952	0.339949	No	-1.23445	0.022782	0.0851796	No	-2.14093	0.000769156	0.00508163	Down	hypothetical protein (AHRD V3.3 *** AT2G42110.1)
Solyc06g084260.3	583	644	489	424	836	1851	609	647	599	679	920	1754	0.202732	0.259104	1	No	0.574744	0.00135802	0.0259175	No	0.916173	0.00186207	0.0124127	No	1.28819	1.18393e-05	0.000138727	Up	Fatty-acid-binding protein 1 (AHRD V3.3 *** A0A1U8HAC4_CAPAN)
Solyc11g045110.3	546	222	606	590	208	26	430	510	598	290	160	117	0.0517407	0.810535	1	No	0.371622	0.117614	0.42305	No	1.10121	0.00428217	0.0241556	Up	1.42109	0.0006474	0.00439413	Up	Sucrose-phosphate synthase family protein (AHRD V3.3 *** A0A2U1M1C4_ARTAN)
Solyc09g075810.3	770	982	777	99	146	150	612	673	428	80	51	163	-0.536414	0.00265827	0.122252	No	-0.206792	0.321533	0.670098	No	-1.36135	7.45133e-05	0.000824191	Down	-1.03173	0.00170481	0.00953004	Down	Mavicyanin (AHRD V3.3 *** A0A2G3CT63_CAPCH)
Solyc06g005550.3	9	12	3	3	11	3	19	13	9	8	6	24	0.799464	0.0577613	0.780796	No	1.44227	0.00213427	0.0360451	Up	2.15216	0.00846489	0.0406482	Up	2.79497	0.00027078	0.00211154	Up	XH/XS domain protein (AHRD V3.3 *** A0A2K3NHW6_TRIPR)
Solyc04g072450.3	2230	2393	3337	1531	1152	1145	2169	1928	2649	732	517	749	-0.272388	0.147283	1	No	-0.659109	0.000657953	0.0156492	Down	-0.365971	0.251799	0.450383	No	-0.752693	0.0166694	0.0575016	No	acidic leucine-rich nuclear phosphoprotein 32 family member B (AHRD V3.3 *-* XP_010320137.1)
Solyc01g096470.3	1956	2108	2354	441	409	237	2137	2529	1838	255	228	381	-0.0267664	0.879733	1	No	-0.0853047	0.65244	0.881372	No	-1.01419	0.00181465	0.0121443	Down	-1.07273	0.000654615	0.00443365	Down	Sequence-specific DNA binding transcription factor (AHRD V3.3 *** A0A1I9LTW1_ARATH)
Solyc12g007045.1	159	106	142	2006	1057	4808	146	94	183	1765	1660	2100	0.0306288	0.893009	1	No	0.12693	0.541228	0.825233	No	3.0675	3.32515e-19	2.21445e-17	Up	3.1638	1.53371e-18	9.42617e-17	Up	Arabinogalactan peptide 22 (AHRD V3.3 --* A0A2G2YUE4_CAPAN)
Solyc07g005500.2	551	216	616	282	175	3	508	479	658	119	107	119	0.125069	0.63527	1	No	0.990611	0.00286393	0.0443443	Up	1.63678	0.001186	0.00856303	Up	2.50233	3.48123e-05	0.0003594	Up	Formin-like protein (AHRD V3.3 *-* A0A2G3BXE8_CAPCH)
Solyc01g107200.4	760	664	585	104	108	59	694	683	631	74	31	69	-0.0111469	0.94821	1	No	-0.382367	0.0802193	0.343168	No	-1.18714	0.000547035	0.0045218	Down	-1.55836	5.23069e-06	6.67984e-05	Down	QWRF motif-containing protein 2 (AHRD V3.3 *** A0A2G2Y2D4_CAPAN)
Solyc03g116720.3	5	10	3	0	0	0	6	14	17	0	4	0	1.13872	0.0121399	0.330295	No	5.44384	0.107534	0.40208	No	-13.9427	0.000387809	0.00340095	Down	-9.63762	0.00531196	0.0238498	Down	Histidine-containing phosphotransfer protein 6 (AHRD V3.3 *-* A0A2G2WQP2_CAPBA)
Solyc08g080860.4	406	410	308	534	743	955	366	352	369	696	860	1043	-0.0205094	0.912784	1	No	0.501829	0.00639958	0.0747511	No	1.63254	5.48901e-08	1.17411e-06	Up	2.15487	2.79564e-12	9.65493e-11	Up	patatin-like phospholipase domain protein (AHRD V3.3 *-* AT1G76980.1)
Solyc07g053640.1	3110	4898	2087	73	176	186	2874	3390	1739	233	58	352	-0.215281	0.278691	1	No	0.802988	0.000336606	0.00995212	Up	-2.88196	3.8663e-13	1.59735e-11	Down	-1.86369	2.0571e-07	3.61369e-06	Down	Arabinogalactan-protein (AHRD V3.3 *-* Q41256_NICAL)
Solyc02g083040.1	19	7	36	10	8	0	25	33	26	8	4	0	0.10259	0.811117	1	No	2.68687	0.0157232	0.131282	No	3.93046	0.00886429	0.0420797	Up	6.51473	0.00712577	0.0301185	Up	DUF241 domain-containing protein (AHRD V3.3 *** A0A1Q3CEB1_CEPFO)
Solyc03g114390.1	265	264	268	56	41	29	370	298	246	38	25	39	0.168361	0.421141	1	No	-0.0284917	0.918179	0.978131	No	-1.27767	0.00400761	0.0228611	Down	-1.47452	0.000947051	0.00597601	Down	Protein MIZU-KUSSEI 1 (AHRD V3.3 *** A0A1U8GFV0_CAPAN)
Solyc12g062160.1	11	16	2	3	12	5	6	18	1	5	15	19	-0.29468	0.512832	1	No	1.22421	0.0112205	0.10702	No	2.01107	0.0097631	0.0452455	Up	3.52996	8.4208e-06	0.000102325	Up	tRNA (Pseudouridine(54)-N(1))-methyltransferase (AHRD V3.3 --* A0A2R6QR64_ACTCH)
Solyc08g074740.3	1351	787	702	104	119	44	805	855	922	58	35	90	-0.129115	0.588243	1	No	-0.260651	0.344238	0.691716	No	-1.34905	0.00312481	0.0187707	Down	-1.48059	0.000724486	0.00482198	Down	Poly [ADP-ribose] polymerase (AHRD V3.3 *** A0A2G3AGA5_CAPAN)
Solyc03g025180.2	271	139	213	158	95	32	228	243	235	98	124	114	0.10375	0.608849	1	No	0.621775	0.00631889	0.0743181	No	0.548423	0.151134	0.323311	No	1.06645	0.00630316	0.027294	Up	Unknown protein
Solyc10g074570.2	2609	2800	2857	4362	2628	1602	2722	2938	3034	2849	2090	3068	0.00810307	0.960433	1	No	0.234993	0.155224	0.485293	No	1.29802	2.4013e-06	3.84587e-05	Up	1.52491	5.0729e-08	9.79882e-07	Up	Calcium dependent protein kinase (AHRD V3.3 *** Q43676_VIGRR)
Solyc03g122340.3	805	577	990	3898	2975	1734	819	855	1238	3157	3467	4602	0.239908	0.277281	1	No	0.654711	0.00302189	0.046177	Up	3.00737	3.11178e-18	1.92309e-16	Up	3.42218	7.51216e-20	4.98799e-18	Up	lipoxygenase D
Solyc07g018000.3	1328	978	1178	289	228	149	943	924	1243	232	126	185	-0.213483	0.239496	1	No	-0.00807528	0.967498	0.993043	No	-1.22555	0.000235834	0.00223797	Down	-1.02015	0.00145858	0.008461	Down	DNA ligase 4 (AHRD V3.3 *** A0A2G2Y445_CAPAN)
Solyc03g114930.3	391	324	174	12	46	24	324	550	178	19	5	40	0.279813	0.167379	1	No	-0.177717	0.588421	0.851062	No	-0.783208	0.0867866	0.221281	No	-1.24074	0.0060884	0.0265661	Down	PsbP-like protein 1, chloroplastic (AHRD V3.3 *** A0A2G3A242_CAPAN)
Solyc10r047910.1	1309	1211	1218	447	291	348	1219	1211	1097	212	229	289	-0.107971	0.519951	1	No	-0.318739	0.0783022	0.339011	No	-1.05366	0.000869457	0.00664301	Down	-1.26443	2.65384e-05	0.000285335	Down
Solyc03g094020.3	76	146	64	474	1323	808	327	238	65	558	1627	2434	1.05836	0.00202951	0.0999522	No	0.832185	0.0129578	0.116757	No	5.31038	3.73586e-22	3.053e-20	Up	5.08421	2.56763e-16	1.36066e-14	Up	Alpha-glucosidase-like protein (AHRD V3.3 *** A0A2K3NWB8_TRIPR)
Solyc08g006010.3	252	237	249	207	280	241	271	217	302	168	276	334	0.101097	0.650008	1	No	0.259972	0.248044	0.600249	No	0.902844	0.0135297	0.058193	No	1.06172	0.00366965	0.0177246	Up	WD-40 repeat containing protein (AHRD V3.3 *** A0A0K0XR07_TOBAC)
Solyc01g014390.3	18	15	5	1	0	1	18	19	58	6	1	2	1.10706	0.00661109	0.224837	No	2.54758	0.0235546	0.168109	No	-5.60152	0.000748923	0.00585851	Down	-4.16101	0.00586795	0.0257756	Down	Unknown protein
Solyc09g098000.4	88	225	98	635	743	1472	168	146	93	366	516	678	0.0365206	0.904969	1	No	-0.530557	0.074118	0.32835	No	3.18306	7.2046e-11	2.28641e-09	Up	2.61598	5.53576e-07	8.93635e-06	Up	NAD(P)-linked oxidoreductase, aldo/keto reductase family protein (AHRD V3.3 *** A0A1Y1HY98_KLENI)
Solyc02g079820.4	69	32	24	48	29	19	45	56	51	10	4	13	0.263774	0.406967	1	No	-1.55207	0.000139605	0.00510587	Down	1.29857	0.0326715	0.110661	No	-0.51727	0.406155	0.572849	No	Pentatricopeptide repeat-containing protein (AHRD V3.3 *** A0A1J3IUT7_NOCCA)
Solyc03g008013.1	588	221	234	45	179	170	235	268	61	14	22	22	-0.969185	0.00778511	0.250268	No	-2.37435	4.67115e-08	8.83163e-06	Down	0.14384	0.825603	0.907559	No	-1.26133	0.0660207	0.160957	No	Ferric reduction oxidase 5 (AHRD V3.3 *** A0A2G2ZZI0_CAPAN)
Solyc05g006920.4	394	340	209	50	31	23	319	411	205	16	17	40	-0.0452678	0.868636	1	No	-0.339709	0.335541	0.683678	No	-1.26378	0.0333115	0.112178	No	-1.55822	0.0064416	0.0277673	Down	Protein NRT1/ PTR FAMILY 2.13 (AHRD V3.3 *** A0A1U8EVJ4_CAPAN)
Solyc11g064800.3	803	619	621	161	180	137	607	681	524	119	50	96	-0.175355	0.356296	1	No	-0.596708	0.00607073	0.0725431	No	-0.660116	0.0616046	0.174424	No	-1.08147	0.00193003	0.0105227	Down	Protein LATERAL ROOT PRIMORDIUM 1 (AHRD V3.3 *** A0A2G3B9J0_CAPCH)
Solyc00g500406.1	18	13	42	25	29	0	16	18	48	14	10	20	0.0269023	0.956598	1	No	0.910408	0.150136	0.477073	No	2.67858	0.00260737	0.0162669	Up	3.56209	0.0012423	0.0074355	Up	Disease resistance protein (TIR-NBS-LRR class) (AHRD V3.3 *-* A0A2K3PDT8_TRIPR)
Solyc07g055400.2	0	0	2	140	271	590	7	3	7	356	368	516	2.85543	0.000350059	0.0286074	Up	0.858792	0.000640106	0.0153788	Up	8.58645	2.813e-45	9.22914e-43	Up	6.58981	6.63163e-37	1.43642e-34	Up	Lectin-domain receptor-like kinase (AHRD V3.3 *-* G4XXY5_NICAT)
Solyc04g078620.3	1421	1463	1479	444	397	299	1518	1608	1463	229	203	265	0.0402422	0.794178	1	No	-0.458668	0.0064216	0.0748516	No	-0.75897	0.00695751	0.0350309	No	-1.25788	4.81649e-06	6.22571e-05	Down	Ubiquitin-conjugating enzyme (AHRD V3.3 *** B3TLZ3_ELAGV)
Solyc07g016215.1	1894	1386	736	40	171	56	1163	2768	483	56	134	299	-0.0132094	0.957748	1	No	1.01307	0.000421747	0.011545	Up	-0.915689	0.0634371	0.177799	No	0.110588	0.812662	0.887508	No	Organ specific protein (AHRD V3.3 *** A0A2U1PWC1_ARTAN)
Solyc05g051350.2	774	1025	712	232	198	233	739	900	875	191	207	153	-0.0369128	0.874385	1	No	-0.0100361	0.967627	0.993043	No	-1.35535	0.00156488	0.0107988	Down	-1.32847	0.0012323	0.0073959	Down	Rhamnogalacturonate lyase (AHRD V3.3 *** A0A200QXQ6_9MAGN)
Solyc02g084850.3	17397	15395	16278	1935	1614	374	25264	28871	20792	935	1069	1114	0.509279	0.00115432	0.0679495	No	0.081293	0.616746	0.864254	No	-1.50472	2.27272e-07	4.36354e-06	Down	-1.9327	2.89776e-12	9.9767e-11	Down	Abscisic acid and environmental stress-inducible protein TAS14 (AHRD V3.3 --* TAS14_SOLLC)
Solyc06g065570.3	2191	2385	2177	2597	2360	2106	2529	2232	2381	1975	1608	2612	0.0676553	0.68071	1	No	0.0617523	0.71003	0.906618	No	1.11389	5.01365e-05	0.000584097	Up	1.10799	6.58169e-05	0.00062484	Up	N-alpha-acetyltransferase 50 (AHRD V3.3 *** A0A1U8GUI6_CAPAN)
Solyc12g014420.2	7542	8319	6592	1228	671	106	6412	7228	5623	796	312	410	-0.367055	0.123424	1	No	0.262931	0.28728	0.637924	No	-1.23636	0.0055709	0.0296486	Down	-0.606379	0.159125	0.301858	No	Glucan endo-1,3-beta-glucosidase 3 (AHRD V3.3 *** A0A1J3FSS7_NOCCA)
Solyc01g005470.3	158	294	200	4252	1839	3750	160	86	157	3051	1458	3790	-0.711839	0.016697	0.403234	No	0.139518	0.626623	0.868895	No	3.97482	1.77722e-17	1.03524e-15	Up	4.82618	4.07066e-20	2.7437e-18	Up	protein PLANT CADMIUM RESISTANCE 2-like (AHRD V3.3 *** A0A1U8ETE7_CAPAN)
Solyc02g088340.4	64	39	62	28	78	3	50	29	41	17	23	23	-0.518711	0.122793	1	No	0.0274612	0.939704	0.984826	No	2.62426	4.84985e-06	7.33064e-05	Up	3.17043	6.02727e-06	7.5928e-05	Up	WRKY transcription factor 3
[truncated: 4,774 more rows]
