# Supplementary material for: Overexpression of Lectin Receptor-Like Kinase 1 in Tomato Confers Resistance to Fusarium oxysporum f. sp. Radicis-Lycopersici
Source: Front Plant Sci. 2022 Feb 3;13:836269. doi: 10.3389/fpls.2022.836269 (PMC8850989; doi:10.3389/fpls.2022.836269)
Supplement: Supplementary file 4 [file Table_4.XLSX]

## Sheet: type I targe genes
Gene ID	TF/TR family	NBS-LRR gene	Function description
Solyc05g026310.4	*	*	Derlin (AHRD V3.3 *** A0A2G3CG93_CAPCH)
Solyc06g074620.3	*	*	hypothetical protein (AHRD V3.3 *** AT2G27830.1)
Solyc09g064610.3	*	*	Disease resistance protein RGA2 (AHRD V3.3 *** A0A1U8GK21_CAPAN)
Solyc04g064545.1	*	*	Unknown protein
Solyc10g081510.2	*	*	ethylene-responsive methionine synthase
Solyc08g082090.1	*	*	Avr9/Cf-9 rapidly elicited protein 194 (AHRD V3.3 *** Q9FQZ4_TOBAC)
Solyc10g078780.2	*	*	11 kDa late embryogenesis abundant protein (AHRD V3.3 *-* A0A2G2YPD1_CAPAN)
Solyc04g009900.4	*	*	phosphoenolpyruvate carboxylase kinase
Solyc01g105290.3	*	*	BTB/POZ domain protein (AHRD V3.3 *** AT3G19920.2)
Solyc11g011780.3	*	*	60S ribosomal export protein NMD3 (AHRD V3.3 *** A0A2G2VDP4_CAPBA)
Solyc06g076300.3	*	*	Haloacid dehalogenase-like hydrolase (HAD) superfamily protein (AHRD V3.3 *** A0A2U1Q3B7_ARTAN)
Solyc02g068615.1	*	*	Ankyrin repeat (AHRD V3.3 *-* A0A200RCA6_9MAGN)
Solyc05g014230.3	*	*	RING/U-box superfamily protein (AHRD V3.3 *** A0A2U1NQ36_ARTAN)
Solyc02g083360.1	*	*	Protein methionine S-oxide reductase (AHRD V3.3 *** A0A2K3M6B6_TRIPR)
Solyc07g006765.1	*	*	Unknown protein
Solyc12g099020.2	*	*	protein serine/threonine kinase (AHRD V3.3 *-* AT5G18525.1)
Solyc05g048860.3	*	*	DEAD-box ATP-dependent RNA helicase 8 (AHRD V3.3 *-* A0A2G3BT19_CAPCH)
Solyc08g081230.1	*	*	BTB/POZ domain-containing protein (AHRD V3.3 *** A0A2G2XJN4_CAPBA)
Solyc03g150152.1	*	*	Unknown protein
Solyc07g048120.3	*	*	ubiquitin fusion degradation protein 1 (AHRD V3.3 *** A0A2I4DSF8_9ROSI)
Solyc03g113380.4	*	*	Pentatricopeptide repeat-containing protein (AHRD V3.3 *** A0A1U8FWS7_CAPAN)
Solyc08g078970.1	*	*	Unknown protein
Solyc06g052020.2	*	*	protein PSY2 isoform X2 (AHRD V3.3 -** XP_020413373.1)
Solyc02g085810.3	*	*	HEAT repeat-containing protein 5B (AHRD V3.3 *** A0A1J3HBB6_NOCCA)
Solyc11g008010.2	NAC	*	NAC domain-containing protein (AHRD V3.3 *** A0A2U1M7X2_ARTAN)
Solyc09g091150.2	*	*	F-box domain, cyclin-like protein (AHRD V3.3 *** A0A2U1Q5P3_ARTAN)
Solyc03g098730.1	*	*	Kunitz-type protease inhibitor (AHRD V3.3 *** J9XUY3_TOBAC)
Solyc02g150147.1	*	*	S-adenosylmethionine decarboxylase (AHRD V3.3 *-* Q6KC47_PRUPE)
Solyc03g117960.4	*	*	Forkhead-associated domain-containing protein / FHA domain-containing protein (AHRD V3.3 *** A0A2U1Q1M6_ARTAN)
Solyc06g072320.4	*	*	Long chain base biosynthesis protein 2a (AHRD V3.3 *** A0A2G2ZCW1_CAPAN)
Solyc11g013030.2	*	*	DIS3-like exonuclease 2 (AHRD V3.3 *** A0A2G2WY12_CAPBA)
Solyc11g068900.1	*	*	Late embryogenesis abundant hydroxyproline-rich glycoprotein (AHRD V3.3 *-* A0A2K3L117_TRIPR)
Solyc03g083960.3	*	*	Trehalose 6-phosphate phosphatase (AHRD V3.3 *** A0A1U8G0B4_CAPAN)
Solyc01g109180.4	*	*	Long chain acyl-CoA synthetase 4 (AHRD V3.3 *** A0A2G2Y3Y7_CAPAN)
Solyc12g007040.3	*	*	Protein kinase, catalytic domain-containing protein (AHRD V3.3 *** A0A2U1L8L5_ARTAN)
Solyc06g082080.3	*	*	Protein phosphatase 2C (AHRD V3.3 *** O24078_MEDSA)
Solyc09g091990.3	*	*	Receptor like protein kinase S.2 (AHRD V3.3 *** A0A2G2ZTR0_CAPAN)
Solyc10g080690.2	*	*	Patatin (AHRD V3.3 *** A0A2G3BI67_CAPCH)
Solyc03g098420.3	*	*	Pentatricopeptide repeat (AHRD V3.3 *** A0A200Q6P2_9MAGN)
Solyc07g049200.4	*	*	coiled-coil protein (AHRD V3.3 *** AT1G05060.1)
Solyc01g090300.2	AP2/ERF-ERF	*	Ethylene-responsive transcription factor 2 (AHRD V3.3 *** A0A2G3DF02_CAPCH)
Solyc01g091050.4	*	*	Pectinesterase (AHRD V3.3 *** A0A2G2XP44_CAPBA)
Solyc11g071600.2	*	*	aldehyde oxidase 3
Solyc05g006780.3	*	*	Actin cross-linking (AHRD V3.3 *** A0A2U1N9L8_ARTAN)
Solyc07g054220.1	AP2/ERF-ERF	*	Ethylene-responsive transcription factor (AHRD V3.3 *** A0A2G3C0R2_CAPCH)
Solyc04g072840.3	*	*	P-loop containing nucleoside triphosphate hydrolases superfamily protein (AHRD V3.3 *-* A0A2U1QEJ7_ARTAN)
Solyc03g083490.3	*	*	DUF1442 domain-containing protein (AHRD V3.3 *** A0A1Q3BAQ3_CEPFO)
Solyc04g025730.1	*	*	Unknown protein
Solyc12g099770.2	*	*	Mitochondrial fission 1 protein (AHRD V3.3 *** A0A2G3B5D8_CAPCH)
Solyc12g010160.1	*	*	Unknown protein
Solyc08g005480.3	*	*	Unknown protein
Solyc04g081840.4	*	*	UPF0496 protein isoform X1 (AHRD V3.3 *** A0A2I4H6K4_9ROSI)
Solyc09g011080.3	*	*	Ribulose bisphosphate carboxylase/oxygenase activase, chloroplastic (AHRD V3.3 *** A0A2G2VP29_CAPBA)
Solyc01g102570.4	*	*	Eukaryotic translation initiation factor 3 subunit C (AHRD V3.3 *-* A0A2G3BUN7_CAPCH)
Solyc02g093710.1	*	*	B3 DNA binding domain (AHRD V3.3 *-* A0A200R4H2_9MAGN)
Solyc02g090400.4	GARP-G2-like	*	Myb family transcription factor (AHRD V3.3 *** A0A2I0WBC3_9ASPA)
Solyc10g086320.2	*	*	Phosphatidylinositol 4-phosphate 5-kinase (AHRD V3.3 *** K4D464_SOLLC)
Solyc01g066730.4	MADS-M-type	*	Transcription factor, MADS-box (AHRD V3.3 *-* A0A2U1LSQ9_ARTAN)
Solyc08g036660.4	Tify	*	Jasmonate ZIM domain protein f (AHRD V3.3 *** I3WTA4_NICAT)
Solyc02g091730.3	*	*	Chromatin SPT2 (AHRD V3.3 *** A0A2U1NKK8_ARTAN)
Solyc05g005290.4	*	*	Poly [ADP-ribose] polymerase (AHRD V3.3 *** A0A2G2WJW6_CAPBA)
Solyc02g078170.3	*	*	Lectin receptor kinase (AHRD V3.3 *** A0A2K3NP35_TRIPR)
Solyc06g071230.3	MYB-related	*	Transcription factor MYB1R1 (AHRD V3.3 *** MY1R1_SOLTU)
Solyc12g098910.2	*	*	Non-specific serine/threonine protein kinase (AHRD V3.3 *** A0A2G2VIL4_CAPBA)
Solyc03g046380.1	*	*	Seed maturation protein PM41 (AHRD V3.3 *** A0A2K3K2J9_TRIPR)
Solyc05g009420.1	*	*	transmembrane protein (AHRD V3.3 *-* AT1G25400.2)
Solyc02g064590.2	*	*	ARM repeat superfamily protein (AHRD V3.3 *** A0A2U1MQ52_ARTAN)
Solyc01g088430.4	*	*	Fatty acid hydroxylase superfamily (AHRD V3.3 *** A0A2U1L8N4_ARTAN)
Solyc07g006500.3	*	*	trehalose-6-phosphate synthase 1
Solyc06g076020.3	*	*	heat shock protein 70 kD
Solyc04g072640.3	*	*	Membrane-anchored ubiquitin-fold protein (AHRD V3.3 *** A0A1U8GDC5_CAPAN)
Solyc04g074830.1	*	*	ENTH/ANTH/VHS superfamily protein (AHRD V3.3 *** A0A2U1QGP5_ARTAN)
Solyc03g115590.4	*	*	DUF863 domain-containing protein (AHRD V3.3 *-* A0A1Q3C321_CEPFO)
Solyc11g068700.2	*	*	Unknown protein
Solyc09g064510.3	*	*	Heme oxygenase-like, multi-helical, HAD-like domain protein (AHRD V3.3 *** A0A2U1LQN1_ARTAN)
Solyc05g052570.3	C3H	*	Zinc finger transcription factor 39
Solyc07g008170.2	*	*	methyl-CpG-binding domain-containing protein 11-like (AHRD V3.3 *-* A0A2I4F545_9ROSI)
Solyc08g082440.3	*	*	UDP-glucose 4-epimerase (AHRD V3.3 *** Q6XZA0_SOLTU)
Solyc02g079930.3	*	*	phosphosulfolactate synthase
Solyc08g005900.4	Trihelix	*	Trihelix transcription factor GT-3b-like protein (AHRD V3.3 *** A0A2K3PCN5_TRIPR)
Solyc01g007800.3	OFP	*	ovate family protein 2
Solyc06g072430.3	*	*	BAG family molecular chaperone regulator 5, mitochondrial (AHRD V3.3 *-* A0A2I0XHJ2_9ASPA)
Solyc08g007230.3	AP2/ERF-ERF	*	Ethylene-responsive transcription factor 2 (AHRD V3.3 *** A0A2G3DC56_CAPCH)
Solyc03g034010.3	*	*	RING-type E3 ubiquitin transferase (AHRD V3.3 *-* A0A2G3CL67_CAPCH)
Solyc12g006420.2	*	*	protein PAT1 homolog 1-like (AHRD V3.3 *** A0A2I4EXG6_9ROSI)
Solyc09g074500.3	*	*	Unknown protein
Solyc06g034020.3	*	*	Peptide methionine sulfoxide reductase MsrA (AHRD V3.3 *** A0A200QPG5_9MAGN)
Solyc12g045037.1	*	*	Omega-6 fatty acid desaturase (AHRD V3.3 *** Q461Q1_HEVBR)
Solyc08g006150.3	*	*	Gamma-glutamylcyclotransferase (AHRD V3.3 *** A0A2G2W469_CAPBA)
Solyc02g093840.3	*	*	F-box protein SKIP14-like (AHRD V3.3 *** A0A2I4HNF7_9ROSI)
Solyc11g073060.3	C2H2	*	Zinc finger, C2H2 (AHRD V3.3 *** A0A2U1KDM0_ARTAN)
Solyc06g007190.4	*	*	Protein phosphatase 2C (AHRD V3.3 *** O24078_MEDSA)
Solyc06g016670.1	*	*	Unknown protein
Solyc03g093290.2	*	*	Aldo/keto reductase family protein (AHRD V3.3 *** Q9FJK0_ARATH)
Solyc10g049630.2	*	*	Protein phosphatase 2C family protein (AHRD V3.3 *** A0A2U1MLG3_ARTAN)
Solyc04g079840.4	Others(TR)	*	Protein DA1 (AHRD V3.3 *** A0A2G2ZS04_CAPAN)
Solyc06g005550.3	*	*	XH/XS domain protein (AHRD V3.3 *** A0A2K3NHW6_TRIPR)
Solyc07g005500.2	*	*	Formin-like protein (AHRD V3.3 *-* A0A2G3BXE8_CAPCH)
Solyc03g122340.3	*	*	lipoxygenase D
Solyc04g008100.3	*	*	RING-type E3 ubiquitin transferase (AHRD V3.3 *** A0A2G2ZH40_CAPAN)
Solyc06g005650.2	*	*	E3 ubiquitin-protein ligase (AHRD V3.3 *** A0A1U8GX66_CAPAN)
Solyc01g108240.3	AP2/ERF-ERF	*	Ethylene Response Factor D.3
Solyc05g016460.2	*	*	mediator of RNA polymerase II transcription subunit 23 (AHRD V3.3 *-* A0A2I4G1V6_9ROSI)
Solyc11g068770.1	*	*	Polynucleotidyl transferase, ribonuclease H-like superfamily protein (AHRD V3.3 *** A0A2U1M9A7_ARTAN)
Solyc08g065880.3	*	*	3'-5' exonuclease domain-containing protein (AHRD V3.3 *** A0A2U1N5U9_ARTAN)
Solyc02g068680.1	*	*	Cysteine/Histidine-rich C1 domain family protein (AHRD V3.3 *-* Q9FIY8_ARATH)
Solyc01g096030.4	*	*	UV-stimulated scaffold protein A homolog (AHRD V3.3 *** A0A2I4GS49_9ROSI)
Solyc11g043130.2	*	*	Phosphatidylinositol 4-kinase alpha 1 (AHRD V3.3 *** A0A2G2VJB2_CAPBA)
Solyc06g063080.1	*	*	RBR-type E3 ubiquitin transferase (AHRD V3.3 *-* A0A2G3D0D5_CAPCH)
Solyc02g078370.1	*	*	anther-specific protein TA-29-like (AHRD V3.3 *** XP_004233830.1)
Solyc02g078520.4	*	*	Mediator of rna polymerase ii transcription subunit 16 (AHRD V3.3 *** A0A1J6K1R5_NICAT)
Solyc10g005860.3	*	*	WW domain-containing protein (AHRD V3.3 --* A0A2K3NUJ7_TRIPR)
Solyc12g009000.1	*	*	Harbinger transposase-derived nuclease (AHRD V3.3 *** A0A2U1Q453_ARTAN)
Solyc01g010220.3	*	*	Copia-like polyprotein/retrotransposon (AHRD V3.3 --* Q9FI33_ARATH)
Solyc07g063720.1	*	*	G-type lectin S-receptor-like serine/threonine-protein kinase (AHRD V3.3 *** A0A2G3C305_CAPCH)
Solyc03g097190.3	*	*	WEB family protein, chloroplastic (AHRD V3.3 *** A0A2G2VB89_CAPBA)
Solyc01g007870.3	*	*	hypothetical protein (AHRD V3.3 *** AT5G06270.2)
Solyc05g009360.4	*	*	translocase subunit seca (AHRD V3.3 *** AT1G13390.2)
Solyc09g064820.1	*	*	EID1-like F-box protein 3 (AHRD V3.3 *** A0A2G3BFQ9_CAPCH)
Solyc09g065890.4	*	*	Phospholipase A1-Igamma2, chloroplastic (AHRD V3.3 *-* A0A2G2VP55_CAPBA)
Solyc06g054270.3	*	*	Sugar transporter protein 11
Solyc05g010210.1	*	*	F-box domain (AHRD V3.3 *-* A0A200QAM7_9MAGN)
Solyc07g053750.1	C3H	*	Zinc finger transcription factor 50
Solyc11g071470.1	*	*	Transferase (AHRD V3.3 *** A0A200R9Q7_9MAGN)
Solyc10g005440.3	*	*	G-type lectin S-receptor-like serine/threonine-protein kinase (AHRD V3.3 *** A0A2G2VAE7_CAPBA)
Solyc03g006320.1	AP2/ERF-ERF	*	Ethylene-responsive transcription factor 4 (AHRD V3.3 *-* A0A2G2VSG2_CAPBA)
Solyc01g080070.4	*	*	Heavy metal-associated isoprenylated plant protein (AHRD V3.3 *-* A0A2R6PK24_ACTCH)
Solyc04g015570.3	C2H2	*	Zinc finger AN1 and C2H2 domain-containing stress-associated protein 16 (AHRD V3.3 *** A0A2G2XAH5_CAPBA)
Solyc02g065610.3	*	*	Protein trichome birefringence-like 21 (AHRD V3.3 *** A0A2G3A5R0_CAPAN)
Solyc02g092620.3	TRAF(TR)	*	BTB/POZ domain-containing protein (AHRD V3.3 *-* A0A2G3D5A4_CAPCH)
Solyc01g009870.3	*	*	Glycerophosphodiester phosphodiesterase (AHRD V3.3 *** B6T3E4_MAIZE)
Solyc07g044990.3	*	*	TRAM, LAG1 and CLN8 (TLC) lipid-sensing domain containing protein (AHRD V3.3 *** A0A2U1Q6S5_ARTAN)
Solyc10g084950.3	*	*	Protein NRT1/ PTR FAMILY 5.7 (AHRD V3.3 *** A0A2G2VUL0_CAPBA)
Solyc10g086550.2	*	*	ATP-dependent zinc metalloprotease FTSH 3, mitochondrial (AHRD V3.3 *** A0A2G2YLB4_CAPAN)
Solyc01g080920.3	*	*	RING-type E3 ubiquitin transferase (AHRD V3.3 *** A0A2G2XSX8_CAPBA)
Solyc01g097880.4	*	*	tRNA-specific adenosine deaminase, chloroplastic (AHRD V3.3 *** A0A2I0WQV8_9ASPA)
Solyc02g091197.1	*	*	Unknown protein
Solyc03g098020.4	*	*	Alpha/beta-Hydrolases superfamily protein (AHRD V3.3 *** Q94AM5_ARATH)
Solyc10g081575.1	*	*	Unknown protein
Solyc06g071250.4	*	*	hypothetical protein (AHRD V3.3 *-* AT1G19010.1)
Solyc06g036590.1	*	*	protein RDM16-like isoform X1 (AHRD V3.3 *-* XP_010321975.1)
Solyc01g109320.4	*	*	Protein DETOXIFICATION (AHRD V3.3 *** A0A200R7E8_9MAGN)
Solyc12g013630.1	*	*	ABC transporter G family member 21 (AHRD V3.3 *** A0A2G3BLU7_CAPCH)
Solyc07g041500.3	*	*	Cytochrome P450 (AHRD V3.3 *** A0A200QD39_9MAGN)
Solyc09g074530.3	*	*	Bidirectional sugar transporter SWEET (AHRD V3.3 *** M1ASY4_SOLTU)
Solyc01g106140.2	*	*	F-box protein (AHRD V3.3 *-* A0A2K3NB03_TRIPR)
Solyc05g018510.3	*	*	ABC transporter-like (AHRD V3.3 *** A0A200PN89_9MAGN)
Solyc03g115400.2	*	*	RNA helicase family protein (AHRD V3.3 *-* A0A2U1MR71_ARTAN)
Solyc01g073860.3	*	*	Cysteine/Histidine-rich C1 domain family protein (AHRD V3.3 *** Q9SL28_ARATH)
Solyc08g059710.4	*	*	EEIG1/EHBP1 N-terminal domain-containing protein (AHRD V3.3 *** A0A2U1Q5Z2_ARTAN)
Solyc06g076290.1	GRAS	*	Transcription factor GRAS (AHRD V3.3 *-* A0A2U1MZM3_ARTAN)
Solyc01g109120.3	*	*	Transducin/WD40 repeat-like superfamily protein (AHRD V3.3 *** A0A2U1MAA7_ARTAN)
Solyc09g005840.2	*	*	Exocyst subunit Exo70 family protein (AHRD V3.3 *** A0A2G2YQH8_CAPAN)
Solyc09g009895.1	*	*	Unknown protein
Solyc03g118970.3	*	*	Protein DETOXIFICATION (AHRD V3.3 *** A0A1J7HGK7_LUPAN)
Solyc08g077980.4	*	*	Bax inhibitor
Solyc10g085170.3	*	*	GDSL esterase/lipase (AHRD V3.3 *** A0A2G2YM07_CAPAN)
Solyc01g087780.2	*	*	serine protease SBT4A
Solyc03g120090.1	*	*	Pyridoxal 5'-phosphate synthase pdxS subunit (AHRD V3.3 *** U9T0K3_RHIID)
Solyc08g082900.4	*	*	WD40 repeat (AHRD V3.3 *** A0A200QWB6_9MAGN)
Solyc09g065390.1	*	*	DUF581 domain-containing protein (AHRD V3.3 *** A0A1Q3D4G2_CEPFO)
Solyc09g092430.3	*	*	Selenium-binding protein (AHRD V3.3 *** A0A200Q5C9_9MAGN)
Solyc03g025610.3	*	*	Tripeptidyl-peptidase 2 (AHRD V3.3 *-* A0A2G3CWH4_CAPCH)
Solyc12g013610.2	*	*	Calmodulin-binding protein (AHRD V3.3 *** G7JMG3_MEDTR)
Solyc02g079570.4	*	*	G-type lectin S-receptor-like serine/threonine-protein kinase (AHRD V3.3 *** A0A2G3A8W8_CAPAN)
Solyc05g055080.2	*	*	Unknown protein
Solyc10g006250.3	*	*	SWAP (Suppressor-of-White-APricot)/surp domain-containing protein (AHRD V3.3 *-* Q94BN8_ARATH)
Solyc06g005390.1	*	*	Histone H2B (AHRD V3.3 *** A0A1U8GXA4_CAPAN)
Solyc10g045290.2	*	*	Kinase interacting (KIP1-like) family protein (AHRD V3.3 *** A0A2K3NUK8_TRIPR)
Solyc02g080920.3	*	*	Stigma-specific protein Stig1 (AHRD V3.3 *** A0A200RCL2_9MAGN)
Solyc02g087350.3	*	*	Hexosyltransferase (AHRD V3.3 *** A0A2G2XIE5_CAPBA)
Solyc01g079580.3	*	*	Tetratricopeptide repeat (TPR)-like superfamily protein (AHRD V3.3 *** A0A2U1LZR6_ARTAN)
Solyc11g005860.2	*	*	Aminotransferase (AHRD V3.3 *** A0A200PUW3_9MAGN)
Solyc09g075830.3	*	*	Protein TIME FOR COFFEE (AHRD V3.3 *-* A0A2K3NUY4_TRIPR)
Solyc09g074100.4	*	*	tRNA-specific 2-thiouridylase MnmA (AHRD V3.3 *** A0A1J3F5F7_NOCCA),Pfam:PF03054
Solyc06g063110.3	*	*	RING/U-box superfamily protein (AHRD V3.3 *** A0A2U1LDD8_ARTAN)
Solyc11g042560.1	AP2/ERF-ERF	*	Ethylene-responsive transcription factor (AHRD V3.3 *** A0A1U8GKH8_CAPAN)
Solyc04g016460.3	*	*	Unknown protein
Solyc07g063410.3	NAC	*	NAC domain protein (AHRD V3.3 *** S5RDS7_9ROSA)
Solyc10g083690.3	*	*	Cytochrome P450 (AHRD V3.3 *** Q8H0I8_PETHY)
Solyc01g105150.4	*	*	Potassium transporter (AHRD V3.3 *** K4B285_SOLLC)
Solyc05g050810.4	*	*	DnaJ protein (AHRD V3.3 *-* Q9ZSZ6_HEVBR)
Solyc12g009220.2	Tify	*	jasmonate ZIM-domain protein 1
Solyc02g032480.3	*	*	Nuclear pore complex protein NUP214 (AHRD V3.3 *-* A0A2U1PQW9_ARTAN)
Solyc11g045020.1	*	*	eIF-2-alpha kinase GCN2 isoform X1 (AHRD V3.3 *-* XP_010313093.1)
Solyc08g082410.4	*	*	LOW protein: zinc finger CCCH domain protein (AHRD V3.3 *-* AT5G53440.2)
Solyc07g008280.4	*	*	cytochrome P450 family protein (AHRD V3.3 -** AT3G15760.1)
Solyc08g014170.1	*	*	C2 domain, GRAM domain protein (AHRD V3.3 *-* A0A2U1PZ96_ARTAN)
Solyc07g005410.3	*	*	Cytochrome c oxidase%2C subunit Vib family protein (AHRD V3.3 *** AT5G58005.2)
Solyc03g118420.4	NF-X1	*	NF-X1-type zinc finger protein NFXL1 (AHRD V3.3 *** A0A2G3CZS2_CAPCH)
Solyc03g114160.1	*	*	RING-type E3 ubiquitin transferase (AHRD V3.3 *** A0A2G2VA42_CAPBA)
Solyc03g005040.1	*	*	Calcium-binding EF-hand family protein (AHRD V3.3 *** A0A2U1QB61_ARTAN)
Solyc08g081765.1	*	*	Unknown protein
Solyc07g008840.3	*	*	Rab-GTPase-TBC domain (AHRD V3.3 *** A0A200PLY8_9MAGN)
Solyc01g090310.3	AP2/ERF-ERF	*	Ethylene-responsive transcription factor 13 (AHRD V3.3 *** A0A2G2XMR4_CAPBA)
Solyc01g098580.3	*	*	Phosphoglycerate mutase-like protein AT74H (AHRD V3.3 *** A0A2G3BUB5_CAPCH)
Solyc10g008340.4	*	*	DUF1421 domain-containing protein (AHRD V3.3 *-* A0A1Q3BQX3_CEPFO)
Solyc06g069660.2	*	*	Formin-like protein (AHRD V3.3 *-* A0A2I4H3Z2_9ROSI)
Solyc05g013700.4	*	*	Plant specific eukaryotic initiation factor 4B (AHRD V3.3 *** A0A1R3GQ54_COCAP)
Solyc06g150118.1	*	*	Unknown protein
Solyc01g007190.3	*	*	Unknown protein
Solyc12g040570.1	*	*	6-phosphogluconate dehydrogenase, decarboxylating (AHRD V3.3 *-* A0A1U8F1N4_CAPAN)
Solyc08g083110.4	*	*	Methionine gamma-lyase (AHRD V3.3 *** A0A1U8G8Y5_CAPAN)
Solyc01g066510.3	*	*	Protein GAMETE EXPRESSED 2 (AHRD V3.3 *** A0A2G3AJS1_CAPAN)
Solyc01g057080.1	AP2/ERF-ERF	*	Ethylene-responsive transcription factor (AHRD V3.3 *-* A0A2G2X462_CAPBA)
Solyc09g008760.1	*	*	VQ motif-containing protein 29 (AHRD V3.3 *** A0A2G3BIN0_CAPCH)
Solyc02g085260.1	*	*	Unknown protein
Solyc10g081570.3	*	*	Marmande
Solyc12g044280.2	*	*	Photosystem I reaction center subunit VI, chloroplastic (AHRD V3.3 *** A0A2G3D0C1_CAPCH)
Solyc07g043150.1	*	*	Glycosyltransferase (AHRD V3.3 *** Q94IF2_TOBAC)
Solyc10g081270.2	*	*	ELMO/CED-12 family protein (AHRD V3.3 *** A0A1I9LNB6_ARATH)
Solyc03g025260.1	*	*	DWNN domain, a CCHC-type zinc finger (AHRD V3.3 *-* A0A2U1LZ01_ARTAN)
Solyc07g065250.3	*	*	MAP kinase kinase kinase 60
Solyc01g044340.3	*	*	RBR-type E3 ubiquitin transferase (AHRD V3.3 *-* A0A2G3AIF0_CAPAN)
Solyc03g117480.4	*	*	Pyrophosphate-energized vacuolar membrane proton pump (AHRD V3.3 *** A0A1U8FVU1_CAPAN)
Solyc01g068000.4	*	*	Protein phosphatase-2C (AHRD V3.3 *** O82469_MESCR)
Solyc04g082030.1	*	*	ornithine decarboxylase
Solyc05g054680.1	*	*	Receptor-like protein kinase THESEUS 1 (AHRD V3.3 *** A0A2G2WVE3_CAPBA)
Solyc01g107925.1	*	*	Unknown protein
Solyc03g071850.1	*	*	Glycosyltransferase (AHRD V3.3 *** A0A2I4G8J4_9ROSI)
Solyc02g064980.1	*	*	MAP kinase kinase kinase
Solyc11g068940.1	*	*	RING-type E3 ubiquitin transferase (AHRD V3.3 *** A0A2G2VPS7_CAPBA)
Solyc03g111300.1	*	*	Cytochrome P450 (AHRD V3.3 *** A0A200QGE7_9MAGN)
Solyc12g099390.2	*	*	Protein DEHYDRATION-INDUCED 19-like protein 7 (AHRD V3.3 *** A0A2G3B5I9_CAPCH)
Solyc07g006770.2	*	*	Receptor-like protein kinase (AHRD V3.3 *** A0A2R6Q6W2_ACTCH)
Solyc09g014590.3	*	*	Polygalacturonase inhibiting protein (AHRD V3.3 *** D7RJV7_CAPAN)
Solyc09g010390.2	*	*	hypothetical protein (AHRD V3.3 *** AT3G53630.1)
Solyc01g073890.3	*	*	Cysteine/Histidine-rich C1 domain family protein (AHRD V3.3 *-* Q9ZUW8_ARATH)
Solyc08g068110.1	*	*	Helicase and polymerase-containing protein TEBICHI (AHRD V3.3 *-* A0A2G3BS98_CAPCH)
Solyc09g075670.1	*	*	2-hydroxyisoflavanone dehydratase (AHRD V3.3 *** A0A1U8G399_CAPAN)
Solyc08g075670.2	*	*	Formin-like protein (AHRD V3.3 *-* A0A2U1Q250_ARTAN)
Solyc11g073055.1	*	*	Zinc finger protein ZAT11 (AHRD V3.3 *-* A0A1J3JX49_NOCCA)
Solyc06g082440.1	*	*	Non-specific serine/threonine protein kinase (AHRD V3.3 *** G4XMX3_SOLLC)
Solyc01g098070.1	MADS-M-type	*	Agamous-like MADS-box protein AGL21 (AHRD V3.3 *** A0A2G2W7Q0_CAPBA)
Solyc04g078630.3	*	*	SPRY domain, Concanavalin A-like lectin/glucanase domain protein (AHRD V3.3 *** A0A2U1NV09_ARTAN)
Solyc05g051660.1	*	*	Alpha/beta-Hydrolases superfamily protein (AHRD V3.3 *** A0A2U1KK17_ARTAN)
Solyc06g009290.4	*	*	ABC transporter B family member (AHRD V3.3 *** A0A2K3NLX3_TRIPR)
Solyc04g078410.4	*	*	Pkinase domain-containing protein/S_locus_glycop domain-containing protein/B_lectin domain-containing protein (AHRD V3.3 *** A0A1Q3BH96_CEPFO)
Solyc03g044210.4	*	*	vicilin-like seed storage protein isoform X1 (AHRD V3.3 *** A0A2I4GN49_9ROSI)
Solyc03g116390.4	*	*	Late embryogenesis abundant protein Dc3 (AHRD V3.3 *** A0A1U8FUJ0_CAPAN)
Solyc01g067930.4	*	*	Xyloglucan 6-xylosyltransferase 1 (AHRD V3.3 *** A0A1J3JYE5_NOCCA)
Solyc09g090520.3	*	*	RNA-binding (RRM/RBD/RNP motifs) family protein (AHRD V3.3 *-* F4K4W6_ARATH)
Solyc01g010020.3	*	*	Calmodulin (AHRD V3.3 *** B6SJJ2_MAIZE)
Solyc02g090500.3	*	*	protein SUPPRESSOR OF QUENCHING 1, chloroplastic isoform X4 (AHRD V3.3 --* XP_010313619.1)
Solyc02g093520.3	*	*	E3 ubiquitin-protein ligase RGLG2-like (AHRD V3.3 *** A0A2I4E6G4_9ROSI)
Solyc04g064590.3	*	*	MAP kinase kinase kinase 33
Solyc10g081200.1	*	*	Dentin sialophosphoprotein (AHRD V3.3 *-* A0A1P8AZC3_ARATH)
Solyc06g007160.4	*	*	Alternative NAD(P)H dehydrogenase mitochondrial-like (AHRD V3.3 *** A0A2K3P845_TRIPR)
Solyc02g077080.3	*	*	Protein trichome birefringence-like 40 (AHRD V3.3 *** A0A2G2VBM9_CAPBA)
Solyc11g018805.1	*	*	Peroxidase (AHRD V3.3 *** M1CN26_SOLTU)
Solyc09g074350.1	*	*	phosphopantothenoylcysteine decarboxylase subunit VHS3 (AHRD V3.3 -** XP_020426366.1)
Solyc04g011463.1	*	*	Unknown protein
Solyc05g054090.3	*	*	induced stolen tip protein TUB8-like (AHRD V3.3 *** XP_004239829.1)
Solyc11g005930.2	*	*	hypothetical protein (AHRD V3.3 *** AT4G33467.2)
Solyc10g008350.4	*	*	hypothetical protein (AHRD V3.3 --* AT4G28290.2)
Solyc06g054150.1	*	*	Heat shock protein (AHRD V3.3 *** Q8VY73_ARATH)
Solyc09g014500.3	*	*	Protein yippee-like (AHRD V3.3 *** A0A2G3BKF5_CAPCH)
Solyc03g042560.3	*	*	Phenylalanine ammonia-lyase (AHRD V3.3 *** A0A2G2YQ27_CAPAN)
Solyc06g065050.2	*	*	Late embryogenesis abundant domain-containing protein / LEA domain-containing protein (AHRD V3.3 *** Q9C7H3_ARATH)
Solyc05g041920.3	*	*	Dicer-like 3 (AHRD V3.3 *-* B3SRQ0_PHYPA)
Solyc06g051940.4	*	*	Protein phosphatase 2C (AHRD V3.3 *** A0A2U1KYU0_ARTAN)
Solyc10g084000.3	*	*	heavy metal-associated isoprenylated plant protein 3-like (AHRD V3.3 *** A0A1U8EC89_CAPAN)
Solyc05g052750.3	*	*	Alpha/beta hydrolase related protein (AHRD V3.3 *** Q8GZ10_ARATH)
Solyc02g082360.4	*	*	Eukaryotic translation initiation factor 6 (AHRD V3.3 *** A0A2I4DGM7_9ROSI)
Solyc08g062437.1	*	*	17.9 kDa class II heat shock protein (AHRD V3.3 *** A0A2G3CY92_CAPCH)
Solyc04g076970.3	*	*	Transcription factor (AHRD V3.3 *** A0A2U1NHT6_ARTAN)
Solyc03g058390.2	*	*	Eukaryotic translation initiation factor 5B (AHRD V3.3 *-* A0A2G2X5R4_CAPBA)
Solyc06g082300.4	*	*	UDP-glycosyltransferase 87A1-like (AHRD V3.3 *** A0A2I4FAC3_9ROSI)
Solyc03g082530.1	*	*	Small auxin up-regulated RNA37
Solyc02g079150.2	*	*	F-box family protein (AHRD V3.3 *** A0A2U1N101_ARTAN)
Solyc09g009100.4	HSF	*	Heat stress transcription factor A3 (AHRD V3.3 *** Q9LLF2_SOLPE)
Solyc09g005830.1	*	*	ACI49
Solyc05g013460.4	*	*	Protein DETOXIFICATION (AHRD V3.3 *** A0A1Q3CW99_CEPFO)
Solyc02g084900.2	*	*	P-loop containing nucleoside triphosphate hydrolases superfamily protein (AHRD V3.3 *** A0A2U1NGS8_ARTAN)
Solyc03g079980.2	*	*	DUF599 domain-containing protein (AHRD V3.3 *** A0A1Q3CKV5_CEPFO)
Solyc07g056610.2	*	*	DUF239 domain-containing protein/DUF4409 domain-containing protein (AHRD V3.3 *** A0A1Q3CSL7_CEPFO)
Solyc01g106130.1	*	*	F-box protein family-like (AHRD V3.3 *** Q6ZCS3_ORYSJ)
Solyc03g120740.1	*	*	hypothetical protein (AHRD V3.3 *** AT1G15230.1)
Solyc02g068460.1	*	*	VQ motif-containing protein 22 (AHRD V3.3 *** A0A2G3D3T0_CAPCH)
Solyc01g010215.1	*	*	UBN2 domain-containing protein (AHRD V3.3 *-* A0A1Q3DGW3_CEPFO)
Solyc06g053570.2	*	*	Nuclear-pore anchor protein (AHRD V3.3 *-* A0A142CD35_9LAMI)
Solyc04g080680.4	*	*	P-loop containing nucleoside triphosphate hydrolases superfamily protein (AHRD V3.3 *** A0A2U1NGY3_ARTAN)
Solyc04g074730.1	*	*	classical arabinogalactan protein 5 (AHRD V3.3 --* XP_004237948.1)
Solyc12g100180.2	*	*	Pleiotropic drug resistance protein (AHRD V3.3 *** C8CA13_CUCSA)
Solyc08g080540.3	HSF	*	Heat stress transcription factor B-2b (AHRD V3.3 *** A0A2G3DB98_CAPCH)
Solyc08g081610.4	WRKY	*	WRKY family transcription factor (AHRD V3.3 *** A0A178V2E9_ARATH)
Solyc03g114810.3	*	*	Hexosyltransferase (AHRD V3.3 *** A0A2G3A1X0_CAPAN)
Solyc10g076610.2	*	*	lysyl-tRNA synthetase
Solyc03g005860.4	*	*	ABC transporter B family member 12 (AHRD V3.3 *** A0A2G3CJR4_CAPCH)
Solyc02g077190.3	*	*	Unknown protein
Solyc02g085560.3	*	*	DNA-directed RNA polymerase III subunit Rpc5 (AHRD V3.3 *** A0A200Q253_9MAGN)
Solyc11g005670.2	*	*	POLYUBIQUITIN 1
Solyc11g045120.3	*	*	Translation initiation factor SUI1 (AHRD V3.3 *** A0A200QAE5_9MAGN)
Solyc09g009000.4	*	*	Unknown protein
Solyc11g006050.1	AP2/ERF-ERF	*	Ethylene-responsive transcription factor (AHRD V3.3 *** F1DGA5_COFAR)
Solyc02g091725.1	*	*	Unknown protein
Solyc01g111430.2	*	*	Pentatricopeptide repeat (AHRD V3.3 *** A0A200RA79_9MAGN)
Solyc11g068780.1	OFP	*	ovate family protein 30
Solyc07g056470.3	*	*	Glutathione S-transferase-like protein (AHRD V3.3 *** A0A2K3N2T5_TRIPR)
Solyc04g078040.3	*	*	Peroxisomal membrane 22 kDa (Mpv17/PMP22) family protein (AHRD V3.3 *** A0A2U1NNX3_ARTAN)
Solyc12g096430.1	*	*	Ubiquitin carboxyl-terminal hydrolase 19 (AHRD V3.3 *** A0A2G2VJ71_CAPBA)
Solyc12g098945.1	*	*	Unknown protein
Solyc04g014820.4	*	*	RNA-binding (RRM/RBD/RNP motifs) family protein (AHRD V3.3 *-* F4JFN7_ARATH)
Solyc11g007460.1	*	*	Glycosyltransferase (AHRD V3.3 *** A0A2I4G8J4_9ROSI)
Solyc09g091770.1	*	*	Unknown protein
Solyc03g150107.1	*	*	Unknown protein
Solyc05g006390.1	*	*	CDP-diacylglycerol-glycerol-3-phosphate 3-phosphatidyltransferase (AHRD V3.3 *** Q8VYY6_ARATH)
Solyc02g070090.1	*	*	FAD-binding Berberine family protein (AHRD V3.3 *** A0A2U1KT07_ARTAN)
Solyc07g040960.1	*	*	Harbinger transposase-derived nuclease (AHRD V3.3 *** A0A200QD47_9MAGN)
Solyc07g018310.4	*	*	oxysterol-binding 4B-like protein (AHRD V3.3 --* AT4G25845.1)
Solyc12g094390.1	*	*	Syringolide-induced protein 14-1-1 (AHRD V3.3 *** A0A2K3M7L2_TRIPR)
Solyc05g015390.3	*	*	REF/SRPP-like protein (AHRD V3.3 *** A0A2G2VMR3_CAPBA)
Solyc01g095895.1	*	*	Unknown protein
Solyc11g010290.2	*	*	Dicarboxylate transporter 2.1, chloroplastic (AHRD V3.3 *** A0A2G2Y5B9_CAPAN)
Solyc02g082350.3	*	*	Plant intracellular Ras-group-related LRR protein (AHRD V3.3 *** A0A2R6Q1R9_ACTCH)
Solyc02g083420.3	*	*	Protein phosphatase 2C homolog (AHRD V3.3 *** Q9ZSQ7_MESCR)
Solyc04g049930.2	*	*	Unknown protein
Solyc05g055870.3	*	*	F-box domain, Phloem protein 2-like protein (AHRD V3.3 *** A0A2U1PQ05_ARTAN)
Solyc04g077300.3	*	*	G-type lectin S-receptor-like serine/threonine-protein kinase (AHRD V3.3 *** A0A2G3CPG9_CAPCH)
Solyc02g094160.1	*	*	Ribonucleoside-diphosphate reductase small chain (AHRD V3.3 *** A0A1U8FR86_CAPAN)
Solyc05g010813.1	*	*	Unknown protein
Solyc11g065470.2	*	*	DUF604 domain-containing protein (AHRD V3.3 *** A0A1Q3CIC6_CEPFO)
Solyc09g014910.4	*	*	Protein LURP-one-related 15 (AHRD V3.3 *** A0A1U8E7M0_CAPAN)
Solyc12g035490.1	*	*	Zn-dependent exopeptidases superfamily protein (AHRD V3.3 *-* F4HRW2_ARATH)
Solyc11g068710.3	*	*	F-box family protein (AHRD V3.3 *-* A0A2U1LJ24_ARTAN)
Solyc04g077810.1	*	*	ZCF37 (AHRD V3.3 *** A0A2U1NT51_ARTAN)
Solyc06g005480.3	*	*	DUF506 domain-containing protein (AHRD V3.3 *** A0A1Q3BLT1_CEPFO)
Solyc08g081520.1	*	*	Plant/F1M20-13 protein (AHRD V3.3 *** A0A072TUL8_MEDTR)
Solyc04g010180.4	*	*	LOW QUALITY PROTEIN: uncharacterized protein LOC110670528 (AHRD V3.3 --* XP_021688301.1)
Solyc07g007070.1	*	*	epsin-like (AHRD V3.3 --* XP_026422722.1)
Solyc05g056140.4	*	*	Zinc finger (C3HC4-type RING finger) family protein (AHRD V3.3 *** A0A2U1N0U6_ARTAN)
Solyc02g083020.1	*	*	DUF241 domain-containing protein (AHRD V3.3 *** A0A1Q3CEB1_CEPFO)
Solyc02g030100.4	*	*	Vacuolar protein sorting-associated protein 54, chloroplastic (AHRD V3.3 *-* A0A2G3D2K9_CAPCH)
Solyc03g123690.1	*	*	RING/U-box superfamily protein (AHRD V3.3 *-* A0A2U1L356_ARTAN)
Solyc05g010175.1	*	*	RING/U-box superfamily protein (AHRD V3.3 *-* A0A2U1KE89_ARTAN)
Solyc01g096260.4	*	*	NAD-dependent protein deacetylase HST1-like protein (AHRD V3.3 *** AT2G46640.2)
Solyc07g006800.1	*	*	Glycosyltransferase (AHRD V3.3 *** A0A0A1WDL3_NICAT)
Solyc10g083580.2	*	*	PHYTOSULFOKINE 3 PRECURSOR (AHRD V3.3 *-* AT3G44735.2)
Solyc07g063200.3	*	*	E3 ubiquitin-protein ligase rma1h1-like protein (AHRD V3.3 *** A0A2K3P2S4_TRIPR)
Solyc06g082450.1	*	*	ovate family protein
Solyc04g076037.1	*	*	Unknown protein
Solyc01g109130.3	*	*	Proteasome assembly chaperone 2 (AHRD V3.3 *** A0A1U8E8Q2_CAPAN)
Solyc01g102840.3	*	*	Disease resistance protein (TIR-NBS-LRR class) (AHRD V3.3 *** A0A2U1NT16_ARTAN)
Solyc06g035710.1	*	*	Protein DETOXIFICATION (AHRD V3.3 *** A0A1Q3CGT0_CEPFO)
Solyc11g071830.2	*	*	DnaJ protein like (AHRD V3.3 *** A0A2I0X6P9_9ASPA)
Solyc10g081970.2	*	*	Late embryogenesis abundant (LEA) hydroxyproline-rich glycoprotein family (AHRD V3.3 *** A0A2U1KP17_ARTAN)
Solyc04g050170.4	*	*	Leucine-rich receptor-like protein kinase family protein (AHRD V3.3 *** A0A061F8K0_THECC)
Solyc12g056025.1	*	*	Unknown protein
Solyc12g089010.3	*	*	ATP-dependent RNA helicase (AHRD V3.3 *** A0A1Y1IA80_KLENI)
Solyc06g083290.1	*	*	Ninja (AHRD V3.3 *-* A0A200QBQ2_9MAGN)
Solyc01g100390.3	*	*	Pyrophosphate-energized vacuolar membrane proton pump (AHRD V3.3 *** A0A2G2V5M7_CAPBA)
Solyc12g011370.3	*	*	Cationic amino acid transporter (AHRD V3.3 *** A0A2K3LDF0_TRIPR)
Solyc11g064750.3	*	*	Pentatricopeptide repeat (AHRD V3.3 *** A0A200PRW4_9MAGN)
Solyc05g050560.1	bHLH	*	Transcription factor bHLH13 (AHRD V3.3 *** A0A2G3B2W8_CAPCH)
Solyc07g008020.3	AUX/IAA(TR)	*	auxin-regulated 35
Solyc01g106520.1	*	*	F-box SKIP23-like protein (DUF295) (AHRD V3.3 *** AT3G25750.2)
Solyc12g013620.2	NAC	*	jasmonic acid 2
Solyc09g075890.3	*	*	Haloacid dehalogenase-like hydrolase (HAD) superfamily protein (AHRD V3.3 *** A0A2U1N6A2_ARTAN),Pfam:PF13419
Solyc05g010060.4	*	*	Phosphate transporter PHO1-3 (AHRD V3.3 *** A0A2G3B6L2_CAPCH)
Solyc11g008950.1	*	*	Unknown protein
Solyc12g006890.2	*	*	Unknown protein
Solyc10g005480.3	*	*	F-box family protein (AHRD V3.3 *** A0A2U1N101_ARTAN)
Solyc01g006050.2	*	*	transmembrane protein 45B-like (AHRD V3.3 *** A0A2I4DQK0_9ROSI)
Solyc05g008170.1	*	*	hypothetical protein (AHRD V3.3 -** AT2G25125.1)
Solyc12g099040.2	*	Y	NBS-LRR resistance-like protein (AHRD V3.3 *-* A0A2U1KDY7_ARTAN)
Solyc01g006650.2	EIL	*	ETHYLENE INSENSITIVE 3-like 3 protein (AHRD V3.3 *** A0A2G3DES0_CAPCH)
Solyc12g006340.3	B3	*	Auxin Response Factor 6
Solyc10g076360.1	*	*	PRA1 family protein (AHRD V3.3 *** A0A2G3BEF0_CAPCH)
Solyc02g089720.3	*	*	Beta-glucan-binding protein 1 (AHRD V3.3 *** A0EJF0_MEDTR)
Solyc03g114360.4	*	*	Poly [ADP-ribose] polymerase (AHRD V3.3 *** A0A2I4EPD4_9ROSI)
Solyc02g038803.1	*	*	Eukaryotic translation initiation factor 6 (AHRD V3.3 *** A0A2G3A551_CAPAN)
Solyc05g046300.3	*	*	Ethanolamine-phosphate cytidylyltransferase (AHRD V3.3 *** A0A2G3BYY5_CAPCH)
Solyc01g099680.3	*	*	Rubber elongation factor (AHRD V3.3 *** A0A2U1LDB4_ARTAN)
Solyc11g012510.3	GRAS	*	GRAS1
Solyc10g079300.2	*	*	Calcium-transporting ATPase (AHRD V3.3 *** A0A2G3BHE9_CAPCH)
Solyc11g010500.1	*	*	Mitochondrial uncoupling protein 6 (AHRD V3.3 *** A0A2G3B0B9_CAPCH)
Solyc06g062340.3	*	*	Unknown protein
Solyc02g080890.3	WRKY	*	WRKY transcription factor 6
Solyc08g074510.1	*	*	TATA-binding protein-associated factor BTAF1 (AHRD V3.3 *** A0A2G2XML7_CAPBA)
Solyc12g017700.2	*	*	RNA helicase family protein (AHRD V3.3 *** F4IE90_ARATH)
Solyc09g061570.1	*	*	Lectin receptor kinase (AHRD V3.3 *-* A0A2K3NFA7_TRIPR)
Solyc08g078090.1	*	*	Phospholipase A1-Ibeta2, chloroplastic (AHRD V3.3 *** A0A2G3AF51_CAPAN)
Solyc11g066930.1	*	*	DUF868 domain-containing protein (AHRD V3.3 *** A0A1Q3B4B3_CEPFO)

## Sheet: type II target genes
Gene ID	TF/TR family	NBS-LRR gene	Function description
Solyc06g053520.4	*	*	Spermidine synthase (AHRD V3.3 *** A0A2G3B8N0_CAPCH),Pfam:PF01564
Solyc02g080955.1	*	*	Unknown protein
Solyc07g066050.4	*	*	Unknown protein
Solyc08g014100.1	*	*	Pentatricopeptide repeat-containing protein (AHRD V3.3 *** A0A1U8EU96_CAPAN)
Solyc11g066940.2	*	*	hypothetical protein (AHRD V3.3 *** AT3G44716.2)
Solyc01g104800.2	*	*	Vacuolar iron transporter-like protein (AHRD V3.3 *** A0A2K3NGY4_TRIPR)
Solyc03g098480.1	*	*	chromosome alignment-maintaining phosphoprotein 1-like isoform X2 (AHRD V3.3 --* XP_017702391.1)
Solyc02g081360.4	*	*	AMP-dependent synthetase/ligase (AHRD V3.3 *** A0A200PYF6_9MAGN)
Solyc02g078130.3	bHLH	*	bHLH transcription factor 079
Solyc03g093450.3	*	*	Protein kinase domain (AHRD V3.3 *** A0A200Q2H7_9MAGN)
Solyc03g031760.4	*	*	Homeobox-leucine zipper protein HDG2-like (AHRD V3.3 *** A0A2K3P3R2_TRIPR)
Solyc05g150145.1	*	*	Unknown protein
Solyc09g075190.3	*	*	Gamma-tubulin complex component (AHRD V3.3 *** A0A1U8GAP0_CAPAN),Pfam:PF17681
Solyc05g044470.3	*	*	B-cell receptor-associated 31-like protein (AHRD V3.3 *-* A0A2U1PUK6_ARTAN)
Solyc05g015320.3	*	*	65-kDa microtubule-associated protein 8 (AHRD V3.3 *** A0A2G2YEW9_CAPAN),Pfam:PF03999
Solyc10g017490.3	*	*	MAP kinase kinase kinase 74
Solyc05g007430.4	*	*	Transmembrane protein (DUF616) (AHRD V3.3 *-* Q9SST1_ARATH)
Solyc10g007790.3	*	*	Unknown protein
Solyc01g107120.3	*	*	BnaC03g41030D protein (AHRD V3.3 *-* A0A078GC68_BRANA)
Solyc09g074630.3	*	*	BTB domain-containing protein/NPH3 domain-containing protein (AHRD V3.3 *** A0A1Q3CT76_CEPFO)
Solyc11g072080.1	*	*	F-box/kelch-repeat protein (AHRD V3.3 *-* A0A2G3BAF6_CAPCH)
Solyc07g043120.1	*	*	Glycosyltransferase (AHRD V3.3 *** A0A288W8G4_GARJA)
Solyc10g007510.2	*	*	Carbohydrate-binding X8 domain superfamily protein (AHRD V3.3 *** F4IA92_ARATH)
Solyc07g063140.1	*	*	Glutamyl-tRNA(Gln) amidotransferase subunit C, chloroplastic/mitochondrial (AHRD V3.3 *** A0A2G3C1L2_CAPCH)
Solyc01g107340.4	*	*	classical arabinogalactan protein 9 (AHRD V3.3 *-* XP_004230717.1)
Solyc09g063140.4	*	*	protein LOW PSII ACCUMULATION 1, chloroplastic (AHRD V3.3 *** A0A2I4GK27_9ROSI)
Solyc07g041290.3	*	*	protein BIG GRAIN 1-like A (AHRD V3.3 *** A0A2I4GJS3_9ROSI)
Solyc05g007800.4	*	*	cAMP-regulated phosphoprotein 19-related protein (AHRD V3.3 *-* Q9C787_ARATH)
Solyc07g006620.4	*	*	Protein kinase superfamily protein (AHRD V3.3 *** A0A2U1L2N8_ARTAN)
Solyc06g068770.3	*	*	DB279
Solyc04g078980.4	*	*	Hexosyltransferase (AHRD V3.3 *** K4BUY2_SOLLC)
Solyc03g121560.3	*	*	CA-responsive protein (AHRD V3.3 *** AT1G17665.1)
Solyc06g084120.4	Tify	*	Jasmonate ZIM domain protein k.1 (AHRD V3.3 *** I3WTA8_NICAT)
Solyc11g012050.1	*	*	MAP kinase kinase kinase 81
Solyc05g013390.1	*	*	Unknown protein
Solyc02g086760.1	*	*	transmembrane protein (AHRD V3.3 *** AT3G01516.2)
Solyc11g013500.1	*	*	myotubularin-like protein (AHRD V3.3 *** AT1G36940.1)
Solyc10g086210.2	*	*	translin-like (AHRD V3.3 *** A0A2I4FDW4_9ROSI)
Solyc06g006080.3	*	*	Phosphomethylpyrimidine synthase (AHRD V3.3 *** A0A2G3C580_CAPCH)
Solyc12g038360.1	*	*	Unknown protein
Solyc02g080400.3	*	*	binding / calmodulin binding protein (AHRD V3.3 *-* AT4G21820.3)
Solyc07g150120.1	*	*	Unknown protein
Solyc02g069680.3	*	*	vacuolar protein sorting-associated protein 2 homolog 2 (AHRD V3.3 *** A0A2I4FA45_9ROSI)
Solyc04g072037.1	*	*	LRR receptor-like kinase (AHRD V3.3 *** A0A072VNN3_MEDTR)
Solyc11g067150.2	*	*	transmembrane protein (AHRD V3.3 *** AT4G04190.1)
Solyc09g092320.3	*	*	RNA binding protein (AHRD V3.3 *** O23793_NICSY)
Solyc02g020900.1	*	*	Unknown protein
Solyc05g055690.3	*	*	Sec24-like transport protein (AHRD V3.3 *** A0A2U1NGT5_ARTAN)
Solyc01g110820.4	*	*	U11/U12 small nuclear ribonucleoprotein 65 kDa protein (AHRD V3.3 *** A0A1J3HYT0_NOCCA)
Solyc06g071330.4	*	*	Nucleobase-ascorbate transporter 8 (AHRD V3.3 *** A0A2G3C9N0_CAPCH)
Solyc01g068350.3	*	*	Crossover junction endonuclease MUS81 (AHRD V3.3 *-* A0A2G3AKQ4_CAPAN)
Solyc10g081700.3	*	*	hypothetical protein (AHRD V3.3 *-* AT2G27180.1)
Solyc08g007330.3	*	*	DNA mismatch repair protein MutS (AHRD V3.3 *** A0A200Q639_9MAGN)
Solyc08g067796.1	*	*	Leucine-rich repeat receptor-like protein kinase (AHRD V3.3 *-* A0A2R6RNV3_ACTCH)
Solyc01g105430.4	*	*	Unknown protein
Solyc09g092340.4	*	*	Werner Syndrome-like exonuclease (AHRD V3.3 *** A0A2G2XZP4_CAPAN)
Solyc07g017825.1	*	*	Unknown protein
Solyc11g065010.1	*	*	Estrogen receptor beta-1 like (AHRD V3.3 *-* A0A2R6PFF8_ACTCH)
Solyc04g055090.1	*	*	cell wall integrity/stress response component-like protein (AHRD V3.3 *-* AT4G39840.1)
Solyc02g070800.2	*	*	DUF561 domain-containing protein (AHRD V3.3 *** A0A1Q3DH97_CEPFO)
Solyc03g007180.1	*	*	hypothetical protein (AHRD V3.3 *** AT1G62870.1)
Solyc09g073040.3	*	*	Unknown protein
Solyc05g046110.4	*	*	DUF604 domain-containing protein (AHRD V3.3 *** A0A1Q3CI87_CEPFO)
Solyc04g071080.2	*	*	extensin-like, partial (AHRD V3.3 *-* XP_019067293.2)
Solyc02g071940.1	*	*	BnaC03g59480D protein (AHRD V3.3 *-* A0A078H9Y5_BRANA)
Solyc03g083560.1	*	*	Protein EXORDIUM-like 7 (AHRD V3.3 *** A0A2G2X692_CAPBA)
Solyc11g045100.2	*	*	tropomyosin (AHRD V3.3 *** AT1G33500.3)
Solyc12g049360.2	*	*	Protein kinase superfamily protein (AHRD V3.3 *** A0A2U1QC97_ARTAN)
Solyc12g009820.2	*	*	Monogalactosyldiacylglycerol synthase 3, chloroplastic (AHRD V3.3 *** A0A2G2X4B3_CAPBA)
Solyc03g118780.3	*	*	Thaumatin-like protein (AHRD V3.3 *** A0A2G2WQ90_CAPBA)
Solyc11g073265.1	*	*	Unknown protein
Solyc02g089860.1	*	*	Elongation of fatty acids protein 3-like (AHRD V3.3 *** A0A2G3D8W4_CAPCH)
Solyc10g078760.2	*	*	Late embryogenesis abundant protein (AHRD V3.3 *** A0A2G2VWE8_CAPBA)
Solyc09g005610.4	*	*	Transcription factor (AHRD V3.3 *** A0A2U1LZI0_ARTAN)
Solyc02g080770.2	*	*	Unknown protein
Solyc01g098320.4	*	*	DNA-directed RNA polymerase V subunit 5A (AHRD V3.3 *** A0A1U8GKX3_CAPAN)
Solyc01g028807.1	*	*	Unknown protein
Solyc12g097040.1	*	*	small acidic protein 1 (AHRD V3.3 --* AT4G13520.2)
Solyc05g007300.3	*	*	HVA22-like protein (AHRD V3.3 *** A0A1U8EJU9_CAPAN)
Solyc03g005970.4	*	*	RBR-type E3 ubiquitin transferase (AHRD V3.3 *** A0A2G2WW46_CAPBA)
Solyc07g007190.3	*	*	glycoprotein, nuclear encoding mitochondrial protein, mRNA (AHRD V3.3 *-* NP_001132759.1)
Solyc07g052240.3	*	*	L-ascorbate oxidase-like protein (AHRD V3.3 *** A0A2G2V9R9_CAPBA)
Solyc06g035600.3	*	*	Pentatricopeptide repeat (AHRD V3.3 *** A0A200QK42_9MAGN)
Solyc09g150141.1	*	*	zinc finger BED domain-containing protein RICESLEEPER 2-like (AHRD V3.3 *-* A0A2I4EGG2_9ROSI)
Solyc10g076810.1	*	*	3'-5' exonuclease domain (AHRD V3.3 *** A0A200QBM5_9MAGN)
Solyc03g098120.3	*	*	40S ribosomal protein (AHRD V3.3 *** AT1G57540.3)
Solyc02g094590.3	*	*	Transcription-repair-coupling factor (AHRD V3.3 *** A0A1J3HTX1_NOCCA)
Solyc02g087120.4	*	*	Protein ALTERED XYLOGLUCAN 4-like (AHRD V3.3 *-* A0A2G3D9F7_CAPCH)
Solyc09g090400.4	*	*	Translation initiation factor eIF-2B subunit beta (AHRD V3.3 *** A0A1J3HDS0_NOCCA)
Solyc02g091870.3	*	*	Tubulin alpha chain (AHRD V3.3 *** A0A2G2XH54_CAPBA)
Solyc02g071930.2	*	*	Ctd small phosphatase-like protein (AHRD V3.3 *** A0A2K3M2Z3_TRIPR)
Solyc05g007100.3	Whirly	*	Single-stranded DNA-binding protein WHY1, chloroplastic (AHRD V3.3 *** WHY1_SOLTU)
Solyc06g053850.4	*	*	Pentatricopeptide repeat (AHRD V3.3 *** A0A200QTR8_9MAGN)
Solyc03g096460.4	*	*	wound/stress protein AY568721
Solyc09g010600.1	*	*	RING/U-box superfamily protein (AHRD V3.3 *-* A0A1I9LQQ9_ARATH)
Solyc05g016390.4	*	*	Carbohydrate-binding X8 domain superfamily protein (AHRD V3.3 *-* F4IF51_ARATH)
Solyc10g079550.3	*	*	Mitochondrial fission 1 protein (AHRD V3.3 *** A0A2G2YNY3_CAPAN)
Solyc01g008050.4	*	*	TRICHOME BIREFRINGENCE-LIKE 27 (AHRD V3.3 *** A0A2U1P3B7_ARTAN)
Solyc02g080960.3	*	*	Transmembrane protein, putative (DUF1068) (AHRD V3.3 *** F4ITS6_ARATH)
Solyc10g044780.2	*	*	Cell cycle checkpoint control protein family (AHRD V3.3 *** A0A2U1MZQ8_ARTAN)
Solyc11g016970.2	*	*	Protein DETOXIFICATION (AHRD V3.3 *** A0A328D1S5_9ASTE)
Solyc03g113450.4	*	*	Receptor-like protein kinase (AHRD V3.3 *** Q9FM23_ARATH)
Solyc01g105530.3	*	*	minichromosome maintenance 9 (AHRD V3.3 *-* AT2G14050.1)
Solyc03g117470.3	*	*	Calcineurin subunit B (AHRD V3.3 *** B6U4N5_MAIZE)
Solyc07g047620.3	*	*	Pentatricopeptide repeat-containing protein, mitochondrial (AHRD V3.3 *** A0A2G2Z1V8_CAPAN)
Solyc03g121550.3	*	*	Unknown protein
Solyc03g115465.1	*	*	RING/U-box superfamily protein (AHRD V3.3 *-* A0A178VMT5_ARATH)
Solyc08g007080.4	*	*	type I inositol polyphosphate 5-phosphatase 2-like (AHRD V3.3 *** A0A2I4GAB5_9ROSI)
Solyc02g078910.3	*	*	endonuclease AM238701
Solyc10g051215.1	*	*	E3 ubiquitin-protein ligase ATL9 (AHRD V3.3 *** XP_006429573.2)
Solyc08g006180.4	*	*	F-box protein (AHRD V3.3 *** A0A2I0VRT6_9ASPA)
Solyc01g108670.4	*	*	Kinesin (AHRD V3.3 *** A0A200QYC3_9MAGN)
Solyc01g081033.1	*	*	Unknown protein
Solyc01g099200.3	*	*	Lipoxygenase (AHRD V3.3 *** K4B0V7_SOLLC)
Solyc03g117720.3	AP2/ERF-AP2	*	AP2-like ethylene-responsive transcription factor (AHRD V3.3 *** A0A2G3A2R5_CAPAN)
Solyc08g068050.3	*	*	DDT domain-containing protein (AHRD V3.3 *-* A0A1Q3BG21_CEPFO)
Solyc04g005130.3	bHLH	*	bHLH transcription factor 027
Solyc03g123590.4	*	*	Remorin (AHRD V3.3 *** A0A200Q464_9MAGN)
Solyc05g005580.3	*	*	DUF936 domain-containing protein (AHRD V3.3 *** A0A1Q3CQ68_CEPFO)
Solyc07g008650.4	*	*	tRNA-specific adenosine deaminase (AHRD V3.3 *** B6T9V4_MAIZE)
Solyc10g080680.3	*	*	Adenylyl-sulfate kinase (AHRD V3.3 *** A0A2U1MP59_ARTAN),Pfam:PF01583
Solyc04g014730.4	*	*	Fumarylacetoacetase (AHRD V3.3 *** A0A1U8GL68_CAPAN)
Solyc08g006730.1	GNAT(TR)	*	Tyramine N-feruloyltransferase 10/30 (AHRD V3.3 *** A0A2G2VBA1_CAPBA)
Solyc08g007580.4	*	*	Ycf49-like protein (AHRD V3.3 *** A0A2G2W320_CAPBA)
Solyc03g120020.4	*	*	HCO3-transporter family (AHRD V3.3 *** A0A2U1LER8_ARTAN)
Solyc01g091470.3	*	*	AT-hook motif nuclear-localized protein (AHRD V3.3 *** A0A2G3DDW3_CAPCH)
Solyc11g066880.2	*	*	Phytosulfokines 2 (AHRD V3.3 *** A0A2G2VX66_CAPBA)
Solyc09g010480.1	*	*	Forkhead box protein G1 (AHRD V3.3 *** F4IQY1_ARATH)
Solyc01g099470.3	*	*	ATP-dependent DNA helicase (AHRD V3.3 *-* A0A2G2XW06_CAPAN)
Solyc10g007520.3	*	*	Pentatricopeptide repeat-containing protein (AHRD V3.3 *** A0A2U1NDF9_ARTAN)
Solyc01g068080.4	*	*	NAD(P)-binding Rossmann-fold superfamily protein (AHRD V3.3 *** A0A2U1PJA8_ARTAN)
Solyc05g012720.3	*	*	mitotic checkpoint protein BUB3.3 (AHRD V3.3 *** A0A2I4FXI7_9ROSI)
Solyc01g098570.2	*	*	FANTASTIC four-like protein (DUF3049) (AHRD V3.3 *-* F4HX10_ARATH)
Solyc06g051040.4	*	*	Mitotic checkpoint serine/threonine-protein kinase BUB1-like protein (AHRD V3.3 *-* A0A2K3L1J0_TRIPR)
Solyc07g005400.3	bHLH	*	bHLH transcription factor 050
Solyc04g007590.3	*	*	WAT1-related protein (AHRD V3.3 *** K4BNR6_SOLLC)
Solyc02g091290.3	*	*	Methionyl-tRNA formyltransferase (AHRD V3.3 *** B4FRN6_MAIZE)
Solyc02g094125.1	*	*	Pentatricopeptide repeat (AHRD V3.3 *** A0A200PRV8_9MAGN)
Solyc03g118370.3	*	*	Carboxypeptidase (AHRD V3.3 *** A0A2G3CZU5_CAPCH)
Solyc05g009100.4	*	*	Leucine-rich repeat receptor-like protein kinase (AHRD V3.3 *** A0A2R6PBA1_ACTCH)
Solyc02g091300.3	*	*	Heavy metal-associated isoprenylated plant protein (AHRD V3.3 *** A0A2R6PA46_ACTCH)
Solyc10g085310.1	*	*	Abscisic acid receptor PYL5 (AHRD V3.3 *** A0A1U8EIS0_CAPAN)
Solyc06g009500.1	*	*	Pentatricopeptide repeat (AHRD V3.3 *** A0A200QRY0_9MAGN)
Solyc00g021630.1	*	*	NADH-ubiquinone oxidoreductase chain 6 (AHRD V3.3 *** A0A0C5B7I5_9SOLA)
Solyc09g031790.4	*	*	Structure-specific endonuclease subunit SLX1 homolog (AHRD V3.3 *** A0A2G2XHX7_CAPBA)
Solyc01g088680.3	*	*	Unknown protein
Solyc10g082063.1	TCP	*	Transcription factor TCP17 (AHRD V3.3 *** A0A2G2XCG4_CAPBA)
Solyc01g068190.3	*	*	high chlorophyll fluorescence 153 (AHRD V3.3 *** AT4G31560.1)
Solyc01g104830.2	*	*	Vacuolar iron transporter-like protein 3 (AHRD V3.3 *** A0A2G2W8U2_CAPBA)
Solyc03g025470.4	*	*	Kinesin-like protein (AHRD V3.3 *** E5GCU2_CUCME)
Solyc02g079790.3	*	*	DUF538 domain-containing protein (AHRD V3.3 *** A0A1Q3D5N1_CEPFO)
Solyc08g075510.4	*	*	2-oxoglutarate (2OG) and Fe(II)-dependent oxygenase superfamily protein (AHRD V3.3 *** Q0WVR4_ARATH),Pfam:PF13621
Solyc06g053730.1	*	*	Serine/threonine-protein kinase BLUS1 (AHRD V3.3 *** A0A2G3C6N8_CAPCH)
Solyc11g044937.1	*	*	Plant transposase (Ptta/En/Spm family) (AHRD V3.3 *-* F4I6H5_ARATH)
Solyc04g081080.1	*	*	Receptor-like protein kinase (AHRD V3.3 *** A0A0A0KGM3_CUCSA)
Solyc10g081500.1	*	*	Ankyrin repeat-containing protein (AHRD V3.3 *** A0A2U1MHZ3_ARTAN)
Solyc11g012860.3	*	*	coiled-coil protein
Solyc10g080950.2	*	*	cyclinB1_2
Solyc12g014220.3	*	*	muscle M-line assembly protein (AHRD V3.3 *-* AT1G53800.3)
Solyc02g071280.3	*	*	Ribosome maturation factor RimM (AHRD V3.3 *** A0A1J3G163_NOCCA)
Solyc07g042850.2	*	*	Unknown protein
Solyc04g078140.3	*	*	cytochrome b5 (AHRD V3.3 *** A0A2I4FQJ5_9ROSI)
Solyc07g062930.3	*	*	Ribosomal L11 methyltransferase (AHRD V3.3 *** A0A200PQ76_9MAGN),Pfam:PF06325
Solyc03g117100.3	*	*	PPPDE thiol peptidase family protein (AHRD V3.3 *-* O49393_ARATH)
Solyc06g083130.4	*	*	dCTP pyrophosphatase 1 (AHRD V3.3 *** A0A2G2ZE82_CAPAN)
Solyc12g099800.2	*	*	Isomerase (AHRD V3.3 *** B6SS56_MAIZE)
Solyc09g091830.4	*	*	plastid transcriptionally active 5 (AHRD V3.3 *** AT4G13670.1)
Solyc05g014710.4	*	*	Remorin (AHRD V3.3 *** A0A200QY51_9MAGN)
Solyc01g103660.4	*	*	Alpha/beta-Hydrolases superfamily protein (AHRD V3.3 *** Q9XID7_ARATH)
Solyc12g095780.2	*	*	Hydroxyproline-rich glycoprotein family protein (AHRD V3.3 *** A0A1P8APU6_ARATH)
Solyc03g058930.4	*	*	Hypersensitive-induced response protein (AHRD V3.3 *-* A6YGE4_CARPA)
Solyc02g068440.3	*	*	RNA binding protein (AHRD V3.3 *-* B6U487_MAIZE)
Solyc09g005710.3	*	*	Pentatricopeptide repeat (AHRD V3.3 *** A0A200PZG6_9MAGN)
Solyc07g042720.1	*	*	Pentatricopeptide repeat (AHRD V3.3 *** A0A200Q8C6_9MAGN)
Solyc06g071335.1	*	*	Unknown protein
Solyc05g052820.3	*	*	proline transporter 3
Solyc02g063170.3	*	*	Abscisic acid (Aba)-deficient 4 (AHRD V3.3 *-* A0A1P8AQ81_ARATH)
Solyc02g086580.4	*	*	ATP-dependent DNA helicase MER3-like protein (AHRD V3.3 *** A0A2G3D990_CAPCH)
Solyc03g117850.4	*	*	Ribulose bisphosphate carboxylase/oxygenase activase, chloroplastic (AHRD V3.3 *** A0A2G2WQM5_CAPBA)
Solyc03g005620.4	*	*	Kinesin (AHRD V3.3 *** A0A200PVY6_9MAGN)
Solyc03g114480.4	*	*	Tetraspanin (AHRD V3.3 *-* A0A200Q8V3_9MAGN)
Solyc06g061010.4	*	*	FCS-Like Zinc finger 2 (AHRD V3.3 *-* FLZ2_ARATH)
Solyc06g074090.3	*	*	7-dehydrocholesterol reductase (AHRD V3.3 *** A0A2G2WMN4_CAPBA)
Solyc03g077950.3	*	*	O-fucosyltransferase (AHRD V3.3 *** A0A2P5FK44_TREOI)
Solyc06g072830.4	*	*	cell division cycle 20.2, cofactor of APC complex-like (AHRD V3.3 *** A0A2I4FBA0_9ROSI)
Solyc02g077970.4	*	*	Late embryogenesis abundant protein (AHRD V3.3 *** A0A200PQ87_9MAGN)
Solyc02g050180.4	*	*	DUF639 domain-containing protein (AHRD V3.3 *-* A0A1Q3B335_CEPFO)
Solyc07g049645.1	*	*	Benzyl alcohol O-benzoyltransferase (AHRD V3.3 *** BEBT_TOBAC)
Solyc09g059470.4	*	*	hypothetical protein (AHRD V3.3 *** AT3G07210.1)
Solyc06g069100.3	NAC	*	NAC domain (AHRD V3.3 *-* A0A200Q3F5_9MAGN)
Solyc02g014300.2	*	*	Pectinesterase (AHRD V3.3 *** A0A2G2VTJ6_CAPBA)
Solyc06g061040.4	*	*	Ribose-phosphate pyrophosphokinase (AHRD V3.3 *** A0A0U9HNH5_KLENI)
Solyc10g005910.2	*	*	GTPase Der (AHRD V3.3 *** A0A1J3HSR7_NOCCA)
Solyc01g020320.3	*	*	hypothetical protein (AHRD V3.3 *** AT2G20480.1)
Solyc02g083570.3	*	*	Ubiquitin-conjugating enzyme (AHRD V3.3 *** A0A200RAU7_9MAGN)
Solyc02g050330.1	*	*	Unknown protein
Solyc04g054740.3	*	*	myo-inositol-1-phosphate synthase
Solyc12g044620.2	*	*	hypothetical protein (AHRD V3.3 *** AT4G12540.5)
Solyc02g088320.4	*	*	Protein ENHANCED DISEASE RESISTANCE 2-like (AHRD V3.3 *** A0A1J3E5X3_NOCCA)
Solyc04g150105.1	*	*	Proteinase inhibitor I3 (AHRD V3.3 *** A0A200Q524_9MAGN)
Solyc06g054120.2	*	*	Folate-biopterin transporter 1, chloroplastic (AHRD V3.3 *** A0A2G2WJ98_CAPBA)
Solyc06g069430.3	MADS-MIKC	*	FRUITFULL-like MADS-box 1
Solyc02g090950.1	bHLH	*	Transcription factor HEC2 (AHRD V3.3 *** A0A1U8FSU0_CAPAN)
Solyc11g042920.3	*	*	40S ribosomal protein S12 (AHRD V3.3 *-* A0A2G2VG43_CAPBA)
Solyc02g084350.3	NAC	*	NAC domain-containing protein (AHRD V3.3 *** A0A2K3PFA3_TRIPR)
Solyc04g081240.2	B3-ARF	*	Auxin Response Factor 5
Solyc02g079990.3	*	*	Cysteine-rich receptor-like protein kinase 10 (AHRD V3.3 *** A0A2G3D6H0_CAPCH)
Solyc01g105010.3	*	*	Non-specific lipid-transfer protein-like protein (AHRD V3.3 *** A0A2G2W8U5_CAPBA)
Solyc08g067160.3	*	*	Alpha/beta-Hydrolases superfamily protein (AHRD V3.3 *** A0A2U1QI56_ARTAN)
Solyc01g106880.3	*	*	Ribosomal RNA small subunit methyltransferase E (AHRD V3.3 *** A0A1J3G4Z5_NOCCA)
Solyc10g005610.2	*	*	serine/arginine repetitive matrix-like protein (AHRD V3.3 *** AT1G56020.1)
Solyc01g112060.4	*	*	NAD(P)-binding domain-containing protein (AHRD V3.3 *** A0A2U1M2T6_ARTAN)
Solyc04g008307.1	*	*	Unknown protein
Solyc09g007030.3	*	*	Kinesin-like protein (AHRD V3.3 *** A0A2G3BJP1_CAPCH)
Solyc12g088650.2	*	*	cyclinD3_2
Solyc03g025160.4	*	*	protein PATRONUS 2 (AHRD V3.3 *** XP_011084447.1)
Solyc07g065300.3	*	*	Calcium-transporting ATPase (AHRD V3.3 *** A0A1Q3AP80_CEPFO)
Solyc08g079120.3	NAC	*	NAC domain-containing protein (AHRD V3.3 *** A0A2U1LJ98_ARTAN)
Solyc06g063200.2	*	*	glutamate receptor-like 2.4
Solyc11g069420.2	*	*	transmembrane protein (AHRD V3.3 *** AT2G28410.1)
Solyc05g015410.4	*	*	Unknown protein
Solyc11g012710.2	*	*	SNF1-related protein kinase regulatory subunit beta-2 (AHRD V3.3 *** A0A1U8F370_CAPAN)
Solyc09g015370.1	*	*	Pentatricopeptide repeat (AHRD V3.3 *** A0A200R528_9MAGN)
Solyc02g005180.3	*	*	Sugar facilitator protein 2
Solyc02g088830.4	*	*	hydroxyproline-rich glycoprotein family protein (AHRD V3.3 *-* AT3G02120.1)
Solyc07g054130.2	*	*	Unknown protein
Solyc09g007710.3	*	Y	Disease resistance protein (TIR-NBS-LRR class) (AHRD V3.3 *** A0A2K3P6K1_TRIPR)
Solyc08g008495.1	*	*	Zn finger protein (AHRD V3.3 *-* Q43573_TOBAC)
Solyc11g069070.3	*	*	Heavy metal-associated isoprenylated plant protein (AHRD V3.3 *-* A0A2R6PEW2_ACTCH)
Solyc03g019700.1	*	*	Transmembrane protein, putative (DUF 3339) (AHRD V3.3 *** Q9SMN3_ARATH)
Solyc08g076760.1	*	*	RVT_3 domain-containing protein (AHRD V3.3 *-* A0A1Q3BYV9_CEPFO)
Solyc10g050430.1	*	*	transmembrane protein 45B-like (AHRD V3.3 *** A0A2I4GRL3_9ROSI)
Solyc02g085250.4	*	*	FAD dependent oxidoreductase (AHRD V3.3 *** A0A200R7L9_9MAGN)
Solyc04g076260.2	*	*	thionin-like protein (AHRD V3.3 *** AT5G64816.4)
Solyc12g005650.2	*	*	transmembrane protein (AHRD V3.3 -** AT1G77765.2)
Solyc09g091070.3	*	*	Malate dehydrogenase (AHRD V3.3 *** O48906_MEDSA)
Solyc06g060640.1	*	*	Bifunctional inhibitor/lipid-transfer protein/seed storage 2S albumin superfamily protein (AHRD V3.3 *** A0A2U1PU47_ARTAN)
Solyc09g092060.3	*	*	F-box/kelch-repeat protein At3g23880-like (AHRD V3.3 --* XP_021719013.1)
Solyc10g081590.2	*	*	Protein-lysine N-methyltransferase (AHRD V3.3 *** B6T9S3_MAIZE),Pfam:PF10237
Solyc02g071440.3	*	*	2-oxoglutarate (2OG) and Fe(II)-dependent oxygenase superfamily protein (AHRD V3.3 *** Q9SB33_ARATH)
Solyc04g009330.4	*	*	Serine/threonine-protein kinase Aurora-3 (AHRD V3.3 *** A0A2G2ZF68_CAPAN)
Solyc05g014700.3	*	*	Acid phosphatase/vanadium-dependent haloperoxidase-related protein (AHRD V3.3 *** Q9FXC5_ARATH)
Solyc05g054230.4	*	*	Nudix hydrolase 2 (AHRD V3.3 *** A0A2G2ZK43_CAPAN)
Solyc03g121870.3	*	*	Methyltransferase-like protein (AHRD V3.3 *** A0A2G3D0I7_CAPCH),Pfam:PF13489
Solyc02g083610.4	*	*	Ras domain-containing protein/DUF632 domain-containing protein/DUF630 domain-containing protein (AHRD V3.3 *** A0A1Q3BAN2_CEPFO)
Solyc09g090890.3	*	*	DNA mismatch repair protein MSH1, mitochondrial (AHRD V3.3 *-* A0A2G2ZUJ8_CAPAN)
Solyc11g068880.2	*	*	aspartic proteinase nepenthesin-2-like (AHRD V3.3 *-* A0A1U7WNC2_NICSY)
Solyc02g090300.3	*	*	Geraniol 8-hydroxylase (AHRD V3.3 *** A0A1U8FQZ4_CAPAN)
Solyc12g040460.2	*	*	transmembrane protein%2C putative (Protein of unknown function%2C DUF599) (AHRD V3.3 *** AT3G18215.1)
Solyc05g011850.1	*	*	Sulfotransferase (AHRD V3.3 *** A0A2G3B6Y1_CAPCH)
Solyc11g006890.2	*	*	Unknown protein
Solyc12g040790.2	*	*	Phosphoethanolamine N-methyltransferase (AHRD V3.3 *** A0A2G3A318_CAPAN)
Solyc12g005670.2	*	*	HAK5
Solyc10g007120.4	*	*	transmembrane protein (AHRD V3.3 *** AT3G15110.1)
Solyc09g007360.3	*	*	Interactor of constitutive active ROPs (AHRD V3.3 *** A0A2K3PRJ7_TRIPR)
Solyc03g123830.4	*	*	D-3-phosphoglycerate dehydrogenase (AHRD V3.3 *** A0A1U8G334_CAPAN)
Solyc03g117560.3	*	*	Plastocyanin-like (AHRD V3.3 *** A0A200PSX2_9MAGN)
Solyc01g109340.4	*	*	E3 ubiquitin-protein ligase (AHRD V3.3 *** A0A2G3D341_CAPCH)
Solyc07g053590.4	NAC	*	NAC domain (AHRD V3.3 *** A0A200QKZ2_9MAGN)
Solyc04g074167.1	*	*	classical arabinogalactan protein 26-like (AHRD V3.3 -** XP_011090863.1)
Solyc03g062700.4	*	*	ARM repeat superfamily protein (AHRD V3.3 *-* AT3G03970.6)
Solyc12g040640.2	*	*	Beta-glucosidase (AHRD V3.3 *** B6TW65_MAIZE)
Solyc08g006270.1	B3	*	Transcriptional factor B3 family protein (AHRD V3.3 *** A0A1P8B798_ARATH)
